# Supplementary material for: Inflammatory pathways are upregulated in the nasal epithelium in patients with idiopathic pulmonary fibrosis
Source: Respir Res. 2018 Nov 26;19:233. doi: 10.1186/s12931-018-0932-7 (PMC6257973; doi:10.1186/s12931-018-0932-7)
Supplement: Supplementary file 3 — Normalized counts using methods edgeR UQ (Table S2), edgeR UQ with RUV and RNA control (Table S3), and edgeR glmLRT with RUV and empirical control (Table S4). (ZIP 2119 kb) [file 12931_2018_932_MOESM3_ESM.zip]

Archive with 3 entries (3 files):
- Additional Table S2_edgeR_UQ_normalized_counts.csv
- Additional Table S3_edgeR_UQ_norm_RUV_RNA_control.csv
- Additional Table S4_edgeR_glmLRT_norm_RUV_empirical_control.csv
