# Supplementary material for: Inflammatory pathways are upregulated in the nasal epithelium in patients with idiopathic pulmonary fibrosis
Source: Respir Res. 2018 Nov 26;19:233. doi: 10.1186/s12931-018-0932-7 (PMC6257973; doi:10.1186/s12931-018-0932-7)
Supplement: Supplementary file 3 — Normalized counts using methods edgeR UQ (Table S2), edgeR UQ with RUV and RNA control (Table S3), and edgeR glmLRT with RUV and empirical control (Table S4). (ZIP 2119 kb) [file 12931_2018_932_MOESM3_ESM.zip › Additional Table S2_edgeR_UQ_normalized_counts.csv]

	JSMS_NE_028	JSMS_NE_029	JSMS_NE_030	JSMS_NE_031	JSMS_NE_032	JSMS_NE_033	JSMS_NE_034	JSMS_NE_035	JSMS_NE_036	JSMS_NE_037	JSMS_NE_038	JSMS_NE_039	JSMS_NE_040	JSMS_NE_041	JSMS_NE_042	JSMS_NE_049	JSMS_NE_051	JSMS_NE_052	JSMS_NE_054	JSMS_NE_055	JSMS_NE_056	JSMS_NE_057	JSMS_NE_058	JSMS_NE_003	JSMS_NE_004	JSMS_NE_005	JSMS_NE_006	JSMS_NE_007	JSMS_NE_008	JSMS_NE_009	JSMS_NE_043	JSMS_NE_044	JSMS_NE_045
ENSG00000000003	523	387	406	427	313	378	511	449	178	944	271	365	352	591	510	24	397	362	402	754	443	251	300	276	435	332	316	440	516	496	420	106	88
ENSG00000000419	22	93	20	65	89	87	65	100	74	123	69	106	121	67	71	12	13	43	70	42	76	23	52	95	38	47	183	75	49	59	91	37	239
ENSG00000000457	0	26	0	91	52	20	12	73	31	1	10	21	71	59	30	37	125	52	37	0	22	2	110	52	33	37	104	39	15	28	2	4	10
ENSG00000000460	0	10	64	0	16	8	0	12	0	0	6	0	43	0	19	0	0	11	12	0	0	0	0	0	0	14	16	2	1	1	4	0	0
ENSG00000000938	67	1	327	183	97	207	9	18	26	64	113	150	10	1	15	1454	259	16	15	1	166	741	55	235	402	39	2712	458	10	113	405	3037	2111
ENSG00000000971	268	245	112	148	247	240	256	347	245	217	268	189	305	439	332	269	129	279	126	318	234	99	166	226	414	276	90	152	265	171	27	24	59
ENSG00000001036	19	62	49	50	56	38	51	33	80	141	33	159	73	170	79	0	13	61	84	27	58	72	56	22	23	71	61	11	35	69	6	65	5
ENSG00000001084	70	555	210	258	211	135	424	475	242	356	133	347	238	137	207	159	82	223	324	445	536	91	267	250	334	336	75	123	404	290	25	82	156
ENSG00000001167	70	43	88	15	34	32	14	10	21	0	1	11	34	91	15	24	47	15	1	0	71	42	1	6	43	25	118	50	22	24	181	60	127
ENSG00000001460	0	7	34	68	25	17	29	19	27	54	14	4	27	44	47	208	47	1	18	13	8	137	10	9	8	20	2	25	4	55	2	15	220
ENSG00000001461	108	288	210	150	253	248	172	104	206	33	242	106	162	131	152	330	323	217	318	87	294	69	127	211	217	241	171	150	215	152	135	54	435
ENSG00000001497	45	1	10	15	21	22	31	15	32	53	58	36	39	34	15	0	9	25	39	0	86	1	41	26	13	7	2	38	24	3	0	63	0
ENSG00000001561	204	245	78	174	171	153	141	383	88	243	28	129	202	181	156	0	185	95	176	160	116	81	120	190	169	123	51	138	159	180	359	17	20
ENSG00000001617	0	164	186	89	106	117	90	25	132	1	120	45	131	215	111	61	155	141	90	1	182	309	77	43	23	93	71	48	88	66	145	6	68
ENSG00000001626	0	15	39	31	29	22	9	70	33	0	44	0	5	0	25	0	56	10	50	0	9	22	1	0	10	12	0	9	13	6	0	0	10
ENSG00000001629	54	203	0	131	75	177	89	90	135	53	77	193	114	62	171	49	47	93	89	129	39	137	123	91	129	92	151	125	106	176	255	45	59
ENSG00000001630	0	0	0	0	3	7	0	19	2	0	4	0	7	0	8	0	0	2	1	0	1	0	0	0	15	0	0	0	0	3	0	0	0
ENSG00000001631	217	61	103	81	34	95	52	62	37	16	87	91	37	52	120	86	9	130	71	56	56	2	68	108	101	86	8	43	44	23	12	45	15
ENSG00000002016	3	0	0	1	0	0	0	0	0	0	0	1	8	2	6	0	0	9	39	0	1	0	0	4	0	0	0	0	11	1	0	0	5
ENSG00000002330	10	69	34	13	37	42	67	40	19	34	47	19	93	193	69	0	22	20	21	67	61	29	79	22	96	33	22	55	49	31	0	6	34
ENSG00000002549	102	169	230	191	37	87	193	147	122	33	77	15	125	96	148	12	254	97	104	146	88	115	96	211	536	107	81	170	139	300	100	84	342
ENSG00000002586	112	26	108	45	39	73	66	62	35	62	115	26	63	291	76	208	147	68	127	84	72	41	73	41	61	126	57	84	38	55	4	26	29
ENSG00000002587	131	566	689	282	428	198	454	195	798	157	520	520	702	309	332	220	142	370	313	304	309	585	373	246	505	482	187	375	226	358	50	110	293
ENSG00000002822	3	0	5	36	12	20	15	2	21	0	33	24	8	6	30	0	4	21	4	0	25	0	27	17	28	3	10	20	31	21	2	9	5
ENSG00000002834	905	787	303	405	661	571	750	436	685	658	337	650	777	916	528	1771	694	562	1072	1189	956	707	949	552	832	741	1370	393	781	361	799	1880	850
ENSG00000002919	32	5	64	54	31	55	61	19	45	52	36	4	25	63	32	37	69	43	44	26	45	49	109	41	78	38	92	18	19	23	4	142	20
ENSG00000002933	0	0	98	0	0	0	4	0	7	0	17	0	0	0	0	0	0	0	0	0	8	3	0	0	20	0	0	0	2	13	0	0	98
ENSG00000003056	185	31	29	19	72	43	26	111	63	1	111	0	60	84	39	0	13	7	1	47	49	34	27	43	91	92	29	54	35	32	6	67	54
ENSG00000003096	0	0	0	10	0	0	0	1	0	0	0	0	0	0	0	0	0	0	0	0	0	0	0	0	0	12	0	4	2	0	0	0	0
ENSG00000003137	0	14	0	0	5	5	0	0	13	31	0	0	0	0	0	0	0	1	0	0	0	0	0	4	0	0	2	25	1	0	0	0	0
ENSG00000003147	48	104	93	32	96	75	21	111	45	9	54	16	35	39	30	0	112	27	102	129	92	22	39	17	114	41	6	18	86	63	4	4	54
ENSG00000003249	3	25	0	1	1	0	10	1	4	0	0	1	5	37	0	0	0	7	0	0	14	1	0	0	15	21	0	0	2	0	0	0	0
ENSG00000003393	64	52	24	63	41	17	32	51	49	1	35	63	28	1	29	0	4	46	41	0	6	1	8	39	10	16	12	0	48	52	4	15	10
ENSG00000003400	3	66	0	31	30	13	46	33	20	1	14	65	33	4	15	0	30	3	35	24	22	6	109	39	63	24	35	25	32	63	2	13	73
ENSG00000003402	809	394	982	1042	487	798	516	514	611	519	844	923	225	202	461	2052	410	410	276	432	612	1017	281	714	1104	398	3186	867	494	715	820	1934	2306
ENSG00000003436	70	45	10	1	52	13	3	34	27	0	21	69	56	65	8	12	13	7	2	42	30	0	12	41	33	17	0	2	12	6	4	2	5
ENSG00000003509	0	0	34	17	59	23	46	14	1	71	10	3	26	0	19	0	0	37	0	0	30	3	0	30	0	34	2	38	3	11	2	2	5
ENSG00000003756	70	243	215	404	195	263	204	261	325	250	306	363	369	280	205	293	323	212	469	298	175	330	419	248	225	240	291	240	323	195	519	233	64
ENSG00000003989	13	0	0	84	5	3	9	112	41	56	14	0	0	1	17	12	73	7	25	108	6	1	1	11	10	7	6	54	1	34	6	4	5
ENSG00000004059	0	0	0	1	0	7	0	0	0	0	0	0	1	0	8	86	0	3	18	0	1	0	4	0	3	0	0	0	0	0	0	9	0
ENSG00000004139	3	34	5	51	84	12	38	10	9	39	1	1	15	0	30	159	52	11	18	118	36	1	45	11	20	10	14	68	19	6	2	11	0
ENSG00000004142	159	106	29	39	68	107	117	101	73	3	41	74	131	294	66	12	17	74	68	186	55	92	161	80	53	143	55	38	118	92	197	37	49
ENSG00000004399	3	33	0	1	29	2	14	7	37	0	4	1	20	0	8	0	9	13	1	0	3	34	12	9	20	5	0	2	12	6	2	11	0
ENSG00000004455	76	143	73	54	93	118	123	223	173	0	188	182	135	109	105	24	82	204	173	149	128	107	179	155	106	153	47	198	180	135	338	65	137
ENSG00000004468	38	0	0	120	7	18	92	77	6	178	0	72	19	1	44	0	0	17	31	58	54	15	1	39	45	24	8	18	26	35	2	19	0
ENSG00000004478	16	137	88	55	34	40	45	68	45	3	22	0	50	119	83	0	13	45	41	62	15	35	47	50	51	64	39	55	33	62	35	13	10
ENSG00000004487	137	76	5	95	58	35	94	51	64	96	91	93	36	122	55	24	17	55	76	193	64	16	123	88	43	47	24	32	96	58	79	28	5
ENSG00000004534	48	91	44	235	208	118	70	115	98	153	129	34	94	137	195	305	78	100	143	124	205	37	17	138	83	86	134	61	110	89	110	95	366
ENSG00000004660	51	0	15	1	24	3	0	8	7	0	0	0	0	0	12	12	4	16	0	0	0	15	0	0	0	4	4	23	16	0	2	24	0
ENSG00000004700	57	20	0	55	27	17	31	51	38	57	61	77	47	81	54	0	4	40	22	1	39	74	1	50	66	27	37	89	23	58	0	26	10
ENSG00000004766	0	29	5	37	55	22	28	51	62	40	36	1	21	121	44	0	9	52	29	40	10	45	0	26	40	17	16	36	40	62	4	2	15
ENSG00000004777	3	0	0	0	3	0	10	0	0	0	0	0	0	0	4	0	0	1	0	0	0	0	0	0	0	8	0	2	0	0	0	0	0
ENSG00000004779	300	224	191	213	215	82	212	389	211	318	290	405	503	430	300	61	177	204	286	596	228	158	293	241	270	283	57	145	274	199	79	142	391
ENSG00000004799	32	0	29	21	16	3	17	31	29	1	26	1	23	23	18	12	0	11	0	0	15	55	3	34	0	37	2	25	28	1	2	32	0
ENSG00000004809	0	0	0	40	1	0	21	5	4	0	0	0	0	0	0	0	4	0	21	0	0	0	0	15	5	20	0	2	0	20	0	0	5
ENSG00000004838	0	0	5	114	8	22	92	68	4	61	1	81	0	0	46	0	4	11	25	156	37	3	0	24	0	41	2	118	10	97	2	2	15
ENSG00000004848	0	0	0	11	0	0	0	11	0	3	0	1	1	0	0	12	0	7	0	0	0	0	0	0	3	13	0	0	0	0	0	0	0
ENSG00000004864	6	19	5	19	39	22	38	38	58	50	90	27	90	36	33	37	9	70	74	0	18	90	1	60	88	77	22	46	104	30	2	6	5
ENSG00000004866	0	19	15	7	18	5	7	26	8	0	37	0	7	0	4	0	0	7	22	16	13	12	1	2	5	12	0	32	2	14	2	0	0
ENSG00000004897	140	198	88	38	65	138	105	104	85	168	109	164	195	64	91	110	26	119	38	99	78	35	88	110	154	99	53	43	138	120	50	75	20
ENSG00000004961	64	98	24	71	82	117	88	42	65	181	36	3	60	63	101	110	134	55	114	48	31	52	75	78	101	119	43	84	25	107	339	30	5
ENSG00000004975	70	42	0	48	42	52	30	6	53	25	65	1	48	19	55	86	60	32	23	80	69	6	52	50	45	52	53	9	55	35	6	63	10
ENSG00000005001	440	449	215	268	644	290	483	333	224	721	284	286	814	381	167	1661	1056	304	962	462	1224	593	1314	190	612	279	763	120	576	302	941	474	225
ENSG00000005007	261	364	225	412	188	288	296	310	154	224	97	421	103	195	224	391	737	221	394	468	456	261	382	263	253	190	263	243	268	317	289	496	318
ENSG00000005020	137	2	288	126	7	77	10	9	44	1	76	62	27	21	14	305	0	43	4	0	65	197	4	140	99	22	869	295	19	52	293	770	484
ENSG00000005022	510	479	64	197	364	385	430	247	365	696	391	419	482	320	462	342	358	536	413	395	268	198	568	362	442	624	273	148	456	227	295	192	93
ENSG00000005059	80	66	93	41	39	32	55	32	141	83	217	30	102	42	59	110	0	56	15	109	39	44	80	86	131	51	45	55	71	47	8	63	166
ENSG00000005075	214	9	108	25	33	67	31	27	33	69	40	209	56	80	36	0	103	69	128	66	77	51	14	50	15	77	171	39	34	54	343	123	112
ENSG00000005100	108	50	0	62	56	60	55	90	92	43	68	2	68	54	30	12	4	54	136	114	55	12	12	41	25	60	26	41	81	47	2	4	83
ENSG00000005102	0	0	0	0	3	2	0	0	8	0	3	0	0	0	11	0	0	0	0	0	0	0	12	0	0	0	0	11	0	0	0	0	0
ENSG00000005108	80	94	0	46	17	0	60	12	113	1	4	126	32	95	24	12	121	15	40	0	102	0	21	80	0	0	10	0	130	42	0	2	108
ENSG00000005156	70	65	15	41	59	5	66	19	112	68	55	115	20	25	62	12	9	65	45	33	11	65	14	24	45	54	2	23	19	59	0	2	5
ENSG00000005175	140	143	142	107	84	127	135	169	147	3	158	150	161	108	140	281	73	144	116	87	54	102	65	177	136	90	73	148	70	216	257	200	186
ENSG00000005187	3	0	0	0	0	3	14	0	1	71	0	0	0	0	1	0	0	6	0	0	0	0	5	6	0	0	2	0	0	0	4	6	5
ENSG00000005189	0	0	0	20	0	2	0	10	1	97	10	0	7	0	11	12	0	1	1	35	23	21	0	11	0	0	0	0	1	10	0	9	5
ENSG00000005194	3	6	0	57	29	38	27	54	50	1	64	23	22	45	17	0	17	49	30	2	34	29	5	50	5	1	8	30	16	6	2	0	10
ENSG00000005206	38	91	117	221	73	135	165	138	140	266	66	38	44	112	176	12	34	83	160	69	165	21	103	78	66	86	49	41	80	90	10	97	44
ENSG00000005238	121	9	39	79	51	37	22	5	13	22	22	160	39	42	3	366	108	33	14	0	85	106	17	13	23	38	153	23	24	48	328	119	254
ENSG00000005243	0	0	0	2	1	25	19	1	24	0	7	0	0	0	30	0	0	0	0	0	23	0	0	0	0	4	0	9	13	0	0	13	0
ENSG00000005249	271	291	39	277	213	350	345	319	303	251	123	175	317	332	257	195	78	504	143	1	192	157	272	442	104	182	114	139	375	155	91	67	68
ENSG00000005302	38	0	171	171	124	85	62	88	76	40	113	112	53	140	29	49	0	31	12	6	41	60	26	129	58	42	383	113	52	25	8	157	29
ENSG00000005339	300	252	665	275	253	356	97	92	201	20	292	302	144	105	173	721	69	169	156	32	204	277	90	183	230	135	823	282	161	312	8	420	474
ENSG00000005379	0	0	0	85	13	43	65	56	16	99	1	1	14	0	98	0	0	17	87	84	46	10	5	30	30	30	6	29	13	48	56	26	10
ENSG00000005381	0	0	0	0	0	0	0	0	0	1	0	0	0	0	0	0	39	0	1	0	8	36	0	6	3	0	2	0	0	0	0	41	0
ENSG00000005421	0	0	0	0	0	2	0	0	0	0	0	0	0	0	3	0	0	0	0	0	8	30	0	0	0	0	0	0	0	21	0	0	0
ENSG00000005436	0	0	10	12	5	15	19	5	3	24	36	3	0	21	6	0	0	5	11	54	1	24	30	4	15	8	2	36	1	3	2	0	0
ENSG00000005448	61	7	142	200	14	38	189	69	47	200	4	253	1	1	133	12	0	20	109	252	141	8	10	93	38	37	4	86	21	103	4	11	15
ENSG00000005469	108	161	5	55	162	55	97	77	50	25	152	10	93	164	111	0	13	111	57	67	147	54	152	67	45	110	37	72	163	44	123	2	10
ENSG00000005471	3	0	0	0	7	13	0	0	0	0	0	0	21	0	0	0	0	1	0	0	0	0	1	13	0	0	0	0	1	0	0	0	327
ENSG00000005483	475	330	1412	620	742	460	262	440	431	175	592	362	434	596	324	818	341	464	278	218	383	632	433	560	523	267	1484	629	328	510	351	1237	938
ENSG00000005486	376	207	186	172	120	275	234	142	182	305	160	119	230	174	191	12	354	151	198	223	275	258	332	149	131	130	140	159	207	168	162	280	230
ENSG00000005700	76	405	386	145	530	398	380	376	375	167	213	475	401	345	221	183	129	403	302	289	227	212	442	384	427	323	283	229	353	375	141	54	147
ENSG00000005801	64	47	0	3	9	40	27	5	36	1	29	123	24	61	26	0	0	41	24	0	52	1	10	32	15	65	16	5	10	20	15	24	5
ENSG00000005810	245	177	166	218	194	158	324	203	215	25	181	58	158	290	313	73	52	173	186	234	167	152	124	121	179	158	161	216	178	169	102	127	98
ENSG00000005812	0	35	73	57	35	30	81	95	52	117	40	4	55	28	35	0	4	42	38	92	70	28	30	43	68	21	31	93	14	31	0	43	15
ENSG00000005844	51	0	78	34	13	73	14	9	1	1	19	27	47	2	7	208	4	2	0	0	19	50	26	9	48	4	193	45	0	35	2	138	156
ENSG00000005882	0	23	0	20	14	7	20	17	33	36	15	0	26	39	10	0	4	11	50	0	11	3	3	2	8	0	0	2	42	23	2	0	5
ENSG00000005884	6	23	0	63	37	55	36	12	25	0	98	0	31	0	26	12	13	53	25	0	2	3	111	28	13	24	10	14	45	21	71	28	29
ENSG00000005889	73	77	0	36	41	82	90	79	83	138	71	152	82	53	97	98	108	74	42	1	63	76	20	86	51	38	69	70	80	66	6	129	5
ENSG00000005893	389	439	176	388	421	446	389	319	325	304	416	213	562	360	519	538	612	415	425	262	276	543	416	446	518	552	1484	504	352	282	718	1160	752
ENSG00000006007	615	732	528	427	543	676	439	489	475	765	344	417	833	940	311	49	345	716	403	233	491	583	700	511	273	471	267	390	796	543	627	625	342
ENSG00000006015	10	63	156	82	30	30	121	61	53	46	37	25	108	32	66	86	134	29	45	96	97	48	82	108	73	85	114	55	63	31	8	22	0
ENSG00000006016	0	0	5	57	12	32	13	63	18	40	6	3	0	0	54	0	0	13	2	113	7	0	3	19	15	7	8	52	14	7	48	41	0
ENSG00000006025	6	1	5	17	12	15	19	42	50	0	18	26	26	3	26	12	39	57	38	42	45	42	94	11	8	22	18	5	37	34	4	39	10
ENSG00000006042	92	232	68	100	62	48	200	227	181	274	43	55	116	46	256	0	172	164	289	157	210	28	166	136	329	258	22	84	49	97	301	37	15
ENSG00000006047	0	0	0	0	0	0	0	0	1	0	0	0	0	32	0	0	4	0	7	0	0	0	0	0	0	0	0	0	0	3	0	0	0
ENSG00000006062	0	11	34	11	5	18	0	17	17	1	25	1	0	0	10	0	0	10	29	0	0	27	3	4	0	0	10	2	23	14	0	45	108
ENSG00000006118	99	20	29	1	12	35	13	0	67	0	41	0	13	18	36	0	0	39	1	13	33	36	26	2	15	26	12	13	27	3	85	4	5
ENSG00000006125	54	34	225	99	29	35	164	165	108	242	58	145	18	13	53	232	60	195	106	204	175	131	141	170	119	65	71	105	39	189	39	218	264
ENSG00000006194	51	46	49	50	27	53	42	45	18	73	12	1	16	11	21	0	47	19	40	58	2	41	0	80	48	46	88	14	41	18	52	54	83
ENSG00000006210	38	25	0	28	26	50	48	28	26	27	3	2	13	1	65	0	43	38	104	49	50	0	111	11	40	8	22	25	2	31	69	2	5
ENSG00000006282	0	79	5	20	10	18	33	33	14	0	28	4	33	76	8	0	47	25	3	54	48	5	5	17	0	5	0	9	23	21	4	54	5
ENSG00000006327	3	64	15	12	84	148	33	46	137	10	77	12	50	146	62	171	181	160	75	76	149	77	203	112	25	17	163	75	86	80	424	237	293
ENSG00000006432	175	42	20	6	21	33	7	23	11	65	14	1	25	0	10	24	0	20	9	0	21	24	69	17	18	48	31	25	52	21	85	6	5
ENSG00000006451	76	225	166	126	229	155	146	79	133	113	267	190	124	195	148	281	332	299	143	30	310	277	223	185	217	105	275	182	358	213	214	220	24
ENSG00000006453	147	177	191	207	162	208	174	209	158	177	148	207	82	120	176	171	272	143	161	316	273	184	255	157	83	164	116	138	167	189	268	116	5
ENSG00000006459	105	135	34	167	211	237	143	173	120	4	162	110	175	292	205	1197	168	245	281	39	134	212	232	144	136	152	90	91	175	141	10	229	39
ENSG00000006468	0	0	15	0	0	0	14	0	1	76	19	0	1	1	10	0	0	26	57	0	2	0	3	0	0	0	18	2	1	11	2	6	0
ENSG00000006530	0	50	0	20	12	7	15	2	23	71	7	0	0	0	11	0	0	16	18	0	11	0	0	9	0	0	6	11	16	21	2	0	0
ENSG00000006534	178	121	352	572	249	255	408	424	170	805	102	196	115	395	245	49	220	217	604	967	329	372	300	338	76	262	51	252	249	493	407	103	49
ENSG00000006555	25	27	0	6	30	12	30	23	24	30	12	74	8	0	19	0	0	20	4	21	57	37	0	9	20	17	8	4	27	30	0	30	5
ENSG00000006576	70	58	29	26	51	43	120	128	56	16	91	66	145	0	43	0	9	159	10	1	142	43	76	84	30	86	37	59	76	82	4	32	20
ENSG00000006606	22	0	0	8	33	0	0	15	1	0	11	0	0	0	0	0	0	12	0	0	2	15	9	0	0	17	65	0	1	0	0	0	0
ENSG00000006607	0	31	20	62	71	92	34	21	36	33	69	126	92	105	19	12	65	71	90	0	45	16	17	15	68	101	43	25	73	52	6	6	239
ENSG00000006611	0	0	191	33	3	0	9	14	1	58	0	0	0	0	0	0	0	7	0	0	13	0	0	24	0	0	0	2	0	0	4	0	0
ENSG00000006625	188	200	68	107	223	108	136	93	213	136	290	214	252	64	235	37	151	295	170	50	66	213	88	142	121	245	65	179	157	240	6	142	151
ENSG00000006634	32	40	5	0	24	65	5	24	18	0	35	7	53	1	29	0	0	36	6	0	21	1	37	47	30	37	47	52	38	32	0	11	10
ENSG00000006652	83	41	210	311	96	330	32	57	103	12	181	137	117	112	36	586	323	71	70	1	183	654	178	306	190	65	845	535	188	189	378	1127	616
ENSG00000006695	0	0	0	1	17	8	7	16	20	0	4	45	8	24	46	0	0	18	40	9	7	0	26	19	8	38	4	21	39	20	2	2	5
ENSG00000006704	198	118	0	51	96	57	32	76	58	1	91	47	75	1	57	61	142	89	97	28	21	154	149	41	38	65	18	36	86	87	2	22	20
ENSG00000006712	86	119	161	88	79	83	83	79	64	125	36	47	97	13	79	122	65	25	76	1	74	73	37	99	111	47	230	132	64	66	274	106	24
ENSG00000006715	35	129	117	61	88	80	66	18	90	85	170	3	24	89	43	24	9	73	35	217	31	164	51	60	73	171	140	248	82	101	15	86	117
ENSG00000006740	0	18	29	88	34	22	26	0	18	1	0	0	2	0	3	122	151	25	17	18	8	0	0	26	23	47	0	36	0	0	2	15	0
ENSG00000006744	32	61	103	70	73	22	70	64	27	47	64	3	85	15	73	12	4	47	63	0	1	55	42	97	76	31	8	54	94	39	25	19	5
ENSG00000006747	19	231	34	149	157	127	164	305	156	438	145	70	115	210	116	12	168	117	234	228	115	95	131	198	104	285	22	147	167	161	14	22	34
ENSG00000006756	300	461	274	352	147	295	460	408	422	150	223	339	187	236	368	86	310	330	362	167	172	127	157	395	172	160	67	145	123	203	145	127	54
ENSG00000006757	0	88	0	28	13	30	69	25	38	58	14	59	42	11	36	0	0	37	32	30	11	1	42	54	3	76	2	2	39	18	0	32	0
ENSG00000006831	35	361	78	132	165	158	83	234	290	59	177	132	175	259	162	12	151	184	138	25	244	396	322	164	167	134	157	198	230	203	141	168	122
ENSG00000006837	0	0	0	2	0	5	0	0	0	0	11	0	14	0	0	0	0	11	1	3	10	0	0	13	0	3	2	0	21	4	0	0	0
ENSG00000007038	3	0	0	0	0	0	0	0	0	0	0	0	0	0	0	0	0	0	6	0	1	12	0	0	0	0	0	0	1	4	0	0	0
ENSG00000007047	45	55	127	19	47	73	47	0	60	56	24	2	115	18	25	0	0	13	21	6	50	1	46	11	20	9	14	20	26	14	100	28	147
ENSG00000007062	22	102	166	268	54	70	268	270	96	677	48	361	73	143	311	24	310	83	247	111	161	33	177	108	149	173	41	132	24	179	122	28	93
ENSG00000007080	38	50	54	30	55	58	23	40	44	5	25	4	20	108	76	12	99	38	36	1	47	17	106	45	23	54	8	29	40	92	100	11	10
ENSG00000007129	0	0	10	1	0	0	0	0	0	0	0	30	0	0	0	73	0	0	0	0	0	60	1	0	5	0	26	0	0	3	2	0	0
ENSG00000007168	220	252	132	138	151	165	218	222	253	214	181	178	304	195	188	0	177	305	159	431	213	243	192	216	243	243	375	136	152	202	83	144	15
ENSG00000007171	0	10	24	5	8	10	12	6	0	0	25	1	24	53	18	0	0	11	0	31	0	0	33	4	56	101	4	5	1	13	4	2	0
ENSG00000007174	3	0	0	198	5	8	55	162	4	121	0	144	0	0	66	0	91	31	69	131	60	2	0	19	0	26	8	27	1	45	6	2	15
ENSG00000007202	64	129	205	143	128	32	104	88	178	107	87	152	130	159	112	24	30	107	61	17	115	193	151	170	182	126	53	168	190	111	8	28	29
ENSG00000007216	0	20	0	5	8	0	8	11	2	11	4	0	1	3	33	0	13	7	1	70	0	0	7	4	20	1	0	13	16	1	4	0	0
ENSG00000007237	102	6	161	49	7	12	5	33	6	2	17	0	55	102	8	37	52	25	9	33	40	37	26	39	81	7	381	91	14	35	4	97	166
ENSG00000007255	127	34	10	104	39	70	130	62	78	23	76	3	128	44	76	0	103	90	71	155	62	98	81	95	40	106	18	86	34	47	137	52	5
ENSG00000007264	0	0	20	0	0	0	0	1	21	0	8	0	0	0	0	0	0	0	0	0	0	0	0	2	10	0	4	0	0	0	0	0	0
ENSG00000007306	0	25	44	0	0	3	11	5	0	0	4	1	82	0	6	61	73	0	5	0	0	1	0	0	20	0	14	13	0	3	8	0	5
ENSG00000007341	0	3	0	1	20	5	9	5	23	1	3	1	0	1	21	0	0	12	12	0	6	1	1	26	5	3	14	0	5	20	2	4	5
ENSG00000007372	86	39	0	3	58	107	101	32	62	25	6	67	48	122	39	0	0	51	40	0	7	0	16	11	10	65	39	0	10	45	112	84	0
ENSG00000007376	3	10	39	11	8	33	24	2	13	0	36	56	31	1	4	0	0	14	13	0	49	37	46	22	10	1	20	52	30	30	2	26	5
ENSG00000007384	102	73	147	41	102	60	62	57	54	30	11	5	82	81	46	0	56	68	56	83	36	12	199	41	40	38	47	84	165	101	10	2	0
ENSG00000007392	163	120	10	79	116	93	82	78	89	66	71	86	93	156	86	0	9	95	87	31	40	108	77	60	91	54	71	48	54	97	102	71	10
ENSG00000007402	0	0	0	0	4	0	4	0	4	0	0	7	0	0	0	0	0	33	28	25	2	1	10	4	0	3	4	0	0	7	0	0	0
ENSG00000007516	3	0	59	138	5	13	24	45	4	43	0	141	0	1	36	171	9	8	29	125	11	1	14	9	5	24	24	34	0	70	50	54	0
ENSG00000007520	112	280	283	89	89	103	106	176	154	25	72	5	125	68	144	0	116	138	31	64	204	69	124	125	167	71	132	125	66	144	12	127	15
ENSG00000007541	0	84	0	34	5	8	19	29	1	5	35	0	12	0	11	0	0	43	8	29	33	26	56	26	20	16	20	36	44	38	0	2	0
ENSG00000007545	32	15	39	57	22	15	53	42	65	63	14	33	39	37	18	12	52	45	82	138	81	1	64	26	13	54	26	25	83	34	4	24	0
ENSG00000007866	169	45	10	69	109	75	37	29	47	1	68	91	106	89	44	110	91	81	82	159	23	170	31	47	61	41	26	50	91	44	52	73	239
ENSG00000007923	3	10	0	37	20	5	23	14	20	47	12	46	27	12	25	0	65	25	58	16	72	27	33	15	28	20	4	43	34	42	212	13	5
ENSG00000007933	29	145	5	159	41	8	384	177	135	260	76	55	53	91	120	0	13	121	157	225	143	28	113	149	45	46	69	109	182	203	170	15	0
ENSG00000007944	306	122	142	78	141	192	73	104	97	177	61	295	114	202	80	244	310	102	54	160	137	119	113	82	220	111	426	188	217	142	258	306	518
ENSG00000007952	0	4	0	0	0	0	16	9	0	33	0	67	0	0	3	0	0	1	1	0	0	0	0	2	15	0	0	2	0	0	0	0	0
ENSG00000007968	6	23	0	7	1	3	17	7	35	1	51	0	32	22	1	0	0	1	0	0	39	100	3	11	10	1	2	0	30	1	0	0	0
ENSG00000008018	309	332	181	313	394	307	389	442	381	312	765	251	418	531	384	660	185	559	339	391	585	312	390	431	705	429	515	470	438	403	758	528	279
ENSG00000008083	379	404	894	332	539	518	238	241	506	249	346	289	459	237	242	1075	254	340	265	227	519	727	411	392	366	301	983	474	632	352	617	1000	508
ENSG00000008086	22	71	127	25	26	35	23	52	21	110	28	3	20	2	30	24	0	19	21	34	21	92	41	15	81	21	187	61	28	47	35	32	20
ENSG00000008128	0	0	0	25	0	0	0	0	4	0	0	28	0	14	0	0	0	1	0	22	1	64	31	6	15	1	47	0	0	0	44	9	0
ENSG00000008130	204	81	44	36	37	58	11	92	2	22	12	22	18	45	83	354	17	22	37	0	81	155	29	86	66	46	183	163	77	56	245	431	366
ENSG00000008196	0	0	0	0	3	2	0	0	0	0	0	0	0	0	0	0	73	0	1	0	0	0	0	0	0	35	0	0	7	16	0	0	49
ENSG00000008197	0	0	0	0	9	0	0	0	0	0	0	0	0	0	0	0	0	0	0	0	0	0	0	0	0	0	0	13	0	0	0	0	0
ENSG00000008226	16	0	0	67	4	0	27	14	0	12	0	0	0	66	21	12	4	15	15	21	40	0	1	4	10	17	2	13	1	0	4	0	54
ENSG00000008256	61	65	15	30	17	58	40	5	44	10	40	4	73	0	25	24	52	62	82	44	52	28	18	50	15	37	67	27	27	25	2	22	5
ENSG00000008282	115	206	44	102	190	170	193	250	192	247	202	40	249	260	274	37	13	173	84	231	214	66	140	142	192	234	116	216	249	179	17	112	103
ENSG00000008283	421	478	669	848	389	317	770	819	618	586	506	442	420	557	537	159	254	434	517	548	515	183	431	539	356	488	177	461	363	588	257	99	117
ENSG00000008294	331	271	1182	521	420	408	164	270	296	138	490	575	228	309	212	1136	349	203	169	79	353	1132	136	457	634	208	1779	890	259	375	368	1462	269
ENSG00000008311	0	0	88	26	13	13	26	5	16	0	15	32	7	1	1	0	0	13	8	0	15	0	1	22	0	12	22	0	0	6	0	2	10
ENSG00000008323	3	10	93	7	18	37	25	29	5	62	15	1	9	24	19	0	0	19	52	0	1	10	37	34	15	42	10	7	5	7	0	6	0
ENSG00000008324	0	51	10	40	47	78	68	52	13	1	29	0	47	47	91	0	4	24	58	29	26	35	98	84	48	62	57	36	63	73	0	4	122
ENSG00000008382	6	10	20	10	13	22	20	13	2	19	4	66	15	8	12	122	0	19	15	10	13	66	0	19	10	13	12	36	16	4	0	4	0
ENSG00000008394	70	374	64	104	178	118	304	183	230	285	119	224	252	171	279	98	431	319	361	624	254	56	449	237	149	431	49	123	212	148	615	67	132
ENSG00000008405	54	8	5	17	51	47	43	60	10	10	15	0	10	2	43	0	0	28	30	101	0	76	3	19	15	5	29	43	28	48	2	37	15
ENSG00000008438	0	0	0	0	0	0	0	0	0	0	0	0	0	0	0	183	0	0	0	0	0	17	0	2	8	0	33	27	0	7	0	15	0
ENSG00000008441	86	156	68	128	123	60	171	68	121	73	119	224	154	56	260	12	216	164	105	48	69	78	107	75	129	162	12	21	128	140	10	52	24
ENSG00000008513	134	232	230	135	154	108	114	106	108	18	220	124	235	123	89	122	125	114	179	38	215	290	183	138	131	162	552	227	141	128	235	354	454
ENSG00000008516	172	14	630	369	170	245	25	0	90	8	169	357	31	1	12	1625	237	51	25	1	190	704	22	384	227	38	2700	747	12	178	860	3503	2189
ENSG00000008517	61	0	0	5	0	32	0	0	1	0	15	0	11	0	26	61	26	27	1	0	5	19	75	0	13	0	10	14	2	47	4	0	0
ENSG00000008710	10	23	5	14	30	20	30	19	4	53	18	16	13	47	28	0	0	21	15	12	26	36	55	9	15	27	12	14	4	14	6	11	5
ENSG00000008735	0	0	0	5	0	5	0	0	11	0	14	1	0	0	6	0	0	7	1	0	0	0	22	0	0	0	0	0	0	24	0	2	0
ENSG00000008838	115	321	171	309	200	207	262	213	332	240	137	353	175	180	188	12	392	189	152	204	171	24	175	200	202	144	67	86	143	213	197	41	83
ENSG00000008853	0	57	0	23	43	25	13	39	50	61	25	71	15	6	47	12	0	74	48	25	30	0	31	15	33	16	26	52	35	55	2	39	5
ENSG00000008869	86	62	39	49	35	78	74	46	50	127	55	28	63	37	65	0	0	52	52	0	58	15	136	19	53	31	10	30	52	27	2	15	15
ENSG00000008952	338	479	552	470	614	453	580	510	556	414	473	734	583	857	564	330	310	421	480	475	487	463	353	619	675	611	599	599	496	529	230	573	332
ENSG00000008988	1157	2185	1393	1121	1679	1769	2546	2270	2929	1159	4261	846	3401	1658	2758	831	1401	2505	1625	1624	1500	1438	1661	2130	2773	3550	1313	2202	1844	1848	2492	1561	752
ENSG00000009307	2106	2028	1769	1292	1787	1769	1963	1984	1861	1286	1913	1766	1975	1609	2022	1075	1975	1896	1549	1518	1452	1293	1326	1733	1830	1949	1655	1641	2035	1696	1250	1494	1534
ENSG00000009335	220	133	122	67	123	198	170	153	194	75	196	132	168	125	158	391	125	181	231	61	140	225	250	142	126	204	94	152	133	138	98	78	68
ENSG00000009413	89	48	93	140	92	67	93	125	49	82	90	102	81	106	32	110	388	103	47	1	73	74	5	95	76	106	116	116	43	82	156	196	64
ENSG00000009709	96	97	10	82	65	48	217	46	204	146	11	101	44	157	113	61	17	188	61	49	116	21	119	121	30	151	29	113	65	127	4	52	5
ENSG00000009765	0	0	0	0	27	5	40	1	6	0	15	0	31	0	4	0	0	5	7	1	11	1	4	15	13	10	8	0	11	16	0	0	0
ENSG00000009780	118	28	0	59	20	50	31	65	41	1	11	20	44	1	71	12	99	41	11	66	73	15	18	15	56	43	20	4	44	59	2	9	0
ENSG00000009790	3	3	161	66	22	8	22	0	17	20	17	1	16	0	8	122	0	13	16	0	17	67	20	17	45	33	181	55	18	14	52	272	259
ENSG00000009830	3	41	34	233	29	57	89	142	83	203	29	73	26	44	119	0	4	91	138	136	148	1	24	112	28	64	26	18	31	96	123	39	64
ENSG00000009844	35	57	73	63	107	62	95	140	102	65	109	84	105	41	133	134	237	89	126	218	128	71	158	114	106	84	92	118	138	86	8	88	15
ENSG00000009950	6	0	0	0	0	2	0	1	0	0	0	0	0	19	0	49	0	1	0	0	3	0	0	0	8	3	2	2	7	0	0	0	0
ENSG00000009954	112	172	98	147	173	107	181	178	184	62	212	201	121	295	201	122	121	126	147	78	140	73	168	142	152	123	214	195	171	124	25	24	20
ENSG00000010017	29	69	44	83	93	142	94	127	73	37	86	2	184	181	75	0	13	58	23	77	46	183	86	52	73	73	177	66	60	89	6	37	24
ENSG00000010030	0	0	0	0	0	0	0	0	0	66	18	0	0	0	0	0	0	14	0	0	2	0	39	0	3	0	10	11	0	17	0	0	0
ENSG00000010072	3	20	0	25	45	3	38	41	44	0	18	68	47	32	14	86	4	39	39	44	69	9	3	28	30	1	59	9	32	45	4	75	29
ENSG00000010165	0	46	34	16	17	35	49	81	25	11	77	3	53	65	62	73	0	53	48	0	15	14	3	50	43	59	2	2	50	28	2	41	15
ENSG00000010219	35	48	0	0	4	13	23	9	16	18	14	1	33	35	22	0	0	30	26	0	55	16	27	32	23	29	0	0	1	14	0	2	0
ENSG00000010244	370	331	469	335	404	408	350	408	426	349	514	114	422	372	259	134	349	293	339	310	214	351	424	373	382	436	489	381	353	376	442	341	78
ENSG00000010256	64	106	39	61	97	80	99	9	60	216	160	172	67	104	89	0	56	107	75	33	204	72	168	134	45	93	41	63	156	51	37	103	20
ENSG00000010270	54	48	0	25	25	35	60	33	56	18	33	42	69	0	47	0	198	18	59	95	63	17	43	54	94	54	14	50	53	34	81	43	0
ENSG00000010278	1230	1176	166	501	2301	1026	1121	1221	917	1656	1492	1611	2022	2701	1480	1710	2341	1561	1617	1058	1359	967	3403	908	753	2670	766	828	1945	705	2832	645	987
ENSG00000010292	6	8	5	15	13	38	26	17	33	13	4	1	9	0	15	0	0	13	13	1	13	30	14	15	13	41	2	0	2	14	6	0	5
ENSG00000010295	3	27	20	1	4	7	14	2	14	1	22	0	0	0	0	0	121	9	6	0	2	80	3	22	18	33	43	27	1	18	0	56	0
ENSG00000010310	0	26	0	39	13	42	19	10	15	54	12	0	0	0	35	0	0	17	65	86	34	1	34	9	20	25	6	0	16	30	2	4	0
ENSG00000010318	22	2	0	16	12	12	46	31	2	1	19	1	1	85	41	0	0	21	39	11	10	0	0	22	0	7	35	11	18	25	2	4	5
ENSG00000010322	3	7	44	45	38	50	47	26	67	35	25	59	21	0	65	12	0	29	33	32	60	38	24	30	61	41	26	13	76	51	0	24	20
ENSG00000010327	0	7	5	1	8	5	4	0	5	0	26	0	0	0	8	61	0	1	0	0	16	19	1	2	63	1	16	14	0	16	0	0	0
ENSG00000010361	3	0	15	33	1	20	1	8	1	69	0	0	0	0	7	0	0	4	0	0	0	6	0	11	3	10	41	39	0	0	2	15	0
ENSG00000010404	226	229	249	291	450	315	241	327	179	286	178	307	206	276	272	489	147	221	334	219	245	422	361	254	174	132	1152	299	166	197	775	662	215
ENSG00000010438	10	0	88	5	29	37	0	25	17	0	26	0	9	18	12	24	34	19	10	0	1	14	5	11	10	14	31	29	17	42	0	19	10
ENSG00000010539	38	41	88	55	16	65	25	9	43	1	48	59	3	27	6	391	69	35	8	0	9	62	16	41	126	29	525	48	2	56	183	280	298
ENSG00000010610	0	17	0	3	1	2	16	2	13	1	8	43	0	0	0	0	4	13	35	0	1	9	0	6	13	0	12	11	1	0	0	17	0
ENSG00000010626	67	3	127	426	42	90	405	252	39	472	10	212	22	34	212	0	52	76	140	392	229	12	64	218	25	81	39	215	15	444	12	28	24
ENSG00000010671	3	0	24	11	0	0	0	0	0	0	7	0	0	1	0	98	0	1	1	0	5	13	1	13	0	0	167	2	0	0	33	211	64
ENSG00000010704	0	1	20	14	0	10	3	24	1	15	17	2	1	36	10	0	0	13	11	0	22	3	14	0	25	1	0	0	17	0	2	0	5
ENSG00000010803	51	22	10	8	34	48	93	21	30	34	29	57	10	0	51	98	13	30	16	109	24	2	41	13	13	65	6	13	13	18	6	2	5
ENSG00000010810	3	27	0	30	4	10	14	0	21	0	14	0	27	0	8	0	0	30	23	0	0	1	3	0	0	1	31	16	1	0	0	4	5
ENSG00000010818	83	127	20	101	111	107	60	48	47	67	79	40	53	1	36	12	17	91	78	16	161	98	82	123	296	67	499	202	89	72	363	308	210
ENSG00000011007	6	102	15	40	120	82	112	90	73	219	64	118	33	30	59	0	65	86	140	110	39	28	116	73	106	136	77	75	86	62	154	24	15
ENSG00000011009	398	413	523	338	329	400	347	261	388	312	391	341	374	380	362	672	535	333	341	789	471	586	720	416	387	293	338	481	557	419	365	438	142
ENSG00000011021	13	1	64	9	25	12	3	18	1	75	24	18	18	28	1	0	0	23	72	59	8	0	75	2	8	1	106	7	10	27	4	11	5
ENSG00000011028	54	0	49	1	16	10	11	27	61	0	18	3	0	21	47	12	26	92	49	1	31	0	1	0	8	13	0	7	15	27	2	0	0
ENSG00000011105	67	97	44	37	54	57	108	52	112	44	75	11	160	88	109	98	160	155	158	156	84	33	71	47	38	48	14	46	112	21	4	2	5
ENSG00000011114	271	375	166	232	106	240	188	207	145	175	174	212	147	200	196	318	211	171	128	155	103	105	60	207	243	207	110	266	105	207	85	282	29
ENSG00000011132	0	0	5	2	22	7	7	0	16	0	0	0	14	0	1	0	4	8	27	0	0	0	1	2	0	0	47	0	21	0	4	0	0
ENSG00000011143	3	66	5	38	21	3	73	16	3	92	21	1	11	2	40	0	121	26	82	35	40	15	97	17	28	51	0	25	14	37	4	0	5
ENSG00000011198	92	75	44	86	63	98	47	79	11	20	53	2	16	67	21	428	129	49	41	34	36	161	17	54	81	22	151	89	32	65	89	254	44
ENSG00000011201	54	0	0	0	0	0	1	10	0	1	25	0	0	0	19	0	0	13	0	0	1	0	5	2	0	26	0	0	0	8	0	2	0
ENSG00000011243	70	110	10	138	89	52	66	67	50	62	51	66	57	55	82	98	91	34	79	97	121	144	20	108	99	77	86	91	74	72	83	132	29
ENSG00000011258	22	53	49	31	18	13	25	12	30	78	36	82	0	0	21	195	160	17	32	0	17	85	4	13	38	1	14	34	21	16	27	32	15
ENSG00000011260	6	116	254	96	43	87	49	14	49	42	84	1	33	24	57	0	13	45	27	0	49	19	3	91	45	16	20	89	79	35	4	39	0
ENSG00000011275	45	192	108	83	42	103	66	81	63	27	86	143	72	39	95	0	116	86	164	116	121	85	82	88	63	56	75	105	58	21	6	37	24
ENSG00000011295	147	184	161	180	208	220	295	198	427	328	332	110	194	129	296	366	237	478	188	110	290	208	179	282	169	245	83	220	259	217	27	269	498
ENSG00000011304	351	377	362	209	306	238	242	236	212	500	382	252	388	381	252	220	513	245	197	220	394	350	284	246	182	270	134	322	280	237	374	371	64
ENSG00000011332	0	0	0	0	0	0	0	1	0	0	6	8	0	1	6	0	30	0	0	23	1	0	0	9	0	0	0	0	1	0	0	0	0
ENSG00000011347	185	63	5	69	68	97	61	72	92	48	11	101	71	85	123	0	315	187	150	56	118	29	106	101	45	48	12	14	44	58	6	106	10
ENSG00000011376	3	20	39	19	0	0	17	22	23	0	37	1	56	41	33	0	0	29	6	45	1	1	24	13	35	7	4	14	14	39	12	13	5
ENSG00000011405	61	166	235	313	305	168	260	357	334	175	317	85	229	186	206	635	129	211	148	170	281	135	119	226	359	287	210	211	353	173	370	213	83
ENSG00000011422	711	157	1021	940	495	1013	62	69	250	315	234	2296	100	61	86	7928	1686	307	86	44	746	2384	242	1302	2075	228	4565	1425	110	385	4839	12680	9524
ENSG00000011426	3	0	0	6	9	0	10	0	10	0	72	0	12	70	15	24	9	14	3	37	0	17	3	43	13	25	12	25	2	21	4	2	5
ENSG00000011451	35	107	5	31	30	73	46	35	71	37	57	1	36	45	90	159	108	53	21	45	53	118	77	50	43	13	2	16	56	37	147	9	0
ENSG00000011454	223	231	337	187	204	243	228	167	209	157	163	189	237	195	209	86	379	217	217	153	141	245	175	183	147	296	128	193	259	171	139	265	288
ENSG00000011465	0	0	0	0	0	27	0	0	27	0	0	0	0	0	1	0	4	15	0	0	1	0	0	0	3	1	0	0	11	0	2	0	0
ENSG00000011478	13	0	0	6	1	3	1	21	8	2	0	0	0	22	0	0	22	0	8	0	1	0	0	6	0	4	0	16	13	0	0	0	0
ENSG00000011485	0	0	0	19	17	22	38	48	41	41	0	1	1	23	17	0	9	15	20	80	9	0	1	13	5	35	10	21	2	8	2	11	0
ENSG00000011523	3	75	0	45	34	15	32	30	32	3	90	0	36	17	35	0	116	31	0	0	9	36	51	28	10	16	39	45	54	6	2	0	10
ENSG00000011566	115	73	93	68	80	65	66	81	84	22	37	73	59	130	43	0	108	50	89	53	72	94	17	60	30	127	71	113	164	28	10	24	10
ENSG00000011600	86	19	410	207	136	177	22	40	56	6	140	323	80	1	57	574	91	72	8	1	143	562	12	269	485	98	2734	742	12	117	409	2018	533
ENSG00000011638	57	178	15	77	88	78	76	42	123	31	39	2	206	273	44	110	86	30	118	77	101	94	39	54	124	43	86	45	41	52	68	34	5
ENSG00000011677	0	0	0	1	0	0	26	6	10	0	1	0	12	0	0	0	0	0	48	0	1	0	1	6	0	0	0	2	0	0	0	0	5
ENSG00000012048	3	27	39	41	12	17	13	1	27	1	55	95	12	1	14	98	116	18	2	50	13	72	16	58	28	8	49	64	15	38	6	54	508
ENSG00000012061	29	8	68	56	38	22	14	36	49	55	35	21	37	56	36	134	13	63	17	96	53	19	8	58	8	46	43	34	19	25	68	34	10
ENSG00000012124	0	0	0	0	0	2	0	0	7	0	8	1	3	0	4	49	0	1	0	0	0	0	0	0	13	14	2	0	0	0	0	0	5
ENSG00000012171	0	0	10	3	25	25	2	1	49	23	1	0	7	1	1	0	4	7	0	0	6	15	4	15	0	10	37	32	24	11	10	45	0
ENSG00000012174	19	130	0	3	3	25	50	43	30	8	18	22	45	44	21	0	52	39	9	45	39	64	1	32	30	22	2	21	15	23	2	30	83
ENSG00000012223	0	65	68	0	7	17	22	11	2	1	6	0	11	0	53	0	0	13	1	0	29	73	1	47	28	21	57	75	0	0	60	192	29
ENSG00000012232	0	12	24	31	26	22	19	0	18	80	21	35	3	0	25	61	4	13	54	65	22	42	46	19	28	9	83	38	41	32	6	153	20
ENSG00000012660	134	122	0	109	198	118	176	81	91	339	209	199	40	3	97	269	22	106	109	105	72	309	64	207	134	186	538	175	68	99	181	481	176
ENSG00000012779	48	50	20	34	7	55	0	31	10	29	22	94	0	0	1	24	4	1	1	0	29	76	31	41	30	1	271	21	0	13	91	246	391
ENSG00000012817	0	0	0	4	29	0	0	0	0	127	0	0	0	1	0	0	0	0	0	0	2	22	3	2	23	3	12	0	13	10	0	2	5
ENSG00000012822	0	11	0	27	47	43	38	39	10	2	39	35	13	10	26	0	86	9	17	0	38	28	33	9	45	17	24	113	22	38	2	4	0
ENSG00000012963	54	181	0	59	71	38	35	60	80	47	62	100	116	20	53	12	0	57	37	110	58	101	14	52	10	18	35	23	20	35	10	91	20
ENSG00000012983	64	251	59	138	169	95	189	151	102	113	136	13	188	153	137	171	250	203	57	72	187	172	148	88	200	157	92	145	183	179	58	136	24
ENSG00000013016	0	40	103	6	7	10	38	1	0	49	25	39	7	2	22	134	0	5	27	19	0	16	1	6	8	21	37	0	35	0	0	0	0
ENSG00000013275	41	85	64	87	109	92	178	81	81	76	97	12	173	101	80	134	69	135	72	122	180	168	373	82	114	161	92	152	170	182	183	177	54
ENSG00000013288	166	84	83	53	68	60	94	70	178	123	30	44	89	132	57	0	4	140	62	82	42	35	88	73	45	85	83	84	100	65	95	168	220
ENSG00000013293	0	0	0	10	0	0	0	0	0	0	0	0	0	0	0	0	0	0	0	0	0	12	0	0	3	4	0	0	0	0	0	0	0
ENSG00000013297	0	0	0	0	3	0	7	0	13	0	0	0	0	1	0	0	0	15	0	0	0	0	1	0	0	0	10	4	2	1	0	24	0
ENSG00000013306	48	78	88	131	134	97	114	109	98	106	141	36	205	137	93	110	13	88	89	179	102	91	152	129	78	240	65	68	133	166	112	73	20
ENSG00000013364	265	190	142	153	187	217	164	163	152	277	220	86	206	120	145	86	155	195	250	269	205	247	342	136	220	174	480	118	128	183	255	295	332
ENSG00000013374	245	485	313	338	187	391	324	297	244	94	220	164	353	381	299	366	341	330	244	230	183	180	366	293	430	275	599	231	282	375	241	502	469
ENSG00000013375	32	57	0	56	47	2	47	71	67	48	54	3	37	34	64	0	0	25	71	4	42	1	26	13	48	69	22	23	53	34	0	28	0
ENSG00000013392	0	36	0	12	0	8	2	0	1	85	12	0	3	0	0	12	0	3	0	0	0	0	0	6	0	0	2	0	22	3	0	2	0
ENSG00000013441	86	138	210	239	196	273	266	176	268	92	275	248	178	123	93	880	405	233	422	191	176	627	267	194	369	257	574	551	203	234	424	942	679
ENSG00000013503	41	8	5	23	54	15	38	31	86	43	62	65	55	0	40	12	73	56	19	38	13	0	24	30	61	59	2	7	41	7	83	4	15
ENSG00000013523	3	8	0	5	9	15	9	0	10	42	7	1	12	0	4	0	0	17	18	43	8	0	26	0	0	16	2	0	0	7	2	2	0
ENSG00000013561	54	31	0	82	68	47	111	112	130	107	72	77	93	91	112	183	82	91	78	108	39	6	139	75	71	162	20	54	87	80	60	24	142
ENSG00000013563	35	9	0	58	17	57	24	42	26	3	32	0	31	2	30	0	4	5	13	20	33	8	0	6	8	4	45	14	31	41	2	34	0
ENSG00000013573	3	0	0	25	50	70	7	5	7	13	33	2	43	41	32	12	9	67	1	93	73	23	1	11	8	22	2	2	36	27	0	0	5
ENSG00000013583	16	31	10	19	30	23	61	17	138	1	4	21	48	93	29	37	4	52	25	75	38	43	41	80	76	73	39	11	50	16	112	103	93
ENSG00000013588	411	781	498	424	861	670	443	463	535	386	852	195	485	699	263	916	190	302	475	233	811	1061	630	502	374	378	556	499	813	557	625	440	464
ENSG00000013725	0	35	0	0	0	0	2	0	3	0	0	14	0	0	0	0	0	11	27	0	1	67	14	4	56	0	2	2	0	0	2	0	0
ENSG00000013810	48	17	34	114	73	68	38	16	69	49	35	26	42	72	32	941	216	114	13	84	102	368	153	114	76	60	759	113	41	66	284	877	1368
ENSG00000014123	194	214	127	89	143	115	224	160	131	266	221	95	124	132	209	86	108	143	178	268	181	109	90	179	129	86	31	131	192	114	137	91	15
ENSG00000014138	70	31	0	49	18	8	32	5	27	1	11	0	11	11	44	0	43	27	32	11	69	10	3	28	10	14	0	2	32	24	2	0	0
ENSG00000014164	51	33	0	0	9	12	3	1	1	0	22	0	9	0	10	0	0	3	11	0	32	1	1	13	10	1	26	0	7	6	0	30	122
ENSG00000014216	268	399	112	190	365	371	363	143	326	236	263	257	281	328	369	635	427	628	341	293	605	202	579	203	222	216	181	111	302	221	405	235	220
ENSG00000014257	0	0	5	8	29	10	9	11	30	1	22	1	21	17	22	0	129	34	0	20	7	40	27	2	35	17	41	13	26	49	0	93	0
ENSG00000014641	83	121	10	155	202	102	242	325	126	168	224	43	284	120	236	0	276	184	102	67	131	30	147	211	217	259	88	152	134	175	125	47	244
ENSG00000014824	57	86	98	59	115	158	95	173	118	96	134	38	108	171	194	37	9	129	131	36	18	108	51	123	126	174	61	77	133	76	245	125	0
ENSG00000014914	0	0	0	9	0	18	0	7	6	0	0	0	0	0	3	0	4	3	0	0	0	0	0	4	0	0	0	0	0	0	0	2	0
ENSG00000014919	0	0	49	14	41	28	32	24	22	75	33	19	46	87	24	0	9	13	40	15	93	17	71	13	10	27	41	5	19	7	2	15	10
ENSG00000015133	201	104	215	317	154	97	187	242	204	149	165	49	37	74	120	147	259	183	182	228	211	121	111	127	142	54	75	109	128	196	15	95	88
ENSG00000015153	35	43	15	33	27	63	54	63	42	1	22	38	48	82	75	12	0	26	0	27	22	43	1	37	40	21	88	64	52	51	2	17	0
ENSG00000015171	121	165	73	155	105	195	205	194	269	381	321	214	144	136	257	37	39	173	166	242	96	74	7	252	205	173	57	211	278	206	25	26	24
ENSG00000015285	137	35	347	52	47	32	10	4	21	1	53	140	0	0	14	892	43	49	18	27	64	119	18	78	109	10	432	163	21	62	0	429	679
ENSG00000015475	3	54	303	64	51	60	68	75	32	62	87	0	59	11	57	318	116	58	64	0	110	187	85	125	144	34	694	288	48	151	96	360	528
ENSG00000015479	443	313	498	421	285	326	330	300	312	248	538	354	322	246	418	220	379	356	220	312	163	363	296	448	273	200	271	272	288	352	172	444	78
ENSG00000015532	6	50	93	27	26	27	47	18	24	5	24	0	19	2	30	12	34	15	32	21	37	13	22	73	35	72	4	7	48	42	6	17	0
ENSG00000015676	70	176	24	68	69	113	147	128	127	192	66	100	112	169	163	86	177	88	127	130	95	65	200	155	94	73	75	143	103	161	268	78	29
ENSG00000016082	35	48	10	34	12	25	47	31	50	52	17	0	2	0	11	0	0	34	19	0	22	16	3	9	8	7	2	55	40	0	4	30	0
ENSG00000016391	92	57	68	14	12	20	18	24	35	0	1	79	5	76	11	0	4	57	18	0	18	0	12	17	15	51	20	21	34	4	0	26	298
ENSG00000016402	6	169	103	160	94	40	78	152	114	106	100	39	90	109	123	0	224	169	146	83	120	86	123	125	81	98	8	86	58	79	149	4	29
ENSG00000016602	153	0	156	158	149	27	111	52	37	1	425	0	50	17	89	147	147	29	16	0	27	218	18	41	106	213	92	182	58	80	413	17	5
ENSG00000016864	10	83	5	52	41	40	86	50	19	18	50	38	66	16	104	0	95	9	85	139	60	3	18	97	23	41	22	20	31	85	189	2	10
ENSG00000017260	194	104	15	71	168	123	118	191	147	298	127	81	170	199	98	12	116	162	155	48	160	56	127	84	210	185	88	104	184	144	95	75	49
ENSG00000017427	51	24	20	36	173	3	37	18	30	1	26	95	66	1	30	0	0	15	18	0	71	56	3	22	40	35	4	43	22	28	6	6	484
ENSG00000017483	3	0	0	0	3	15	0	0	9	0	21	1	0	0	0	0	0	15	12	0	1	0	20	0	3	7	0	5	3	6	0	0	0
ENSG00000017797	252	320	391	273	335	353	237	140	283	232	314	278	242	270	254	159	17	203	158	238	208	214	194	282	235	179	430	202	204	213	501	476	743
ENSG00000018189	92	75	73	104	130	117	84	200	143	59	140	26	91	244	115	208	147	167	78	155	104	84	79	80	83	135	43	100	77	113	15	52	176
ENSG00000018236	0	0	0	0	12	0	8	0	0	0	0	0	0	0	0	0	0	0	0	0	0	0	0	0	0	3	0	0	0	0	0	0	0
ENSG00000018280	198	52	1441	317	139	260	11	14	34	18	232	466	5	1	21	2663	276	50	49	1	139	1090	45	257	235	67	2895	667	25	189	775	2339	1339
ENSG00000018408	99	92	5	35	76	70	88	119	126	122	124	82	93	39	87	0	9	106	4	56	110	80	178	39	104	137	51	88	99	78	129	32	127
ENSG00000018510	19	53	24	19	38	53	36	72	76	91	43	114	25	0	50	0	9	50	68	11	13	42	88	26	51	21	8	68	43	44	8	4	15
ENSG00000018610	0	3	24	29	48	50	29	44	111	59	71	75	28	119	90	0	13	30	31	1	25	45	88	58	48	43	4	66	88	11	2	39	0
ENSG00000018699	0	25	5	17	18	28	18	26	38	0	30	91	24	36	25	0	95	21	9	0	26	27	1	0	8	1	2	27	14	24	4	2	5
ENSG00000018869	0	0	0	12	0	0	0	0	0	0	0	0	0	0	11	0	0	1	10	0	0	0	0	0	0	25	0	2	15	0	0	0	0
ENSG00000019102	258	871	279	204	546	273	497	397	423	152	156	37	384	541	270	24	845	231	469	370	626	285	530	395	602	563	191	309	469	524	127	60	83
ENSG00000019144	0	0	0	1	9	2	0	0	16	0	3	0	0	0	0	73	0	12	0	0	2	0	5	9	10	0	0	2	8	0	120	0	0
ENSG00000019186	0	0	0	12	0	17	10	0	16	48	6	0	5	0	10	0	4	35	0	0	2	0	35	0	5	26	0	16	0	3	4	0	5
ENSG00000019485	0	14	0	1	5	0	0	1	11	27	22	0	2	0	1	0	0	0	2	0	0	1	1	15	13	0	2	0	5	4	95	0	0
ENSG00000019549	0	0	5	0	4	23	0	0	19	0	8	1	4	0	26	0	0	43	0	0	1	1	0	0	0	13	0	9	0	0	0	2	0
ENSG00000019582	1552	1204	542	423	353	868	982	465	955	837	555	742	722	308	898	73	302	388	808	416	1023	551	467	992	1696	471	495	350	503	744	482	1061	259
ENSG00000019991	0	0	0	0	0	0	7	0	0	0	0	40	0	13	15	0	0	1	0	0	2	0	0	0	0	3	0	0	0	0	0	0	0
ENSG00000019995	22	48	279	91	85	57	76	69	99	1	95	1	81	125	35	330	13	38	63	247	60	173	60	58	91	60	238	105	35	66	60	26	88
ENSG00000020129	3	0	0	0	12	0	0	2	12	0	0	0	0	7	6	0	0	4	13	0	1	0	34	0	0	20	0	2	0	27	0	2	0
ENSG00000020181	3	0	5	0	1	0	0	0	0	0	3	0	0	1	0	0	0	12	0	0	1	0	43	0	0	1	2	0	12	0	0	0	0
ENSG00000020256	0	17	0	21	22	10	29	14	15	109	8	0	3	0	25	293	0	33	1	41	46	20	0	24	18	41	10	16	3	4	4	9	5
ENSG00000020426	6	114	68	64	85	80	97	154	41	57	137	113	67	117	102	0	112	58	30	82	30	36	48	60	51	52	18	79	58	62	4	4	20
ENSG00000020577	0	20	5	63	5	33	2	5	44	0	12	31	2	0	6	0	0	34	8	63	1	10	20	2	23	56	2	41	11	14	6	24	161
ENSG00000020633	229	259	235	65	76	160	145	98	169	36	315	85	196	83	185	428	216	95	133	22	148	144	7	75	273	250	134	75	212	70	46	341	137
ENSG00000020922	344	107	24	96	92	127	121	145	107	28	79	159	36	197	95	24	22	119	152	19	94	92	69	80	114	79	81	2	142	99	81	60	171
ENSG00000021300	0	0	0	8	0	2	0	15	1	33	0	0	1	0	6	0	0	0	0	0	0	0	0	0	3	31	4	14	1	8	4	0	0
ENSG00000021355	376	463	933	524	432	753	297	270	462	456	1047	531	580	180	272	2382	328	326	230	109	451	857	343	448	1499	382	7146	1162	286	661	1013	2337	1744
ENSG00000021574	0	47	117	65	62	53	45	80	64	53	79	187	32	30	90	37	0	35	68	72	74	43	4	22	3	45	55	86	97	59	395	168	5
ENSG00000021645	0	0	0	0	1	0	8	26	0	0	0	0	0	0	0	183	0	0	0	60	0	0	0	2	0	3	0	39	0	8	0	2	195
ENSG00000021762	13	71	5	64	41	68	80	24	88	6	54	89	126	107	76	12	95	87	90	72	52	36	62	32	48	56	45	61	21	20	66	26	5
ENSG00000021776	150	77	64	112	126	140	136	44	255	204	86	2	171	115	158	159	30	147	140	136	247	57	52	43	76	94	51	118	89	83	100	22	103
ENSG00000021826	6	0	10	0	3	0	0	24	0	0	3	0	0	6	3	0	9	0	0	0	3	1	0	0	0	0	2	0	0	1	2	0	0
ENSG00000022267	0	0	5	0	0	0	6	0	7	0	0	1	0	1	0	0	0	1	0	0	29	0	1	11	0	0	0	14	3	0	4	0	5
ENSG00000022277	156	136	601	198	173	220	89	109	167	33	282	164	220	158	72	415	43	93	64	84	183	392	99	198	220	152	796	325	119	314	295	845	235
ENSG00000022355	25	1	0	0	10	0	3	0	7	0	0	0	1	1	7	0	0	0	1	0	0	0	0	0	3	0	6	0	0	3	0	24	0
ENSG00000022556	0	0	0	0	1	7	0	0	0	0	12	0	0	0	11	0	0	1	0	0	0	0	0	0	13	0	0	0	2	0	0	0	0
ENSG00000022567	19	55	108	80	106	63	68	75	74	185	32	108	43	21	69	0	229	39	127	89	52	175	185	58	61	33	200	11	54	61	312	297	151
ENSG00000022840	711	415	806	383	382	436	330	214	342	403	315	271	281	345	230	501	737	434	401	205	727	501	346	366	394	340	1030	366	387	397	305	1022	880
ENSG00000022976	83	13	0	71	41	15	20	53	67	120	29	101	54	27	3	0	9	55	28	117	110	0	21	34	30	99	26	13	37	1	8	34	20
ENSG00000023041	35	122	24	58	69	40	38	51	106	25	46	10	67	71	35	0	103	17	68	0	33	122	20	54	66	58	55	64	48	56	6	19	5
ENSG00000023171	3	0	5	28	13	63	26	58	36	1	21	0	0	0	15	61	43	19	26	1	16	20	27	43	53	22	2	5	62	45	2	24	0
ENSG00000023191	121	109	20	64	105	83	71	100	143	109	111	43	117	61	97	24	285	88	120	88	192	64	161	82	68	171	69	73	93	27	141	26	24
ENSG00000023228	80	214	108	179	128	142	138	195	130	261	147	114	110	217	214	0	17	141	130	86	73	3	136	147	179	107	100	77	160	151	17	69	73
ENSG00000023287	315	388	572	521	288	401	297	436	567	330	440	170	619	262	228	440	461	321	211	206	230	487	294	481	427	503	1108	642	319	335	203	507	225
ENSG00000023318	194	179	88	74	164	115	124	101	185	98	82	275	201	39	112	24	211	145	129	42	175	131	107	101	106	105	226	77	120	94	122	106	29
ENSG00000023330	105	38	44	41	64	75	38	5	44	108	15	0	113	34	33	0	121	85	92	37	60	1	81	43	56	22	45	13	58	14	2	71	5
ENSG00000023445	38	288	186	129	76	168	61	180	150	79	116	92	145	48	104	244	43	85	124	33	183	227	128	185	275	109	586	136	100	166	287	144	484
ENSG00000023516	147	95	205	71	118	47	70	170	163	240	62	83	136	310	98	12	22	54	78	54	44	79	107	78	71	76	75	25	114	125	8	91	24
ENSG00000023572	76	19	0	23	39	35	45	20	30	1	46	21	20	0	8	0	0	28	8	0	14	27	0	9	20	20	0	48	19	27	95	0	176
ENSG00000023608	0	14	0	107	31	67	49	99	23	1	19	22	15	1	47	0	9	55	23	139	64	100	37	63	134	39	49	79	47	35	6	151	259
ENSG00000023697	143	47	5	19	130	50	55	30	53	106	35	159	90	54	36	0	0	49	55	0	42	47	72	26	99	101	59	16	91	47	6	11	0
ENSG00000023734	140	269	29	165	245	230	212	172	210	173	243	244	286	126	180	147	276	227	234	246	137	166	238	203	162	281	185	184	212	166	752	170	10
ENSG00000023892	0	21	49	38	47	7	9	21	0	68	44	0	23	19	14	0	4	27	6	0	39	57	3	34	51	18	102	23	5	52	0	103	151
ENSG00000023902	112	39	176	103	69	153	33	43	53	44	136	335	69	3	21	782	13	79	1	0	90	359	63	153	230	55	456	91	49	72	285	811	513
ENSG00000023909	325	304	215	373	271	435	575	511	455	643	321	476	423	550	436	147	371	456	578	381	200	275	584	366	311	377	252	347	382	434	54	371	73
ENSG00000024048	223	139	195	206	177	123	59	165	71	97	102	166	106	149	94	440	0	121	133	134	78	194	80	140	152	68	474	358	124	145	93	267	440
ENSG00000024422	41	0	0	7	16	0	0	0	17	0	10	0	0	0	1	0	4	6	0	0	22	0	35	0	3	0	0	2	10	0	0	13	0
ENSG00000024526	10	6	5	0	4	5	3	1	1	0	0	0	0	0	0	0	0	1	0	0	46	0	0	0	0	25	0	0	2	1	2	0	0
ENSG00000024862	92	77	166	171	152	83	182	154	79	71	53	155	54	223	116	0	142	64	119	35	108	74	33	157	88	103	83	89	91	144	195	220	132
ENSG00000025039	29	65	156	124	153	137	153	109	98	75	185	187	82	123	145	0	112	67	80	20	137	128	52	196	215	164	83	114	108	130	52	24	44
ENSG00000025156	108	119	64	91	45	110	200	170	81	163	39	117	131	104	98	73	13	174	45	142	124	127	113	82	35	97	45	73	104	80	334	127	34
ENSG00000025293	0	145	230	99	145	80	78	130	56	122	76	70	98	59	82	122	198	102	84	57	52	186	63	97	187	156	202	147	51	97	10	188	557
ENSG00000025434	0	12	0	1	1	18	4	4	12	0	7	0	0	0	12	0	30	18	10	24	17	0	0	34	13	16	10	0	21	23	2	4	5
ENSG00000025708	370	230	1041	456	279	681	155	166	201	129	333	497	198	144	151	1429	4	108	124	49	255	693	382	375	629	145	2001	801	129	385	1007	1324	821
ENSG00000025770	35	23	20	64	51	32	53	24	88	53	58	96	61	54	58	0	241	53	82	49	63	95	69	41	81	37	47	50	32	78	6	78	108
ENSG00000025772	115	107	49	153	41	112	210	167	67	115	84	229	116	116	87	12	241	121	133	415	143	50	190	149	28	89	12	89	79	75	19	13	10
ENSG00000025796	500	277	254	195	274	290	343	300	290	398	225	144	286	294	314	24	194	372	416	262	184	60	305	291	321	431	214	198	256	279	35	73	225
ENSG00000025800	296	176	274	279	213	292	308	262	406	94	277	200	339	233	227	452	224	179	282	593	169	165	237	244	197	192	145	172	374	317	210	106	83
ENSG00000026025	268	131	459	114	65	253	24	16	177	2	87	200	121	119	106	489	39	116	48	2	128	259	35	179	250	177	875	206	95	159	15	427	283
ENSG00000026103	0	0	24	18	1	40	0	2	0	87	14	3	0	0	18	61	0	13	11	0	8	6	30	17	33	10	236	46	9	38	8	95	0
ENSG00000026297	309	216	142	144	106	260	73	100	122	17	86	431	107	70	106	513	73	109	164	222	115	554	89	237	227	147	1020	220	169	135	569	1649	239
ENSG00000026508	306	268	767	263	675	393	196	155	547	132	1070	201	268	285	267	464	198	366	97	282	302	654	289	343	703	462	2138	701	295	285	662	1509	1207
ENSG00000026559	3	0	0	0	0	18	14	0	0	0	4	0	0	15	0	0	4	7	1	0	0	0	0	0	0	0	14	0	0	0	0	0	5
ENSG00000026652	0	0	0	2	16	38	29	5	0	0	43	0	8	0	18	0	0	11	30	1	10	0	20	0	3	0	6	7	4	13	6	9	0
ENSG00000026751	0	0	83	36	33	53	26	3	14	0	30	0	33	29	8	0	0	28	27	0	18	66	54	17	253	1	51	7	12	10	37	86	39
ENSG00000026950	89	29	29	29	45	62	96	5	46	6	8	32	8	79	26	12	0	19	18	108	34	50	1	60	40	33	140	79	27	73	2	127	410
ENSG00000027001	32	18	10	56	48	48	72	72	9	75	24	57	15	2	84	12	43	23	117	79	53	7	47	37	8	58	0	36	44	24	2	4	10
ENSG00000027075	80	30	78	26	52	15	20	29	21	87	17	55	34	0	36	37	17	41	11	0	11	40	4	45	28	39	112	25	51	13	0	71	10
ENSG00000027697	124	204	10	155	84	112	105	81	105	96	90	256	231	194	106	574	293	55	54	29	155	218	136	185	217	101	1433	191	120	73	295	545	420
ENSG00000027847	51	41	78	34	17	93	82	62	99	36	50	176	54	2	160	0	4	97	82	164	45	93	35	78	66	68	18	39	78	107	125	45	24
ENSG00000027869	0	0	0	0	4	8	0	1	0	0	3	0	13	0	1	0	0	2	0	0	1	1	34	0	40	22	0	0	1	0	0	0	0
ENSG00000028116	255	99	205	127	97	80	113	119	82	124	127	42	46	174	134	12	0	63	73	90	121	83	99	88	83	166	59	73	80	103	95	183	225
ENSG00000028137	376	175	2140	832	276	675	51	34	170	149	451	771	137	31	84	3775	504	71	93	21	268	1443	56	627	1878	144	7299	1670	80	464	1796	6019	4979
ENSG00000028203	10	112	0	29	85	107	100	98	76	278	183	3	90	48	113	0	13	91	41	15	84	29	60	101	192	98	73	57	136	92	87	37	15
ENSG00000028277	80	1	230	41	52	65	14	17	29	2	59	30	21	1	48	269	216	71	15	29	90	48	17	4	88	25	206	122	21	52	282	140	450
ENSG00000028310	83	146	181	104	160	112	107	66	104	139	120	67	114	20	80	0	22	139	73	152	97	192	46	82	109	85	63	173	76	141	98	172	34
ENSG00000028528	271	241	98	114	230	120	215	176	179	256	118	128	281	143	148	73	112	244	166	44	238	109	164	183	154	280	140	132	182	116	14	300	108
ENSG00000028839	38	22	0	4	8	8	13	2	35	23	17	0	33	21	19	0	4	14	0	0	44	0	0	17	20	37	12	0	12	11	0	47	5
ENSG00000029153	76	15	83	65	79	38	39	62	70	1	115	154	94	66	71	269	129	53	47	104	69	129	46	82	94	45	92	195	49	109	4	15	10
ENSG00000029363	249	388	371	389	195	288	258	509	334	286	335	496	301	322	401	195	401	257	244	291	302	278	211	332	379	374	906	274	327	276	147	336	103
ENSG00000029364	10	212	49	125	158	93	130	151	247	182	91	62	237	40	136	12	73	57	143	96	140	116	122	84	73	164	124	77	258	86	4	103	15
ENSG00000029534	3	9	20	4	17	0	14	7	1	0	15	43	3	0	15	0	0	13	16	53	24	15	0	17	3	12	0	11	10	17	0	17	117
ENSG00000029639	0	0	5	6	22	17	7	44	0	57	30	0	14	0	12	147	0	2	8	31	8	0	13	0	3	29	24	5	16	10	0	0	0
ENSG00000029725	41	44	103	115	52	68	107	94	60	55	80	25	68	135	90	0	4	105	94	74	53	81	124	155	83	84	122	118	86	70	4	52	279
ENSG00000029993	76	75	195	25	37	85	97	163	104	21	163	61	92	71	68	37	125	77	82	113	111	40	101	99	197	160	37	70	112	82	4	2	5
ENSG00000030066	54	19	5	15	48	37	27	14	5	92	25	23	72	18	7	0	4	22	83	80	36	93	72	26	0	54	2	14	32	30	166	24	215
ENSG00000030110	3	80	64	21	20	32	92	32	34	21	59	43	96	7	22	86	47	97	12	86	98	99	51	26	53	82	126	50	30	59	176	22	0
ENSG00000030419	379	248	215	241	438	253	320	472	292	241	290	312	493	455	317	354	414	280	503	346	365	426	292	244	278	300	120	266	348	295	81	86	78
ENSG00000030582	1042	1131	884	593	734	1194	1191	457	1213	340	888	507	895	1099	694	1258	742	1510	881	566	1750	996	1251	1337	1092	639	1169	745	1134	908	756	2052	1075
ENSG00000031003	51	124	5	69	86	88	89	38	90	22	77	271	106	7	51	0	78	86	40	97	63	56	47	84	162	105	216	91	81	68	71	110	88
ENSG00000031081	0	29	5	0	0	8	20	0	30	0	22	1	5	0	18	0	60	9	8	0	0	49	93	26	15	8	0	5	12	30	2	84	5
ENSG00000031691	0	18	20	19	14	17	39	23	9	29	44	5	44	0	15	0	0	3	32	71	2	45	170	22	25	24	6	7	21	30	6	2	0
ENSG00000031698	188	197	171	108	190	163	123	172	224	3	191	173	139	265	160	98	91	151	63	80	147	37	55	149	48	116	94	193	152	155	14	151	68
ENSG00000031823	54	52	49	63	116	95	46	29	90	13	35	69	69	109	43	0	4	100	87	67	143	101	45	52	20	47	37	16	20	47	73	39	137
ENSG00000032219	127	82	366	197	195	290	137	186	130	126	207	357	84	40	93	293	39	145	125	67	173	358	158	198	207	55	694	368	293	187	233	416	64
ENSG00000032389	25	61	68	43	52	48	46	53	56	14	44	94	22	38	76	0	4	41	71	218	55	23	93	54	28	26	24	54	18	39	83	6	10
ENSG00000032444	10	5	0	28	10	18	7	8	30	1	10	31	5	2	15	0	56	7	8	0	15	1	0	6	5	1	47	23	12	13	0	13	0
ENSG00000032742	3	37	0	272	81	113	68	78	32	89	18	39	5	0	65	61	26	75	52	102	70	27	41	58	13	76	86	125	24	61	12	4	83
ENSG00000033011	41	29	5	35	37	37	40	23	76	1	43	37	51	7	26	0	4	15	2	27	55	0	33	32	10	0	10	34	43	16	2	0	0
ENSG00000033030	3	71	0	56	94	43	49	78	51	50	71	71	70	93	57	24	78	95	66	80	19	101	171	60	116	50	39	50	20	51	23	32	415
ENSG00000033050	3	34	29	34	101	27	98	50	36	1	50	2	39	64	54	0	47	55	25	17	26	12	5	22	10	22	8	82	50	87	4	24	49
ENSG00000033100	48	49	78	47	110	92	75	14	70	117	50	2	40	45	55	0	39	65	25	21	30	38	75	54	45	56	65	50	131	76	85	157	39
ENSG00000033170	48	51	0	10	30	10	38	18	9	0	40	1	11	67	6	73	4	16	15	9	13	50	4	47	28	27	6	20	68	54	2	0	5
ENSG00000033178	293	366	44	136	445	318	222	244	196	26	382	123	305	270	183	49	91	260	178	252	255	197	270	226	404	187	248	247	488	300	100	95	230
ENSG00000033327	105	31	332	192	85	172	43	13	74	173	89	90	66	7	72	965	47	66	59	27	50	340	52	147	174	58	790	202	46	99	23	767	1095
ENSG00000033627	188	134	195	43	77	95	66	86	41	17	69	0	49	38	35	86	151	53	87	25	54	95	21	28	30	35	49	25	60	31	68	95	288
ENSG00000033800	13	19	147	151	149	100	98	78	97	43	77	195	131	283	181	293	52	163	134	118	121	152	151	127	205	119	533	293	128	125	177	259	205
ENSG00000033867	76	136	98	73	81	180	133	76	189	83	239	3	139	75	102	73	13	76	51	4	88	38	3	136	96	174	92	79	180	101	10	80	5
ENSG00000034152	468	434	518	409	414	463	355	180	327	249	452	684	580	605	231	3201	1470	370	479	399	891	1510	654	647	455	259	1299	524	444	386	1292	2677	3318
ENSG00000034239	41	0	137	237	10	70	171	352	14	284	6	1	2	2	158	12	47	31	171	235	111	3	0	80	3	3	4	98	1	165	15	13	15
ENSG00000034510	1052	1601	591	471	986	1001	692	1037	1433	655	1512	712	2030	859	685	770	1345	963	1119	878	1370	1780	1503	1140	2846	1111	1454	1328	949	1098	1786	1447	997
ENSG00000034533	0	18	0	0	1	0	27	57	8	0	17	0	0	0	3	0	0	3	0	0	1	5	0	17	8	0	2	0	34	4	0	0	5
ENSG00000034677	612	369	669	321	312	320	206	316	307	210	313	148	411	526	267	24	172	255	248	195	253	329	255	198	253	188	200	334	312	383	307	183	49
ENSG00000034693	0	37	10	2	10	20	62	52	12	93	17	128	21	33	41	0	4	18	39	47	1	23	0	22	28	26	6	25	13	32	0	2	15
ENSG00000034713	134	298	98	211	217	230	211	354	227	373	155	256	331	500	299	892	694	324	375	348	425	775	420	259	465	263	458	340	394	279	484	864	332
ENSG00000035115	182	54	29	46	82	80	119	100	115	168	100	60	194	250	207	354	9	141	116	23	18	114	178	185	104	149	37	50	47	97	6	65	59
ENSG00000035141	48	97	15	55	71	72	67	59	93	50	126	57	77	122	95	0	47	100	64	29	73	79	198	93	63	118	49	16	130	47	305	28	15
ENSG00000035403	309	207	137	130	130	188	99	176	218	78	177	42	83	310	104	37	168	141	171	119	107	140	143	155	30	164	116	129	296	178	201	257	20
ENSG00000035499	0	0	0	0	4	0	7	0	1	0	0	0	38	0	4	0	0	0	0	0	0	0	0	0	0	0	0	0	0	3	2	0	0
ENSG00000035664	25	41	0	51	45	77	52	4	15	157	25	86	10	31	10	61	112	110	63	79	60	205	58	39	43	25	124	54	91	39	8	52	308
ENSG00000035681	83	78	200	148	85	145	36	89	58	199	102	153	150	140	51	366	164	93	79	12	34	115	128	205	359	102	823	202	20	49	170	811	357
ENSG00000035687	102	127	288	235	101	182	207	267	233	113	160	229	235	399	227	257	125	303	243	372	139	308	106	235	152	245	157	195	243	155	334	106	24
ENSG00000035720	32	0	0	23	0	2	11	0	1	46	1	0	13	0	14	0	0	8	8	0	1	2	27	19	13	0	0	0	1	1	0	6	0
ENSG00000035862	236	178	445	153	325	345	94	205	272	175	54	116	110	421	93	586	177	292	168	135	253	270	152	259	142	143	570	254	222	141	496	951	195
ENSG00000035928	86	249	210	94	118	90	76	146	90	85	94	62	175	118	162	0	112	147	167	227	173	49	179	172	114	153	102	100	166	80	37	106	20
ENSG00000036054	73	40	98	68	73	67	56	42	98	100	65	53	61	71	75	12	13	47	71	46	31	64	62	65	73	103	104	63	86	59	4	63	108
ENSG00000036257	214	137	117	148	234	178	125	214	130	233	177	144	164	156	155	37	4	180	245	68	118	100	48	151	121	207	350	218	243	116	123	224	39
ENSG00000036448	0	0	0	1	1	0	7	0	10	1	4	0	8	0	7	0	4	23	23	82	24	2	5	22	10	42	6	5	13	30	6	11	0
ENSG00000036530	0	0	0	1	0	0	1	0	0	27	0	0	0	0	4	0	0	0	0	0	31	0	0	0	0	10	0	0	1	0	0	2	64
ENSG00000036549	67	20	15	28	72	52	55	63	85	61	83	158	46	75	98	171	78	86	44	225	5	98	58	50	71	50	41	34	36	75	8	69	10
ENSG00000036672	0	0	15	23	5	10	44	48	0	15	0	92	1	0	12	0	9	5	39	63	29	0	0	6	0	33	0	14	1	7	2	2	0
ENSG00000037042	0	0	39	10	0	0	9	14	2	0	4	1	0	0	6	0	0	27	25	0	0	0	0	0	3	0	0	0	0	0	2	0	0
ENSG00000037241	0	31	0	46	41	30	54	103	47	67	98	14	101	210	68	0	0	41	81	32	3	35	25	24	48	55	16	59	62	28	6	19	64
ENSG00000037474	108	135	34	49	68	182	198	112	165	154	111	50	108	59	136	24	138	230	97	190	105	148	106	142	111	145	77	52	159	166	133	47	20
ENSG00000037637	67	22	0	26	55	45	30	15	33	11	7	2	84	126	59	73	9	34	52	138	13	21	14	28	45	55	18	5	59	23	2	6	15
ENSG00000037749	3	27	0	10	8	17	5	24	40	0	6	60	0	0	18	0	4	4	34	0	15	1	37	22	20	27	31	20	54	17	0	0	5
ENSG00000037757	115	14	5	36	63	62	41	7	67	78	29	72	54	23	41	134	0	65	53	0	17	42	99	28	73	59	49	7	37	49	14	43	10
ENSG00000037897	0	38	0	6	24	15	2	21	24	47	10	1	1	0	15	0	0	21	25	94	0	0	51	26	5	17	6	82	17	25	6	41	5
ENSG00000038002	86	82	54	61	63	80	51	81	119	71	159	95	329	217	177	12	95	129	147	60	139	42	79	106	73	173	45	80	112	86	100	80	34
ENSG00000038210	112	74	39	21	55	23	62	25	37	38	50	139	7	12	39	0	0	16	107	10	2	38	18	11	63	65	22	34	44	13	177	37	186
ENSG00000038219	354	312	1608	723	695	671	300	237	423	201	607	602	331	370	322	1173	272	287	274	83	322	712	274	550	412	173	1555	1242	374	393	233	1177	518
ENSG00000038274	99	136	29	67	73	120	100	150	81	54	112	24	120	90	126	257	155	65	95	24	125	63	110	119	159	161	155	111	91	89	127	123	34
ENSG00000038295	22	0	59	0	3	7	1	62	10	94	0	0	0	0	30	0	0	3	4	0	22	0	1	2	8	0	2	14	24	23	0	17	151
ENSG00000038358	0	0	0	0	0	0	0	0	10	0	1	0	0	0	0	0	78	0	0	0	0	0	0	13	0	0	0	0	14	0	0	0	0
ENSG00000038382	143	92	39	28	38	148	29	85	147	8	86	5	94	81	66	183	155	111	103	27	80	128	128	75	101	81	71	97	118	82	120	108	244
ENSG00000038427	3	28	479	56	8	75	1	8	46	80	22	3	0	0	33	37	4	51	1	1	32	13	0	43	10	10	51	107	6	25	8	302	342
ENSG00000038532	3	13	0	14	30	67	26	29	24	11	28	55	22	1	57	12	9	37	30	63	36	13	24	11	33	9	12	27	35	42	6	22	0
ENSG00000038945	96	1	0	0	14	2	9	0	45	0	50	1	40	80	41	12	69	33	1	0	5	63	0	63	94	9	0	21	21	75	0	269	0
ENSG00000039068	1061	1067	166	600	865	770	1036	749	823	1457	579	771	927	894	913	965	737	950	899	777	874	747	895	670	826	654	417	470	1458	688	465	401	498
ENSG00000039123	118	177	322	305	195	147	152	191	221	82	260	175	175	96	223	12	177	127	138	312	227	113	171	229	202	215	53	166	203	223	123	134	171
ENSG00000039139	3	26	112	700	27	75	276	664	99	306	18	42	1	2	165	37	134	113	430	214	129	38	68	75	45	68	16	202	47	195	15	37	24
ENSG00000039319	29	127	274	185	127	133	115	122	91	40	142	124	80	82	80	122	444	115	59	0	126	197	51	188	316	119	737	188	127	117	23	528	239
ENSG00000039523	220	0	44	19	35	28	18	5	35	134	37	0	20	34	22	0	69	17	45	0	1	27	47	24	35	10	98	7	55	14	0	34	5
ENSG00000039560	354	405	718	139	323	297	340	208	500	511	402	246	722	391	632	574	198	368	341	202	281	151	432	403	377	818	228	154	361	313	392	63	73
ENSG00000039650	0	26	34	12	47	62	14	29	68	4	15	3	43	0	29	244	9	40	13	76	54	15	3	15	13	1	24	52	17	4	0	2	44
ENSG00000040199	0	16	0	9	3	2	0	17	7	0	22	0	0	0	35	0	0	15	9	0	45	23	0	13	10	14	0	7	0	0	0	0	0
ENSG00000040275	147	76	108	20	58	67	27	18	36	29	94	18	35	155	19	12	142	29	21	0	44	6	8	80	10	81	8	54	35	79	2	2	20
ENSG00000040341	80	124	132	158	128	152	171	180	200	82	112	83	209	171	156	86	129	181	141	182	226	152	200	194	230	267	161	161	299	202	56	183	166
ENSG00000040487	0	40	68	5	8	27	1	22	41	1	26	15	32	0	8	0	0	7	61	0	7	1	25	24	13	0	16	29	35	11	0	9	0
ENSG00000040531	22	41	10	29	33	38	61	52	62	1	4	61	45	64	25	0	4	23	40	166	44	40	41	30	15	43	6	4	2	37	79	67	10
ENSG00000040608	0	0	10	0	0	3	11	0	0	0	1	0	0	0	1	0	0	4	0	0	29	0	0	4	20	0	0	0	0	0	0	0	0
ENSG00000040633	70	131	205	21	54	80	37	62	37	7	61	21	112	98	72	61	0	35	33	25	111	137	85	43	144	72	371	105	82	87	197	106	73
ENSG00000040933	29	0	0	15	10	38	6	2	26	0	10	11	26	38	7	208	47	11	4	2	9	36	7	6	15	3	26	0	16	17	100	0	5
ENSG00000041353	124	177	293	77	178	67	178	90	111	31	169	71	267	346	104	12	9	139	152	47	131	102	139	151	109	183	100	36	447	166	201	30	20
ENSG00000041357	519	207	244	193	322	182	172	214	381	245	436	210	432	232	165	37	229	250	163	221	218	237	140	343	397	152	415	281	198	271	212	188	298
ENSG00000041515	0	0	0	0	0	0	0	0	0	0	14	0	0	0	0	0	0	5	0	0	0	0	0	0	0	0	0	0	0	0	0	0	0
ENSG00000041802	127	33	264	259	145	105	95	135	152	161	176	70	153	169	122	159	86	112	114	202	104	59	144	140	139	76	116	41	141	224	12	93	68
ENSG00000041880	134	75	98	46	45	45	72	134	69	246	79	12	44	0	123	0	39	101	25	0	113	9	54	63	33	90	12	54	29	86	6	28	15
ENSG00000041982	140	6	15	11	20	178	7	24	204	28	68	13	2	19	76	269	34	550	1	0	38	44	185	26	5	230	16	52	91	21	37	4	24
ENSG00000041988	6	14	0	46	21	20	31	35	17	1	21	2	32	1	18	0	4	28	18	9	16	55	65	11	45	22	51	7	58	11	12	13	5
ENSG00000042062	32	45	0	22	10	28	35	0	11	43	14	1	22	126	12	0	0	43	0	0	7	0	27	15	40	14	16	9	68	32	0	11	88
ENSG00000042088	16	12	54	60	21	28	41	29	17	126	18	0	13	11	79	0	30	25	101	89	24	24	21	2	58	34	37	11	21	42	106	4	0
ENSG00000042286	0	23	0	27	5	12	43	31	15	1	58	0	12	45	22	12	82	6	9	20	14	1	20	32	35	16	4	11	35	3	6	13	39
ENSG00000042317	0	0	0	21	10	22	13	32	1	0	18	0	7	1	8	0	0	9	19	0	0	0	1	0	0	17	39	23	7	38	0	2	5
ENSG00000042429	0	49	5	14	31	55	34	8	31	0	24	38	23	46	48	122	0	22	20	36	14	12	0	0	8	34	55	68	49	10	4	28	59
ENSG00000042445	309	353	68	127	309	312	355	208	255	340	353	210	363	354	243	98	263	399	340	63	313	186	262	239	91	321	214	73	295	265	405	112	34
ENSG00000042493	96	62	303	31	98	110	108	123	355	5	277	53	149	132	95	147	22	161	88	29	127	63	122	99	157	81	165	322	138	124	104	617	122
ENSG00000042753	204	122	49	81	90	107	117	111	138	22	144	132	58	92	86	281	82	131	77	61	74	143	39	140	131	118	98	107	121	147	6	144	15
ENSG00000042781	0	0	0	0	1	0	0	10	8	0	0	0	0	0	0	0	0	6	0	0	0	0	0	0	18	0	0	0	0	10	0	2	0
ENSG00000042832	0	0	0	0	1	0	0	0	5	0	7	0	0	0	0	0	0	0	0	0	21	17	0	0	0	9	6	0	4	0	0	4	0
ENSG00000042980	284	230	112	152	171	118	291	167	449	216	358	97	255	74	293	37	65	273	142	92	119	121	88	224	245	242	57	163	161	185	104	52	59
ENSG00000043039	102	3	0	22	10	40	4	21	5	17	29	0	12	30	32	134	0	5	21	0	26	12	102	22	0	14	22	18	12	25	2	0	176
ENSG00000043093	115	35	20	28	55	68	22	65	42	2	43	1	24	19	48	379	4	34	51	27	79	40	31	47	18	26	57	45	101	72	10	103	5
ENSG00000043143	163	96	20	74	26	107	30	101	21	95	36	14	81	21	102	12	17	41	56	70	54	56	41	43	56	73	22	70	63	30	125	69	5
ENSG00000043462	201	4	410	195	179	197	29	31	53	72	102	450	30	2	28	440	254	87	68	1	76	896	73	248	548	47	2435	467	4	110	648	2134	1246
ENSG00000043514	3	0	68	25	4	27	37	51	16	2	11	165	44	0	64	0	0	69	23	79	18	0	31	13	5	37	2	11	36	45	10	0	44
ENSG00000043591	0	62	10	81	54	52	59	117	16	64	11	107	25	130	65	0	0	65	53	57	29	9	0	43	58	60	10	41	79	94	91	43	20
ENSG00000044090	3	0	0	6	1	8	1	24	1	0	6	37	0	0	6	0	0	6	0	0	0	0	0	0	0	25	0	0	1	11	0	0	0
ENSG00000044115	1128	645	498	510	711	508	714	506	702	617	545	233	563	420	484	611	755	506	481	751	724	946	711	349	511	346	446	458	847	685	625	224	191
ENSG00000044446	3	20	0	49	39	45	17	0	33	0	7	0	4	50	18	0	13	43	6	68	31	12	17	32	20	65	39	20	14	32	2	6	5
ENSG00000044459	3	17	54	111	34	62	85	61	24	110	71	78	28	14	40	0	4	35	52	0	5	14	38	41	28	34	67	14	12	16	68	60	54
ENSG00000044574	1316	1600	1915	1322	1383	974	1371	1523	2496	1702	1837	730	1261	586	1354	1051	686	1058	778	1363	858	1225	1026	1358	1772	1661	1838	1539	983	1494	1177	1436	963
ENSG00000046604	131	247	98	180	249	353	174	253	317	173	297	7	278	373	144	37	134	179	71	248	89	261	186	300	142	126	106	136	273	176	14	134	34
ENSG00000046647	0	48	0	7	10	13	28	48	44	71	8	0	33	39	26	0	0	27	43	0	13	1	0	19	25	17	22	41	12	28	0	2	0
ENSG00000046651	265	146	29	133	158	117	132	181	173	3	131	44	119	176	142	159	60	123	55	9	133	135	105	119	129	54	73	46	127	120	14	32	20
ENSG00000046653	16	0	10	4	10	2	9	32	14	1	8	0	0	0	10	0	4	22	11	23	38	10	0	22	0	17	12	29	16	11	2	0	10
ENSG00000047056	0	19	59	24	22	12	32	19	1	66	10	33	2	0	26	110	0	49	46	1	1	30	3	17	0	13	67	5	2	14	0	9	5
ENSG00000047188	102	59	68	67	162	83	99	100	127	131	48	247	112	37	134	98	47	121	91	152	120	70	115	129	109	96	122	77	128	54	6	41	29
ENSG00000047230	3	61	0	16	5	20	78	31	27	73	17	40	5	1	3	12	99	13	69	4	1	57	45	30	10	25	4	39	27	16	177	2	10
ENSG00000047249	3	25	5	66	77	38	60	49	138	141	33	5	108	190	72	0	73	129	67	138	117	118	124	52	119	85	100	54	64	35	15	63	0
ENSG00000047315	494	413	64	246	253	163	231	300	378	474	277	424	373	238	296	366	237	252	370	146	261	243	390	272	301	306	295	216	280	217	214	142	54
ENSG00000047346	182	199	103	213	293	273	214	221	209	199	171	57	232	153	94	366	125	245	243	112	187	156	122	196	207	154	118	52	343	78	81	95	39
ENSG00000047365	312	137	239	183	196	220	232	100	107	212	227	238	252	71	95	281	9	145	84	70	178	172	128	257	260	110	185	104	121	123	98	106	39
ENSG00000047410	405	285	523	511	387	317	291	309	328	246	436	408	253	305	411	525	259	416	193	359	308	330	162	341	372	332	1389	783	291	340	104	468	410
ENSG00000047457	1119	1799	533	821	694	1101	1067	1180	1895	933	730	1343	1487	527	963	489	918	1049	1133	963	892	619	702	638	1054	1267	407	620	1439	627	511	222	337
ENSG00000047578	3	3	78	63	39	40	89	45	7	268	15	62	47	35	21	0	207	50	85	20	61	23	24	32	20	20	41	21	60	94	6	19	230
ENSG00000047579	0	131	98	46	38	50	45	34	27	85	30	0	120	104	61	0	13	52	47	1	100	71	73	32	162	72	151	64	49	31	42	103	5
ENSG00000047597	35	0	0	13	1	0	0	0	1	23	0	95	4	0	6	0	0	0	1	0	0	0	0	2	0	0	0	0	0	11	0	0	5
ENSG00000047621	182	23	54	65	58	35	72	70	33	44	113	27	109	16	75	61	0	96	66	47	7	26	22	50	40	37	136	77	29	25	8	9	5
ENSG00000047634	3	0	5	15	25	2	12	5	7	10	15	0	12	0	17	0	0	11	3	47	16	0	12	4	0	18	0	39	15	0	2	0	137
ENSG00000047644	19	65	117	98	84	65	69	98	97	2	41	45	49	52	84	330	0	78	92	129	57	148	48	45	68	43	230	64	75	38	39	317	410
ENSG00000047648	0	0	39	0	13	0	17	16	16	0	14	0	21	0	17	0	0	7	29	13	13	1	0	2	5	14	20	0	19	11	2	2	5
ENSG00000047849	10	73	132	142	114	130	96	134	208	103	214	86	106	50	75	24	160	153	172	252	117	173	168	91	35	79	53	148	118	162	21	50	24
ENSG00000047932	86	61	161	93	62	88	128	106	90	51	46	114	96	55	124	134	56	103	85	106	101	90	212	82	139	52	45	116	63	101	85	26	15
ENSG00000048028	0	44	20	33	99	32	51	12	51	1	29	1	38	0	65	12	0	27	9	19	71	2	0	43	10	55	0	18	23	55	187	47	0
ENSG00000048052	38	87	0	16	25	57	62	79	67	88	47	97	79	76	57	0	78	47	34	90	90	36	27	101	134	5	59	9	26	32	4	50	24
ENSG00000048140	153	116	156	28	30	65	119	59	84	1	136	12	54	62	86	0	9	128	38	71	54	7	190	69	149	106	47	59	133	130	106	19	10
ENSG00000048162	70	33	44	8	42	25	30	34	71	14	73	2	60	89	40	24	43	27	23	83	45	38	9	17	18	50	55	79	48	37	62	78	0
ENSG00000048342	32	0	137	81	12	0	54	145	14	185	1	151	0	0	90	0	4	29	25	250	7	1	56	60	0	26	8	16	3	51	6	9	20
ENSG00000048392	32	181	93	100	65	108	46	133	105	125	64	20	48	78	138	0	147	165	40	70	44	118	60	114	51	85	130	86	91	107	62	151	34
ENSG00000048405	118	51	88	69	37	42	53	55	110	55	148	48	35	20	93	12	9	53	92	1	15	3	5	34	43	29	59	107	58	86	23	50	10
ENSG00000048471	0	61	210	23	13	50	34	10	27	0	17	1	39	10	54	73	267	15	2	126	40	24	20	19	8	24	29	59	26	42	6	69	15
ENSG00000048544	115	170	98	142	149	170	164	156	198	3	188	112	81	90	62	24	22	110	211	120	60	128	79	224	157	109	43	116	163	138	12	95	29
ENSG00000048649	303	268	782	262	251	328	288	272	220	133	339	508	282	250	253	550	306	332	188	223	307	255	154	323	339	275	395	406	275	228	382	313	225
ENSG00000048707	548	235	371	285	183	253	320	252	154	297	199	247	269	243	232	61	280	306	259	194	202	154	315	175	159	376	322	184	180	249	89	196	479
ENSG00000048740	331	78	484	196	94	300	100	55	121	66	169	218	85	15	95	696	125	98	103	20	113	497	88	218	164	41	994	365	44	92	534	1076	855
ENSG00000048828	806	863	195	608	584	578	664	912	845	442	553	507	440	707	819	733	397	686	590	437	593	638	713	595	682	690	713	701	816	720	679	882	577
ENSG00000048991	0	18	0	32	50	8	28	50	54	1	39	2	38	0	8	0	0	39	15	0	38	0	16	28	43	7	10	41	26	34	2	19	59
ENSG00000049089	0	0	0	5	0	20	21	0	4	0	0	0	0	44	10	0	0	7	8	0	0	0	0	6	5	3	6	2	2	13	0	2	0
ENSG00000049130	3	20	5	30	103	17	66	32	47	54	48	3	57	158	19	73	4	61	47	74	2	0	69	43	66	18	12	5	16	11	2	2	10
ENSG00000049167	0	34	0	14	1	0	11	19	2	0	39	0	0	12	0	0	17	12	39	0	23	1	0	13	5	4	2	18	1	3	4	2	29
ENSG00000049192	0	0	0	0	0	3	0	0	1	0	7	2	0	0	0	0	4	7	0	0	1	0	0	0	0	0	0	0	0	14	0	2	127
ENSG00000049239	271	347	288	171	267	263	199	177	304	186	134	187	171	202	274	464	121	213	489	87	171	144	284	302	293	356	100	127	459	190	239	172	171
ENSG00000049245	0	116	64	56	67	117	38	51	51	2	48	68	43	83	47	208	22	49	61	69	128	170	65	110	83	55	179	104	101	58	85	71	186
ENSG00000049246	64	83	10	138	149	38	55	81	81	54	50	156	57	185	109	0	65	89	83	0	88	33	60	34	20	107	24	100	32	55	247	75	15
ENSG00000049247	6	0	54	0	1	0	0	0	0	0	0	0	0	1	0	0	0	1	7	0	1	1	0	0	10	0	2	0	0	0	4	22	0
ENSG00000049249	0	0	0	0	9	10	0	0	0	0	3	3	1	0	0	98	0	2	0	0	0	40	0	2	15	0	59	5	0	1	0	99	5
ENSG00000049283	108	67	5	47	140	53	121	44	60	243	65	179	69	242	86	0	220	143	139	23	153	101	202	45	56	84	14	29	105	109	4	45	29
ENSG00000049323	10	10	10	27	24	37	49	32	31	0	0	0	22	3	30	208	116	37	40	1	8	13	1	34	3	12	4	57	40	14	6	32	20
ENSG00000049449	48	56	0	3	27	2	37	7	50	1	14	72	37	39	17	0	52	41	43	42	11	34	4	32	23	33	0	68	16	16	2	2	0
ENSG00000049540	0	0	0	0	0	0	0	0	0	0	0	0	0	0	0	0	0	4	0	0	0	0	0	0	0	1	0	11	0	0	0	6	0
ENSG00000049541	0	17	15	6	3	10	8	4	34	6	39	23	37	23	32	110	9	31	37	0	15	41	14	26	3	17	35	36	37	13	4	24	98
ENSG00000049618	150	231	39	231	170	127	125	136	61	123	87	203	226	168	109	24	302	171	85	78	96	62	196	172	101	110	71	206	208	138	118	103	269
ENSG00000049656	513	299	64	267	277	326	353	272	414	375	306	62	327	349	329	208	354	391	375	388	306	279	466	315	311	393	169	127	383	237	473	302	64
ENSG00000049759	13	171	132	270	188	217	216	199	197	189	129	321	168	331	124	232	220	213	234	243	210	134	213	229	192	202	71	147	239	220	29	162	259
ENSG00000049769	0	0	0	11	0	0	14	1	4	37	0	0	19	0	1	0	47	3	4	0	53	9	68	0	0	1	2	36	1	34	2	0	0
ENSG00000049860	567	375	137	74	170	250	268	149	224	552	221	222	276	158	347	73	151	464	216	231	116	225	202	220	235	302	104	139	293	164	586	229	15
ENSG00000049883	0	0	0	13	4	0	0	5	7	0	3	0	0	0	8	12	0	17	17	0	0	0	0	19	0	0	0	7	21	25	0	0	0
ENSG00000050030	0	12	0	45	18	5	9	1	0	41	7	0	1	0	7	0	0	0	54	47	1	0	1	32	5	21	0	9	0	16	0	0	0
ENSG00000050130	73	74	5	52	85	30	118	82	67	122	61	141	63	122	95	0	34	159	135	103	58	34	154	75	43	93	63	57	91	32	4	106	103
ENSG00000050165	0	0	49	0	0	0	0	0	8	0	0	0	4	0	33	0	0	2	0	0	1	0	0	0	0	0	0	0	0	0	0	0	0
ENSG00000050327	89	91	122	39	64	77	65	87	105	103	40	15	44	53	77	0	78	94	63	14	78	124	25	50	106	84	55	70	138	89	100	45	24
ENSG00000050344	25	25	64	37	52	45	16	22	80	0	102	1	75	129	43	0	17	19	15	42	65	1	20	26	40	86	12	7	14	23	60	30	0
ENSG00000050393	25	48	147	98	38	20	20	25	24	68	76	141	113	261	53	0	4	85	68	14	48	191	26	32	73	33	12	21	51	80	2	34	151
ENSG00000050405	1001	822	117	397	726	676	693	648	859	342	473	543	1003	729	823	195	595	736	751	310	488	265	501	582	652	1080	283	392	856	502	357	194	83
ENSG00000050426	0	0	68	16	27	28	51	0	11	1	22	88	49	0	15	0	4	24	15	1	27	14	20	13	13	55	0	11	36	79	2	41	10
ENSG00000050438	0	0	108	74	4	2	42	67	40	0	11	44	1	1	25	98	0	11	16	27	18	0	0	15	3	51	0	14	0	37	2	0	181
ENSG00000050628	0	0	0	0	0	5	0	9	18	0	0	0	0	0	6	0	0	5	0	0	29	0	7	0	0	1	0	0	2	0	31	0	0
ENSG00000050730	108	79	34	43	1	15	8	32	17	3	130	81	38	0	1	98	99	8	0	0	18	27	4	0	185	1	177	4	15	16	41	28	5
ENSG00000050748	0	64	0	42	38	15	60	40	23	47	36	65	53	28	39	0	30	41	33	0	29	1	42	32	40	27	67	27	58	65	6	17	0
ENSG00000050820	61	45	39	60	59	112	118	62	117	203	83	8	124	173	66	0	17	109	189	112	145	147	191	108	78	131	59	95	128	111	87	60	24
ENSG00000051009	25	66	98	64	103	63	74	67	27	62	43	154	16	31	83	12	108	98	96	188	47	43	141	43	51	65	83	73	47	39	87	149	44
ENSG00000051108	258	189	103	167	151	147	176	203	166	170	207	255	121	138	282	37	250	147	258	361	187	286	281	196	179	226	358	111	119	140	56	343	112
ENSG00000051128	10	192	68	98	94	253	170	122	287	119	219	8	189	301	176	24	224	197	51	19	140	135	321	190	111	410	116	98	231	137	122	60	44
ENSG00000051180	0	0	0	9	0	0	10	0	0	0	10	0	0	0	0	0	0	13	0	0	1	0	0	6	5	10	0	0	2	0	0	28	0
ENSG00000051341	3	0	10	32	21	10	14	33	24	0	12	53	0	15	8	0	0	17	13	0	8	0	0	6	0	22	0	13	0	17	0	0	0
ENSG00000051382	51	48	73	26	43	33	44	71	40	114	68	130	18	55	47	0	254	36	16	67	45	74	67	86	43	60	22	14	31	17	33	24	15
ENSG00000051523	22	160	381	32	80	90	89	109	56	135	83	82	55	30	58	269	4	49	85	17	38	290	26	108	182	102	273	79	51	140	4	313	176
ENSG00000051596	0	42	0	19	51	5	29	8	22	40	29	1	20	7	19	0	0	44	30	25	18	1	62	26	45	39	0	23	42	23	2	11	0
ENSG00000051620	841	730	704	562	872	541	551	716	617	221	1151	503	936	785	542	428	621	502	321	322	562	497	403	683	758	780	1158	819	664	554	359	382	235
ENSG00000051825	0	0	0	16	18	17	9	31	4	38	28	1	37	0	26	0	4	7	0	17	19	0	1	2	30	1	31	5	22	4	0	0	5
ENSG00000052126	169	112	244	180	237	135	178	119	170	101	142	382	161	65	159	183	9	216	118	154	109	131	181	114	88	232	51	66	258	114	15	69	147
ENSG00000052344	178	153	176	155	259	185	130	33	81	58	180	102	279	235	79	428	332	105	94	23	206	283	203	166	139	58	226	181	227	120	183	132	142
ENSG00000052723	16	0	112	23	51	43	47	8	53	1	44	97	98	1	24	73	30	24	13	17	18	71	37	52	68	46	18	25	49	44	4	30	166
ENSG00000052749	32	19	5	33	29	38	60	18	2	15	43	4	13	0	54	244	4	35	24	67	32	0	14	39	8	41	116	14	0	37	39	276	24
ENSG00000052795	271	163	166	48	73	100	138	71	128	29	44	308	30	169	104	37	142	143	218	2	77	105	151	121	114	65	86	73	115	61	8	222	171
ENSG00000052802	16	110	54	58	35	33	171	146	58	164	40	216	92	24	93	12	4	47	64	262	65	20	48	43	68	99	41	34	83	80	15	22	24
ENSG00000052841	191	119	137	111	144	227	141	146	197	197	140	139	181	38	173	73	13	157	131	71	166	33	143	84	119	63	126	159	206	159	106	78	108
ENSG00000053108	0	0	0	0	1	0	2	0	0	0	0	0	0	1	4	0	0	1	4	0	0	0	1	0	0	14	0	0	0	0	0	0	0
ENSG00000053254	593	419	161	290	313	283	395	262	227	214	156	443	277	155	252	770	168	354	339	303	334	540	321	246	136	331	497	223	251	223	253	532	596
ENSG00000053371	83	13	73	105	31	55	89	91	52	19	144	0	61	40	102	0	211	77	134	194	102	35	86	97	91	88	24	181	75	79	23	32	103
ENSG00000053372	54	100	78	70	17	80	13	27	51	24	158	97	100	0	66	12	52	101	41	72	29	128	89	110	104	52	10	97	69	93	293	2	5
ENSG00000053501	3	26	34	28	9	8	0	5	22	0	15	0	11	0	1	12	0	0	44	24	1	15	24	9	8	4	14	36	9	17	2	2	210
ENSG00000053524	0	0	0	3	5	0	2	3	11	0	1	0	0	0	0	0	0	0	0	47	0	0	16	6	0	0	0	0	0	13	0	4	0
ENSG00000053747	0	1	98	8	8	30	7	13	76	1	57	0	1	0	12	12	4	33	0	0	2	16	0	13	0	0	0	63	1	0	0	22	0
ENSG00000053770	3	80	10	28	77	60	42	45	101	9	69	90	48	40	41	37	26	52	30	21	58	59	4	39	23	88	47	75	35	21	6	34	24
ENSG00000053900	0	35	64	65	18	60	32	30	53	65	41	32	69	69	32	12	34	113	42	11	22	3	3	28	45	17	39	18	20	76	274	26	5
ENSG00000053918	61	161	93	38	43	67	77	75	145	159	25	55	133	176	105	12	216	150	144	63	157	112	190	73	43	136	161	50	26	82	89	377	191
ENSG00000054116	280	182	151	127	65	127	83	128	153	75	145	154	210	144	122	37	17	174	159	172	184	92	120	123	119	98	153	150	219	42	258	185	88
ENSG00000054118	147	199	469	267	230	240	280	268	273	232	194	268	139	360	322	342	121	195	84	36	149	318	161	257	227	122	403	141	156	255	366	326	464
ENSG00000054148	3	25	68	29	21	28	33	32	1	119	28	0	26	98	48	0	60	51	74	0	95	1	3	30	35	54	0	66	2	18	0	2	0
ENSG00000054179	3	19	20	8	7	0	3	0	22	0	3	0	0	0	4	0	0	13	8	0	36	0	56	2	0	10	0	0	7	3	2	6	0
ENSG00000054219	19	28	0	53	31	38	36	11	58	54	6	0	19	0	19	12	0	44	57	0	46	15	1	15	23	29	29	29	18	13	112	30	0
ENSG00000054267	280	316	655	647	521	418	335	481	326	301	438	494	198	347	235	953	220	359	341	317	279	677	241	326	655	364	1902	704	282	426	461	985	1241
ENSG00000054277	76	27	108	42	62	10	2	81	30	0	37	1	28	12	18	0	4	61	11	61	25	21	1	47	56	7	55	11	40	54	0	6	0
ENSG00000054282	3	131	24	95	106	93	77	95	122	38	47	80	68	169	177	98	99	79	95	172	116	95	85	108	124	157	157	139	71	103	64	129	73
ENSG00000054392	3	0	29	55	4	8	15	41	4	59	32	3	12	0	12	0	4	31	34	79	38	0	20	26	10	16	0	9	9	31	4	2	34
ENSG00000054523	108	129	88	120	34	63	69	27	97	198	89	0	84	1	87	208	0	73	48	32	80	137	69	127	124	75	342	150	60	124	268	121	215
ENSG00000054598	363	547	112	208	435	411	417	490	284	294	206	179	788	611	651	0	668	362	321	135	403	225	319	192	339	331	246	179	665	355	403	274	103
ENSG00000054611	48	45	166	76	90	148	100	109	73	71	151	96	55	1	66	403	125	75	123	90	118	108	76	112	61	59	222	77	153	76	64	37	73
ENSG00000054654	794	555	1016	1117	821	1051	499	812	629	412	636	520	547	516	690	501	423	720	522	384	490	816	614	481	586	738	833	965	674	747	112	847	836
ENSG00000054690	147	19	0	78	67	63	57	39	59	1	48	1	25	82	37	0	151	49	45	0	29	5	10	2	33	50	4	14	43	21	0	24	15
ENSG00000054793	347	179	142	138	99	60	125	134	96	205	105	199	150	71	148	86	82	249	234	44	176	123	178	121	45	101	33	66	147	207	116	47	10
ENSG00000054965	38	47	0	43	30	8	14	26	26	33	12	115	40	25	32	0	9	45	1	27	34	1	92	43	15	4	47	68	26	18	6	9	20
ENSG00000054967	0	12	73	16	25	55	5	17	2	2	32	1	18	0	11	428	0	33	1	0	52	161	3	69	53	13	216	45	1	23	118	300	415
ENSG00000054983	175	101	93	81	67	53	146	205	124	257	50	153	96	156	100	12	95	156	214	33	121	48	156	125	149	96	348	113	157	176	8	479	34
ENSG00000055044	140	151	195	86	77	58	148	188	93	29	188	186	72	0	163	159	17	127	55	146	97	73	76	121	94	192	49	113	128	138	15	237	24
ENSG00000055070	159	67	83	103	114	118	115	90	150	65	158	46	84	176	166	12	13	163	102	88	133	138	175	129	200	109	169	89	159	106	162	179	147
ENSG00000055130	29	107	98	73	50	32	87	119	84	41	111	32	46	25	131	12	0	82	143	1	57	49	27	73	40	103	86	116	54	82	8	22	112
ENSG00000055147	0	24	103	46	21	23	28	0	13	3	8	1	8	46	32	98	142	48	23	0	10	0	27	13	15	33	2	11	2	8	0	43	5
ENSG00000055163	38	14	83	20	10	67	89	5	34	8	10	69	37	0	69	37	82	95	15	21	62	118	126	101	56	31	96	0	15	47	168	151	98
ENSG00000055208	274	267	186	147	157	173	153	148	218	196	97	151	168	271	163	147	103	131	130	73	135	247	152	153	149	105	533	182	267	101	66	455	401
ENSG00000055211	57	164	205	94	203	102	98	134	132	53	189	50	198	224	155	0	289	132	99	116	164	58	160	132	212	151	230	163	249	117	108	91	10
ENSG00000055332	204	250	205	188	195	265	171	331	184	257	112	333	304	188	235	305	172	232	293	278	229	102	336	179	174	131	342	168	211	137	216	75	474
ENSG00000055483	83	77	122	107	80	137	89	83	150	71	95	191	44	224	65	293	160	169	102	54	187	51	84	151	119	109	71	95	147	168	19	282	401
ENSG00000055609	233	343	479	454	495	318	280	380	238	280	430	501	240	409	357	562	388	275	392	228	197	635	253	330	384	288	749	640	381	278	260	451	508
ENSG00000055732	0	0	5	23	1	22	0	0	1	1	26	0	4	0	0	98	0	10	0	0	23	9	0	6	0	13	0	13	7	0	2	45	0
ENSG00000055917	214	262	93	218	174	92	158	255	242	157	134	11	183	253	148	183	177	190	167	119	100	183	81	213	177	242	354	198	187	235	19	136	15
ENSG00000055950	303	110	59	52	153	160	195	119	204	103	83	286	219	149	160	12	13	157	81	324	113	24	82	119	91	126	57	189	198	179	100	54	20
ENSG00000055955	0	0	0	1	0	0	0	0	0	13	0	0	0	0	0	0	0	0	0	0	0	0	0	0	0	0	0	25	0	0	0	0	64
ENSG00000056050	3	41	15	28	25	43	73	23	19	0	44	2	91	64	40	0	4	67	97	26	5	10	17	34	106	80	10	11	60	51	4	67	10
ENSG00000056097	99	117	88	161	132	187	125	188	178	62	225	18	178	199	126	61	13	128	107	95	72	70	73	166	154	119	116	173	202	186	181	88	0
ENSG00000056277	0	0	5	3	1	13	8	6	6	0	1	0	0	0	0	0	0	1	0	0	22	54	0	6	8	0	0	0	0	0	2	0	0
ENSG00000056558	0	0	0	0	21	18	0	0	0	0	10	1	0	0	0	0	4	0	10	12	10	65	0	11	23	1	39	13	8	20	0	67	205
ENSG00000056586	220	180	176	118	92	93	204	103	45	82	138	82	79	81	171	244	121	195	157	52	132	104	30	84	131	93	102	161	156	65	14	151	20
ENSG00000056972	32	165	161	49	50	38	23	17	89	103	48	83	59	1	21	379	9	72	53	39	63	16	52	50	23	20	98	88	96	23	2	19	122
ENSG00000056998	3	0	34	0	17	8	0	14	6	1	1	1	21	44	8	0	0	29	6	0	22	0	30	6	5	5	0	0	1	0	0	2	10
ENSG00000057019	80	22	0	55	17	43	52	78	58	185	58	50	81	75	119	0	95	55	10	38	8	20	43	58	76	86	8	63	104	83	12	17	5
ENSG00000057149	1345	2476	1788	674	2332	1033	3209	615	1401	1068	6261	987	3814	1472	2431	1918	332	1314	1138	643	1103	1842	1479	1018	1994	4790	1450	1412	1070	1866	2955	438	894
ENSG00000057252	134	32	171	99	37	67	136	135	67	30	62	2	69	66	76	37	4	65	62	5	31	27	21	73	86	114	75	55	44	94	102	45	0
ENSG00000057294	80	83	0	51	37	27	54	53	80	21	48	34	44	18	90	12	43	62	35	41	37	108	89	43	20	79	6	45	42	68	93	15	5
ENSG00000057608	137	346	357	152	285	243	317	178	260	176	321	153	280	311	184	98	229	233	230	212	215	256	99	194	291	332	267	352	193	216	257	429	235
ENSG00000057657	89	126	406	34	123	83	20	64	56	82	57	43	112	169	50	599	95	37	56	140	169	200	56	58	88	56	291	107	156	96	189	108	78
ENSG00000057663	16	38	78	58	71	82	49	42	64	73	76	2	75	24	100	0	4	69	25	76	69	26	8	93	30	98	69	97	65	49	6	39	5
ENSG00000057704	214	23	54	78	92	170	8	36	39	1	130	3	28	108	33	452	103	86	3	15	47	448	46	95	119	39	538	166	50	58	316	664	215
ENSG00000057757	19	29	5	33	60	77	89	79	36	38	40	4	107	103	41	0	116	74	64	62	54	40	187	95	76	119	49	72	49	78	4	136	15
ENSG00000057935	6	45	39	133	136	53	89	102	90	122	138	44	177	93	90	12	121	234	142	123	194	43	158	84	58	126	51	64	137	85	14	41	29
ENSG00000058056	92	0	0	29	7	22	55	11	21	31	1	18	34	0	15	12	4	9	0	0	11	1	56	0	20	3	4	2	2	1	2	11	0
ENSG00000058063	80	82	108	90	96	43	35	73	30	83	115	7	91	37	111	159	116	80	35	81	52	149	92	93	66	77	338	102	86	78	35	162	142
ENSG00000058085	3	25	200	151	51	348	88	96	557	27	203	30	33	28	145	183	4	259	39	82	103	105	187	140	30	48	61	468	140	99	8	69	122
ENSG00000058091	6	53	0	37	14	10	27	2	61	0	0	0	0	0	21	0	0	11	0	0	27	27	1	2	10	20	55	18	23	16	0	11	20
ENSG00000058262	112	329	147	146	267	273	264	221	508	311	268	219	241	148	201	440	276	484	404	523	508	378	302	257	268	272	236	284	241	441	525	476	293
ENSG00000058272	92	143	298	176	343	247	149	205	247	138	304	319	189	326	159	806	160	107	114	189	139	280	14	259	227	192	912	425	134	254	366	692	674
ENSG00000058404	0	0	0	0	0	0	0	0	0	0	10	0	0	0	0	0	0	9	0	0	0	0	0	0	0	0	0	0	0	0	0	0	0
ENSG00000058453	80	1	10	184	17	45	35	163	52	93	1	1	0	16	80	24	86	59	98	42	78	2	128	45	40	93	0	0	19	44	4	17	10
ENSG00000058600	92	74	10	26	80	65	48	65	43	8	47	66	66	29	18	171	129	67	87	0	26	15	58	15	40	55	8	0	28	42	0	9	29
ENSG00000058668	309	89	210	212	131	198	268	136	131	161	289	291	138	99	224	183	13	199	111	64	92	14	93	97	139	102	240	268	131	128	21	278	24
ENSG00000058673	201	159	98	211	152	150	185	256	257	150	248	117	140	389	206	464	47	139	204	232	180	312	293	175	159	136	326	363	179	138	253	222	274
ENSG00000058729	61	34	181	15	10	13	61	65	11	41	29	7	51	6	53	0	0	13	39	0	16	29	1	45	35	12	4	36	15	49	4	2	10
ENSG00000058799	35	192	195	33	174	77	111	118	152	42	77	231	92	245	90	98	216	107	55	2	31	91	79	151	116	126	114	138	117	137	96	261	15
ENSG00000058804	73	63	20	20	51	62	55	26	78	0	68	34	88	67	48	12	9	61	22	67	89	48	38	26	45	169	4	4	26	23	4	11	10
ENSG00000058866	0	0	0	10	0	0	1	0	0	0	4	0	0	0	0	12	56	0	1	0	7	0	26	0	0	1	6	0	1	14	0	9	0
ENSG00000059122	0	0	49	14	31	23	9	5	6	74	40	0	13	0	28	0	0	15	32	0	25	35	22	22	3	21	8	0	31	35	0	54	0
ENSG00000059145	0	65	5	29	45	63	38	46	19	4	40	3	81	40	15	0	34	27	28	31	37	29	46	26	30	26	33	36	40	38	2	28	10
ENSG00000059377	10	26	205	46	20	42	9	23	27	2	46	151	28	1	8	574	4	29	33	0	40	263	30	138	111	5	586	95	2	58	199	927	366
ENSG00000059378	3	43	0	33	24	62	77	52	76	45	30	3	38	1	48	12	112	69	94	54	88	34	90	43	94	110	45	25	87	63	6	56	10
ENSG00000059573	0	9	15	41	37	15	49	44	49	55	17	0	68	0	44	0	0	51	83	0	13	7	50	34	20	55	6	13	16	14	4	0	0
ENSG00000059588	41	33	5	51	18	22	44	27	53	54	68	1	43	48	22	0	56	38	35	0	14	12	16	26	33	20	6	18	50	37	0	6	0
ENSG00000059691	0	44	24	31	10	25	32	0	31	0	0	0	19	56	19	0	0	26	0	0	31	0	0	17	18	17	0	100	36	0	2	39	5
ENSG00000059728	1013	738	2277	973	791	1086	222	254	319	161	483	1166	665	624	155	5155	957	287	389	178	700	2344	380	914	2004	326	5235	1291	439	871	2521	5006	6108
ENSG00000059758	25	19	0	29	31	50	56	108	38	127	17	66	115	38	47	0	43	52	61	0	52	2	27	22	38	84	116	27	37	52	2	58	5
ENSG00000059769	0	80	29	23	82	35	34	34	47	1	39	1	61	200	69	73	4	20	29	122	42	0	58	28	48	79	71	46	52	42	4	82	0
ENSG00000059804	889	154	3030	1373	448	898	34	94	201	290	661	2479	70	44	69	6914	677	228	143	48	459	3224	68	959	1832	192	10658	3516	122	1006	2824	8401	6352
ENSG00000059915	0	6	0	0	0	0	9	5	0	23	0	0	1	0	0	0	0	0	0	0	0	30	0	15	10	0	0	0	0	0	0	0	0
ENSG00000060069	3	82	78	108	88	115	60	90	56	83	51	36	73	157	98	379	358	66	94	71	101	20	233	67	136	88	489	45	88	100	239	86	225
ENSG00000060138	379	371	533	359	564	476	550	448	777	480	899	656	643	444	527	660	448	818	395	559	575	887	366	427	619	847	700	383	441	610	982	882	454
ENSG00000060140	0	12	0	12	29	15	20	1	51	0	37	0	47	68	50	12	9	5	45	0	31	0	42	17	28	26	39	2	38	0	2	0	5
ENSG00000060237	427	336	425	423	377	368	274	371	425	325	250	349	263	324	214	232	289	364	264	240	164	291	191	384	190	372	379	390	313	374	258	686	425
ENSG00000060339	163	354	454	244	348	315	330	385	292	352	517	430	433	171	270	12	254	483	264	290	295	219	319	278	306	391	189	329	494	258	278	151	93
ENSG00000060491	131	114	235	144	97	218	121	119	107	101	126	109	108	82	113	171	185	131	180	70	336	229	178	91	149	126	352	152	209	171	303	423	694
ENSG00000060558	83	201	249	91	94	223	145	218	217	32	230	135	195	178	174	391	319	57	72	140	197	250	194	160	220	174	252	84	203	132	257	412	386
ENSG00000060642	0	17	0	27	18	3	14	12	13	41	4	12	1	48	19	0	0	15	64	0	24	6	8	28	3	3	12	45	26	24	2	0	5
ENSG00000060656	258	174	88	221	188	287	182	128	191	170	187	127	132	280	194	159	272	300	277	154	337	201	293	213	126	181	92	261	196	213	220	149	34
ENSG00000060688	48	26	0	16	13	27	45	17	53	28	18	0	56	1	51	12	0	3	6	1	5	13	24	54	25	45	31	13	30	13	8	56	0
ENSG00000060718	0	0	0	0	0	0	0	0	0	0	0	0	0	0	0	0	26	0	0	0	0	0	0	0	3	1	0	0	0	14	0	0	0
ENSG00000060749	96	179	10	107	88	60	76	68	109	15	54	15	67	37	119	0	4	69	93	25	68	69	76	67	35	20	47	5	117	27	6	26	20
ENSG00000060762	70	73	39	123	71	93	159	139	74	3	136	47	198	47	101	0	129	79	50	53	124	36	90	144	139	106	98	36	177	94	100	37	20
ENSG00000060971	45	101	93	52	107	90	107	75	41	70	47	114	42	63	41	171	0	109	136	114	97	143	103	106	76	132	90	97	109	104	318	160	137
ENSG00000060982	143	754	503	111	300	323	355	152	347	31	238	312	493	595	50	538	487	235	294	12	894	112	254	222	354	168	434	302	263	347	17	162	156
ENSG00000061273	561	393	220	418	585	540	384	214	349	187	429	261	340	496	322	1307	711	453	245	55	297	283	427	308	377	270	440	215	702	330	347	599	611
ENSG00000061337	0	14	0	0	0	0	0	0	0	0	0	38	27	0	7	0	0	3	0	0	1	1	27	2	0	0	0	0	0	11	0	9	5
ENSG00000061455	0	0	0	3	0	0	0	0	0	1	0	0	0	0	0	0	0	1	22	0	0	0	0	2	0	1	0	0	2	0	0	0	0
ENSG00000061656	0	0	0	6	3	5	9	0	0	0	0	0	0	0	0	0	0	4	0	0	1	0	0	0	0	0	8	0	0	0	0	2	0
ENSG00000061676	376	204	235	145	141	148	156	145	207	268	209	9	188	279	183	0	73	191	191	336	151	191	204	41	152	120	86	164	219	124	262	69	59
ENSG00000061794	29	98	29	53	97	52	145	81	79	94	113	61	179	49	102	12	0	96	82	176	29	35	86	101	56	72	14	64	38	68	197	17	10
ENSG00000061918	0	0	0	2	0	10	14	0	13	0	15	0	0	2	0	0	0	0	6	0	0	0	9	22	0	16	0	0	0	23	0	4	0
ENSG00000061936	265	74	308	124	152	185	138	150	101	25	112	54	59	48	84	61	220	91	69	77	104	109	75	144	121	92	86	55	142	52	201	84	108
ENSG00000061938	0	31	0	86	46	45	34	1	18	74	47	1	5	24	68	0	0	33	27	13	3	86	29	34	8	39	94	75	27	13	4	84	5
ENSG00000061987	0	102	5	30	54	85	100	135	51	40	84	93	78	133	35	0	30	147	90	162	136	28	139	63	86	84	77	46	63	66	83	28	24
ENSG00000062038	153	158	29	56	132	285	95	44	358	51	138	228	196	5	152	37	129	177	70	56	287	344	330	123	83	216	98	274	189	83	334	140	29
ENSG00000062194	80	315	337	310	454	433	291	523	292	335	366	363	419	429	293	452	155	279	298	460	211	470	330	319	637	322	1024	336	359	299	297	772	435
ENSG00000062282	29	7	274	125	56	78	8	0	29	50	91	103	0	0	4	843	60	24	25	0	92	177	8	93	366	27	2231	225	29	54	212	1298	1090
ENSG00000062370	0	7	0	28	0	3	1	0	0	62	17	0	0	0	19	0	0	2	0	0	0	0	0	4	0	1	8	0	11	0	0	2	0
ENSG00000062485	22	106	10	28	43	73	57	24	41	22	55	4	108	65	48	0	203	81	114	51	21	58	31	47	18	82	77	48	44	42	0	60	15
ENSG00000062524	229	0	0	2	3	7	3	8	7	1	0	0	0	0	0	0	0	0	16	0	9	0	0	9	10	0	2	0	21	4	0	0	0
ENSG00000062582	0	0	0	16	0	0	0	0	1	1	0	0	0	0	0	0	0	5	2	0	0	0	0	0	0	0	6	0	7	14	0	0	5
ENSG00000062598	0	67	5	38	9	28	23	0	22	3	33	21	54	101	1	0	0	43	56	25	48	1	60	4	35	43	14	5	10	35	0	43	5
ENSG00000062650	134	238	191	140	195	187	118	67	94	178	207	325	275	114	144	122	129	125	121	20	161	161	46	121	190	131	375	247	184	227	17	293	98
ENSG00000062716	743	447	1055	735	794	748	555	709	496	704	690	324	424	500	431	1832	642	280	582	330	519	1218	153	703	1059	647	3461	1187	437	832	584	2203	2199
ENSG00000062725	150	132	44	96	90	98	107	128	124	180	130	115	117	160	170	318	60	79	120	73	115	147	166	84	88	135	110	80	130	109	12	172	103
ENSG00000062822	0	7	0	3	10	17	11	5	2	0	6	0	0	0	8	0	4	14	1	11	5	7	0	6	0	0	0	5	0	0	0	0	0
ENSG00000063015	0	0	0	0	1	0	0	0	0	0	0	0	0	0	0	0	0	12	0	0	0	23	1	0	0	0	6	20	0	0	0	26	0
ENSG00000063046	83	71	108	74	64	45	83	82	129	11	180	139	32	61	108	0	207	55	93	24	68	73	58	80	94	116	45	45	44	62	108	58	20
ENSG00000063169	3	5	0	7	21	17	9	0	10	0	24	0	2	0	10	0	0	12	15	0	21	54	0	24	0	1	10	4	9	0	0	0	0
ENSG00000063176	35	20	0	16	47	28	11	23	6	48	40	0	31	3	36	61	9	7	4	0	63	3	5	15	13	18	16	2	17	23	2	22	5
ENSG00000063177	1033	1119	1158	631	1256	1124	1235	911	1352	1096	1543	765	1416	1163	1660	867	914	1121	795	958	1118	1059	1298	1162	1327	2136	906	1030	1280	967	901	731	757
ENSG00000063180	0	0	83	15	1	10	4	35	0	0	40	0	8	0	6	0	30	11	4	0	0	0	1	9	15	9	12	0	47	1	0	0	0
ENSG00000063241	6	21	29	31	59	47	45	19	4	20	41	4	25	20	29	0	91	75	65	40	48	26	24	71	25	45	39	54	26	8	50	37	5
ENSG00000063244	131	153	59	233	156	233	260	147	186	195	203	164	137	99	202	98	155	215	239	252	378	179	359	166	144	202	405	147	255	162	118	401	239
ENSG00000063245	118	67	88	82	72	95	53	44	51	87	58	19	45	54	71	159	17	67	64	66	187	134	101	50	53	62	79	29	60	59	69	248	210
ENSG00000063322	67	53	68	106	92	80	69	73	84	140	17	49	93	161	84	305	129	55	50	21	38	33	51	84	48	51	116	64	102	52	71	78	44
ENSG00000063438	0	0	0	8	9	0	23	2	0	0	3	0	0	0	0	0	0	2	0	0	0	0	1	0	10	16	8	13	5	0	2	0	5
ENSG00000063587	3	19	5	9	27	23	9	25	39	1	32	14	0	0	19	37	0	11	44	132	6	2	42	17	38	20	6	4	27	0	21	0	0
ENSG00000063601	41	46	0	88	103	45	89	69	30	39	57	74	72	83	40	12	65	67	30	24	25	56	80	28	43	85	102	111	75	75	187	47	10
ENSG00000063660	19	103	112	24	127	95	98	91	118	14	195	79	44	248	106	0	185	150	122	74	72	64	236	125	35	43	6	107	162	69	197	91	15
ENSG00000063761	0	15	0	3	9	13	18	0	4	1	12	1	0	0	26	0	4	13	19	40	0	2	24	2	3	20	2	39	4	14	2	15	0
ENSG00000063854	83	143	15	71	107	87	93	131	93	190	65	23	100	181	90	0	216	77	124	135	172	24	164	88	45	71	83	100	114	78	69	127	39
ENSG00000063978	3	32	0	15	39	0	27	1	19	44	26	1	20	31	43	37	4	25	11	31	31	42	52	9	13	9	53	30	55	32	14	37	5
ENSG00000064012	274	62	147	89	73	117	79	30	38	175	59	170	82	49	28	293	9	35	39	125	56	193	124	103	43	109	242	32	84	24	129	88	415
ENSG00000064042	92	154	147	98	166	105	110	125	82	296	86	50	83	84	73	0	108	81	68	47	40	15	18	45	48	76	18	25	91	97	8	15	15
ENSG00000064102	118	50	24	29	45	22	64	31	37	0	35	48	43	0	54	0	9	46	47	0	54	16	25	28	28	13	26	18	30	10	4	28	5
ENSG00000064115	233	66	137	55	157	57	164	150	213	263	64	151	137	348	102	61	17	211	73	286	173	57	223	205	129	249	37	123	137	96	48	129	88
ENSG00000064195	0	0	0	0	0	32	1	2	20	29	0	0	0	48	1	183	0	11	0	0	17	0	10	0	0	8	4	0	7	0	162	0	0
ENSG00000064199	3	1	93	108	7	18	80	119	11	238	3	90	19	5	48	12	4	31	45	148	16	0	10	39	18	1	6	184	7	75	4	6	20
ENSG00000064201	0	10	0	0	0	7	0	0	0	0	0	1	0	0	0	0	0	0	0	0	0	0	0	0	0	1	0	0	0	0	0	34	0
ENSG00000064205	0	0	0	0	0	0	7	0	0	1	7	0	0	0	0	0	4	2	0	0	1	0	0	0	0	3	0	0	2	0	0	0	103
ENSG00000064225	3	25	29	46	35	58	11	16	34	1	8	0	26	39	14	232	0	35	6	0	25	91	10	0	61	38	122	72	21	38	79	47	68
ENSG00000064270	6	75	64	174	38	35	49	105	87	205	25	252	37	54	126	12	82	61	119	195	72	50	124	28	96	89	35	43	91	118	116	69	24
ENSG00000064300	0	0	0	0	4	5	7	1	2	0	17	3	19	2	4	49	0	9	0	0	0	0	0	0	0	25	0	0	0	0	0	0	0
ENSG00000064309	3	23	0	6	8	0	0	9	12	15	11	0	12	19	24	0	0	3	0	0	1	0	0	0	3	27	2	7	0	0	0	0	0
ENSG00000064313	124	130	5	93	72	68	104	45	86	4	86	34	115	13	79	24	65	73	68	76	84	22	34	71	38	24	67	134	64	39	73	37	10
ENSG00000064393	360	779	235	315	213	223	306	381	383	317	167	418	475	188	397	147	638	321	445	271	403	137	306	280	637	437	254	172	498	372	320	125	68
ENSG00000064419	57	137	195	173	202	157	245	197	269	329	185	381	240	151	129	73	147	144	72	128	199	51	178	209	129	151	185	181	170	149	203	190	103
ENSG00000064490	38	39	15	36	27	32	46	24	19	96	28	32	8	13	8	0	0	37	39	84	31	63	37	22	43	10	77	43	13	34	35	177	0
ENSG00000064545	83	87	5	32	25	40	66	10	64	47	41	19	54	46	30	0	43	47	45	24	82	5	60	41	25	39	31	27	38	63	104	93	5
ENSG00000064547	0	3	117	41	27	35	24	71	43	75	41	11	9	1	19	171	0	51	16	0	62	120	8	26	25	17	114	95	21	35	0	222	225
ENSG00000064601	217	229	293	177	260	390	203	107	277	20	266	115	213	348	167	171	155	388	221	87	424	252	205	274	177	241	238	147	216	368	58	401	239
ENSG00000064607	92	151	39	94	111	92	153	141	77	111	65	117	107	176	151	12	142	257	282	329	145	109	243	82	96	85	33	61	148	117	75	24	98
ENSG00000064651	765	900	249	337	474	483	493	424	767	310	436	344	546	821	620	147	513	828	495	640	341	408	459	285	533	592	254	459	798	427	596	246	64
ENSG00000064652	6	64	44	7	54	20	78	45	27	1	64	11	65	110	76	0	22	45	59	56	40	40	1	52	10	84	22	14	24	62	150	47	10
ENSG00000064655	242	279	547	144	154	138	250	78	198	147	126	105	117	147	259	37	272	182	207	136	151	71	196	132	174	215	45	163	173	111	116	37	54
ENSG00000064666	201	136	660	178	139	178	160	33	171	77	129	295	92	96	129	941	319	181	147	68	221	584	306	190	278	143	1169	284	58	152	17	1186	884
ENSG00000064687	6	55	78	76	25	170	34	60	61	112	21	33	36	141	79	122	0	41	11	67	57	27	63	43	81	48	49	54	35	76	33	50	83
ENSG00000064692	0	0	5	46	4	20	28	10	13	0	0	0	0	0	50	0	0	23	0	1	23	0	43	9	13	18	4	20	0	30	4	2	0
ENSG00000064703	29	12	0	16	42	3	17	14	28	3	22	0	10	32	15	12	13	5	17	20	8	1	5	4	15	8	4	7	30	18	2	22	0
ENSG00000064726	0	0	0	12	22	18	8	3	11	0	25	14	39	72	36	0	0	6	11	39	7	42	5	37	15	14	0	9	34	11	4	6	0
ENSG00000064763	73	1	0	18	7	0	11	0	4	0	3	1	5	1	0	0	0	2	34	0	6	27	1	9	48	5	43	7	17	11	4	37	0
ENSG00000064787	309	609	704	457	694	423	521	912	533	221	260	570	480	553	451	183	828	392	722	791	559	228	370	319	531	516	83	409	408	564	210	116	88
ENSG00000064886	0	0	0	0	0	0	0	0	21	0	0	0	0	0	0	0	0	0	0	0	15	8	1	0	8	5	26	0	0	7	0	0	0
ENSG00000064932	124	102	156	154	152	287	114	114	230	65	142	105	91	37	80	977	384	89	255	162	322	336	196	125	233	73	1568	191	85	168	1159	1261	1354
ENSG00000064933	29	24	34	26	37	25	67	39	21	75	30	4	33	58	50	0	9	59	18	18	29	2	84	22	28	21	16	0	38	54	0	2	0
ENSG00000064961	86	320	93	128	144	157	324	158	235	219	124	167	259	202	142	110	310	177	197	364	247	81	151	153	197	181	98	182	285	223	328	198	137
ENSG00000064989	0	0	0	1	0	0	0	0	0	0	8	1	0	0	3	0	4	0	0	0	0	0	29	0	10	35	2	0	0	0	2	0	0
ENSG00000064995	89	124	147	117	160	115	41	180	221	46	126	232	187	35	84	0	4	102	90	57	76	67	122	67	96	144	31	173	35	134	69	147	10
ENSG00000064999	0	24	39	56	12	67	35	6	19	189	36	2	62	12	35	12	47	41	18	37	58	2	38	22	30	38	14	27	44	41	6	52	49
ENSG00000065000	484	279	298	324	399	335	133	171	225	222	306	187	185	190	195	440	293	203	212	232	189	349	262	244	139	156	312	175	189	233	272	200	44
ENSG00000065029	80	61	34	46	22	38	60	50	64	13	29	40	15	5	48	122	78	65	94	37	116	30	106	41	53	41	6	13	14	72	81	54	5
ENSG00000065054	10	46	0	78	93	108	81	34	151	68	36	27	58	79	53	98	138	42	98	119	26	64	5	69	45	148	22	75	56	131	2	13	0
ENSG00000065057	3	0	5	18	47	35	14	5	26	39	30	13	50	4	22	0	9	5	4	102	10	57	43	50	33	47	35	32	35	66	270	22	0
ENSG00000065060	124	42	5	14	45	17	18	28	56	17	30	0	16	3	46	0	9	7	16	92	72	12	71	11	66	55	0	32	24	16	4	17	0
ENSG00000065135	169	192	655	363	257	401	238	266	325	100	506	498	396	201	105	941	289	183	233	239	411	735	338	362	361	279	1686	606	152	234	295	1201	479
ENSG00000065150	191	30	161	57	46	60	54	84	80	116	54	32	73	170	116	12	30	64	64	5	42	35	123	52	38	93	20	43	49	42	10	60	10
ENSG00000065154	252	192	20	103	174	178	265	266	307	977	192	428	388	546	366	73	276	360	351	403	175	170	329	241	291	452	220	147	295	209	745	103	49
ENSG00000065183	6	49	5	6	24	38	51	71	63	103	155	4	93	8	61	24	9	49	84	66	26	38	86	26	30	73	14	14	25	48	87	9	5
ENSG00000065243	315	248	244	204	296	160	243	281	198	55	145	222	286	312	134	611	267	126	74	97	109	184	123	188	227	243	470	338	254	165	152	252	20
ENSG00000065268	102	145	54	85	88	50	91	34	161	129	54	91	78	109	36	195	82	112	75	101	62	52	275	84	18	97	45	84	139	97	231	24	10
ENSG00000065308	6	25	0	18	17	23	4	4	16	1	0	25	11	0	11	0	0	29	13	0	27	0	16	13	5	50	4	7	25	0	6	0	5
ENSG00000065320	108	27	0	31	38	58	121	51	73	199	33	62	16	49	64	0	60	147	148	120	92	42	103	123	25	58	6	5	54	78	284	30	15
ENSG00000065328	3	0	5	0	9	17	0	0	5	0	19	0	0	0	0	208	9	8	0	0	1	2	1	2	0	0	2	0	0	0	0	11	0
ENSG00000065357	182	38	0	49	101	80	55	47	107	4	116	1	34	64	87	37	13	140	123	104	167	83	94	22	63	69	55	59	58	79	95	39	20
ENSG00000065361	255	580	249	401	513	380	300	218	242	38	430	338	374	630	207	440	354	173	266	111	388	682	318	216	379	262	267	274	435	371	274	80	34
ENSG00000065413	3	44	176	54	38	80	18	51	19	1	26	112	82	50	36	171	22	29	42	0	14	171	1	63	119	58	411	122	16	99	27	466	420
ENSG00000065427	76	154	171	153	137	162	149	175	375	67	301	185	153	311	163	37	207	233	91	87	152	175	101	194	227	114	140	134	171	255	459	80	54
ENSG00000065457	159	18	78	65	21	20	51	59	19	45	50	0	46	24	44	61	86	48	171	43	31	98	68	19	20	31	63	55	97	111	4	88	68
ENSG00000065485	0	12	10	36	12	7	32	36	32	1	35	0	45	19	11	269	0	21	33	33	32	0	3	11	0	17	16	13	15	0	8	24	112
ENSG00000065491	41	27	29	12	35	13	32	6	50	34	21	3	3	2	26	0	142	27	8	59	34	28	41	45	25	25	14	38	32	20	6	2	10
ENSG00000065518	405	342	112	66	255	182	214	166	219	268	148	137	304	337	210	110	116	178	214	188	151	168	216	261	255	429	149	200	327	142	60	125	54
ENSG00000065526	124	251	410	232	173	148	43	199	241	5	166	223	83	306	234	513	39	111	83	218	188	270	58	129	131	92	92	274	184	87	206	220	186
ENSG00000065534	3	0	93	43	5	68	0	36	76	0	26	27	8	0	21	0	0	30	0	0	1	0	0	13	10	1	24	61	21	1	69	0	5
ENSG00000065548	296	289	279	408	373	237	331	463	417	198	570	150	280	357	375	195	379	264	169	177	336	391	237	362	336	272	399	477	318	482	56	289	215
ENSG00000065559	143	122	342	47	82	35	59	65	90	89	89	102	53	102	46	147	9	53	70	46	30	64	73	54	106	67	244	150	63	35	220	140	122
ENSG00000065600	0	0	0	0	0	10	16	0	13	1	29	0	4	81	0	0	99	1	5	0	0	8	3	13	40	18	0	0	2	0	0	0	0
ENSG00000065613	1093	1499	1578	938	2009	978	1209	925	953	349	1738	776	1537	970	875	965	254	720	609	468	370	600	571	806	819	1041	1065	1305	1316	874	368	813	137
ENSG00000065615	137	121	112	112	63	90	60	118	65	41	119	100	101	176	61	269	13	92	45	6	52	247	4	136	149	81	517	240	158	109	226	379	93
ENSG00000065618	73	11	64	30	30	192	14	1	386	1	206	3	55	0	64	0	4	239	23	0	23	93	145	84	13	51	20	333	87	61	141	265	93
ENSG00000065621	16	0	5	48	46	2	43	30	11	17	24	0	18	39	11	0	99	47	13	23	54	51	7	13	51	72	22	4	27	25	4	15	0
ENSG00000065665	6	0	0	2	14	20	9	1	13	80	17	96	15	0	40	0	0	26	19	0	2	1	0	26	3	3	43	4	8	24	0	4	10
ENSG00000065717	0	35	5	17	21	27	14	9	25	18	25	1	23	10	14	12	0	26	20	19	60	13	14	15	15	8	8	5	2	0	0	0	5
ENSG00000065802	35	25	49	98	24	60	42	36	127	103	25	36	58	42	57	0	22	57	107	74	65	87	101	37	18	59	14	16	16	73	6	43	0
ENSG00000065809	1029	1264	660	836	1115	1259	1362	1110	1179	1142	469	655	1364	1263	1070	843	1039	1367	1099	700	1019	1032	1009	1546	1160	1175	878	1137	1800	1075	1125	813	406
ENSG00000065833	6	40	5	38	58	62	146	93	134	283	57	1	164	74	66	12	142	47	54	224	60	2	71	41	91	63	14	7	16	101	239	13	20
ENSG00000065882	92	53	225	132	110	137	130	125	95	92	115	229	171	185	148	428	168	139	172	147	247	116	216	175	91	236	265	252	142	164	83	282	195
ENSG00000065883	80	114	357	63	105	95	72	86	82	1	79	0	106	0	48	147	65	43	76	61	37	65	43	69	101	102	100	43	138	82	231	11	0
ENSG00000065911	112	37	132	39	118	102	33	37	135	106	167	33	166	2	82	0	13	139	233	241	48	249	75	45	164	134	352	134	68	93	8	198	83
ENSG00000065923	198	34	54	34	16	68	83	91	87	2	129	150	89	56	86	0	4	57	47	89	88	87	64	95	68	42	6	45	67	99	2	6	20
ENSG00000065970	70	57	15	50	90	113	72	34	77	36	62	4	84	14	36	73	0	37	72	20	23	120	89	65	30	60	37	97	128	106	139	91	127
ENSG00000065978	335	413	591	210	338	263	359	407	500	189	618	254	342	209	369	159	487	332	119	138	163	194	274	468	351	418	281	304	310	436	228	306	112
ENSG00000065989	0	8	20	29	18	45	41	40	61	0	35	22	5	0	39	49	39	43	50	184	37	1	62	39	8	39	37	20	25	27	6	127	5
ENSG00000066027	166	78	29	57	89	108	55	202	99	76	80	24	177	126	122	171	9	132	128	94	45	87	59	86	119	147	309	54	161	73	478	237	93
ENSG00000066044	226	76	24	95	109	112	150	149	115	409	138	83	114	166	166	0	138	218	202	167	195	282	109	149	144	81	96	84	194	158	120	175	44
ENSG00000066056	0	0	0	0	0	0	0	0	1	0	0	0	0	0	0	220	0	0	1	0	1	1	0	0	0	0	0	0	0	0	0	0	44
ENSG00000066084	3	86	39	82	50	50	59	31	68	60	50	1	82	113	30	12	0	43	94	86	18	59	68	67	76	20	295	54	35	48	282	112	195
ENSG00000066117	45	1	108	55	13	18	25	30	36	107	15	1	18	2	37	0	43	12	40	0	15	12	4	34	20	21	6	9	67	49	2	2	0
ENSG00000066135	3	118	98	127	47	135	107	33	83	88	69	13	51	67	53	73	151	100	104	156	111	41	26	50	51	68	59	46	60	87	14	82	10
ENSG00000066136	57	52	132	27	45	15	41	24	36	1	59	1	70	44	46	37	82	33	66	96	42	28	126	58	33	41	51	18	50	31	123	37	137
ENSG00000066185	0	0	5	1	1	0	0	9	0	0	0	0	20	0	3	0	0	0	0	0	0	0	0	2	0	0	0	0	0	4	0	0	5
ENSG00000066248	0	0	0	0	0	2	9	8	5	0	3	89	0	0	0	0	0	7	39	0	25	2	0	6	0	16	0	11	0	4	0	0	10
ENSG00000066279	3	28	5	16	8	15	0	18	25	0	39	2	18	1	11	0	4	29	0	0	8	0	39	6	0	22	0	0	3	0	2	0	0
ENSG00000066294	3	114	44	15	9	8	5	16	33	0	24	116	57	97	3	0	0	23	6	0	18	106	55	39	94	5	18	30	50	51	62	2	0
ENSG00000066322	115	17	142	153	143	160	157	100	106	40	270	63	104	40	90	98	82	219	67	48	251	206	260	75	86	60	126	204	58	140	442	407	29
ENSG00000066336	6	39	59	26	39	58	2	3	4	3	26	1	32	0	10	525	0	2	11	0	33	191	3	32	106	22	818	70	0	20	311	431	249
ENSG00000066379	0	26	29	12	9	45	31	3	11	33	8	1	47	0	14	0	112	20	17	22	23	29	16	32	13	60	6	14	21	23	172	67	5
ENSG00000066382	0	31	0	16	7	5	0	0	1	0	21	0	16	0	7	244	0	0	19	0	1	48	3	0	10	1	10	4	26	4	73	0	0
ENSG00000066422	105	67	15	33	18	27	49	49	40	71	43	30	36	72	64	0	86	22	39	100	48	66	75	63	66	82	86	54	59	110	305	80	5
ENSG00000066427	0	19	10	98	45	73	108	149	90	4	100	19	165	54	71	61	134	56	160	38	73	43	114	106	66	37	16	79	151	137	135	97	327
ENSG00000066455	137	97	20	61	178	73	51	111	113	277	84	31	121	159	101	24	121	177	48	0	58	21	111	95	119	71	165	150	113	114	303	39	15
ENSG00000066468	29	90	5	21	30	58	44	37	34	1	29	0	26	67	39	0	39	53	46	19	53	88	77	93	56	63	4	13	80	16	58	22	5
ENSG00000066557	25	0	0	11	21	12	33	12	35	1	28	1	0	0	21	0	0	36	66	0	1	1	96	13	38	0	14	5	30	6	0	58	0
ENSG00000066583	0	62	5	15	30	23	30	25	14	69	33	62	31	51	17	0	60	66	97	54	32	13	58	30	43	76	8	36	64	23	112	0	15
ENSG00000066629	0	0	5	69	5	7	0	33	1	34	14	2	0	0	18	464	0	13	4	47	2	0	0	4	33	0	0	0	0	0	4	2	5
ENSG00000066651	102	10	5	25	29	13	23	37	30	46	40	0	9	0	39	0	4	11	31	53	39	6	3	24	53	1	6	18	16	14	4	0	5
ENSG00000066654	99	101	68	82	67	88	106	133	91	0	90	95	109	106	115	12	17	106	140	98	73	123	59	99	159	99	94	38	35	125	15	67	15
ENSG00000066697	19	39	0	20	29	27	61	17	16	0	51	1	39	131	7	37	0	16	10	50	37	34	42	22	33	5	8	11	45	56	6	65	49
ENSG00000066735	0	0	0	0	12	0	0	0	0	0	10	0	0	0	0	0	0	0	0	0	1	0	0	0	0	0	0	0	1	0	0	0	0
ENSG00000066739	45	50	10	69	55	30	66	37	90	77	46	68	57	40	50	0	0	55	30	0	42	14	18	60	28	71	12	55	61	11	6	13	0
ENSG00000066777	226	219	117	282	331	215	233	189	352	40	259	395	336	339	293	208	479	214	173	212	156	176	41	198	268	249	312	243	184	316	457	177	366
ENSG00000066813	0	0	0	8	16	0	0	0	0	0	0	0	0	0	0	147	82	3	0	0	0	0	0	0	0	0	0	0	0	0	0	0	0
ENSG00000066827	0	18	0	39	5	30	21	43	12	0	0	63	1	0	29	73	4	12	23	0	42	48	0	9	20	10	71	16	5	8	73	2	0
ENSG00000066855	89	7	44	17	35	42	46	62	56	35	44	1	43	13	17	86	9	33	15	0	23	27	35	28	28	14	12	43	21	48	4	52	15
ENSG00000066923	0	0	0	8	0	0	0	1	1	0	0	0	1	0	3	0	0	0	0	0	0	0	0	0	0	0	0	27	0	0	0	0	10
ENSG00000066926	3	16	0	9	39	0	45	29	29	73	0	4	39	56	32	0	0	47	30	0	1	58	16	19	18	48	4	23	29	48	2	2	205
ENSG00000066933	105	131	156	40	71	35	78	72	87	1	51	1	78	116	79	122	60	91	116	90	61	23	122	108	68	111	71	39	92	85	8	73	15
ENSG00000067048	3	1	98	59	52	3	1	2	1	134	0	2	1	0	0	12	0	0	1	26	29	175	118	0	76	77	283	231	9	127	75	492	68
ENSG00000067057	16	175	54	47	47	98	74	65	197	124	248	148	102	29	119	61	13	94	112	33	137	76	369	75	66	102	102	80	145	38	68	63	15
ENSG00000067064	118	56	127	56	80	62	68	79	64	108	44	205	57	58	75	379	13	41	82	255	34	40	26	95	101	59	802	197	58	69	251	515	396
ENSG00000067066	54	218	151	135	169	228	233	182	199	58	123	231	197	245	217	305	121	195	102	85	223	128	130	198	351	154	731	347	161	164	98	390	34
ENSG00000067082	497	551	1705	512	482	373	218	334	446	232	451	895	346	654	176	2236	1091	522	615	521	826	2121	462	707	789	338	2085	706	376	428	1086	3540	3347
ENSG00000067113	0	57	0	28	39	22	25	28	58	0	26	1	66	38	12	220	0	43	70	22	44	27	30	71	20	20	2	41	78	31	4	9	10
ENSG00000067141	198	85	78	49	67	102	140	48	98	147	41	135	135	138	120	159	164	169	181	99	93	106	88	123	152	160	43	73	178	96	14	50	0
ENSG00000067167	402	233	78	171	225	195	190	184	221	313	205	283	198	297	202	195	52	215	252	238	200	156	209	254	268	240	220	186	226	242	266	155	44
ENSG00000067177	96	29	0	7	24	8	45	24	10	69	3	0	10	36	6	0	0	12	45	9	0	48	39	22	8	9	26	2	26	3	2	4	0
ENSG00000067182	252	228	528	267	257	396	130	147	335	231	319	325	184	173	185	1270	362	272	168	333	439	705	266	407	341	240	2498	619	214	352	1088	1162	713
ENSG00000067191	3	56	0	26	22	100	8	3	9	61	0	46	3	56	24	12	91	23	62	1	33	1	5	22	18	14	0	0	40	8	0	34	10
ENSG00000067208	175	35	230	164	124	108	123	91	187	82	115	46	82	126	169	24	9	71	107	125	60	163	89	91	159	113	98	55	64	68	6	119	68
ENSG00000067221	0	0	0	15	18	52	45	0	27	1	22	0	24	14	29	0	4	43	13	22	33	8	105	11	99	52	24	25	49	16	108	2	83
ENSG00000067225	781	831	1446	453	707	701	494	573	861	569	992	645	976	1054	650	709	867	833	629	509	868	588	1493	457	412	668	682	770	898	827	841	817	386
ENSG00000067248	207	162	98	143	153	118	107	81	96	86	210	3	95	62	126	0	121	161	80	59	100	49	50	170	111	259	53	143	95	142	10	47	39
ENSG00000067334	118	220	1046	312	223	225	244	186	229	76	188	338	159	93	220	73	358	106	89	83	129	287	90	377	478	169	1150	560	141	159	123	955	513
ENSG00000067365	0	0	20	11	14	22	10	24	1	15	3	1	24	18	0	0	0	25	11	53	1	65	3	2	0	13	49	14	12	4	2	56	20
ENSG00000067369	92	81	78	242	80	115	180	190	98	176	104	162	85	70	162	24	91	106	145	89	157	77	233	155	164	134	165	189	99	180	129	170	313
ENSG00000067445	0	0	0	0	0	10	0	1	1	0	0	1	0	0	14	0	0	6	0	0	0	0	0	0	0	1	0	0	1	0	0	0	0
ENSG00000067533	92	75	34	35	59	45	74	46	117	78	133	28	91	16	112	12	47	101	25	54	40	38	29	95	56	35	59	21	38	101	12	80	20
ENSG00000067560	956	1775	1182	999	1355	1084	1376	1518	1818	1450	1496	1236	1856	2139	1274	2284	1561	1402	1647	2067	1614	2492	2183	1528	1494	1813	2248	1452	1537	1464	1564	1983	635
ENSG00000067596	0	117	15	65	73	42	44	54	93	27	72	155	75	28	29	49	134	63	61	59	52	98	27	17	13	54	153	55	133	48	79	108	24
ENSG00000067601	0	0	0	7	1	0	9	3	0	0	0	0	0	0	7	0	0	0	0	0	0	15	0	0	0	0	0	0	0	0	0	0	0
ENSG00000067606	16	34	44	131	38	55	35	77	23	48	37	103	34	104	11	330	211	14	80	28	68	85	12	39	8	29	73	25	25	24	0	71	15
ENSG00000067646	0	0	0	15	7	0	0	0	1	0	0	0	0	0	0	0	0	0	0	0	27	0	1	0	13	13	20	7	9	13	0	6	0
ENSG00000067704	86	115	34	128	90	72	111	171	155	270	79	417	153	19	201	0	125	191	99	272	126	98	93	119	147	144	71	93	175	47	58	34	83
ENSG00000067715	3	0	0	0	0	0	17	7	7	0	11	3	11	0	0	0	0	1	0	0	1	24	0	0	3	0	0	0	0	4	0	0	0
ENSG00000067798	0	0	0	0	0	0	0	0	0	0	1	0	0	0	17	0	4	0	0	0	0	0	0	0	0	1	0	2	0	4	0	2	117
ENSG00000067829	22	16	68	18	14	27	22	52	51	20	30	59	5	24	11	0	0	15	6	0	64	1	8	32	30	33	47	13	40	68	62	2	10
ENSG00000067836	29	34	54	68	33	63	72	2	38	11	37	0	49	1	39	0	4	66	31	80	39	45	48	84	25	50	10	73	33	49	8	37	5
ENSG00000067842	0	0	0	0	0	0	0	0	0	0	1	0	0	0	0	0	60	0	0	0	0	0	0	13	0	0	0	0	0	4	0	11	0
ENSG00000067900	427	122	640	409	355	333	270	314	338	196	412	442	233	328	165	562	151	213	148	132	322	413	86	282	334	224	1303	620	292	313	494	808	1002
ENSG00000067955	226	56	10	41	71	117	91	76	80	0	142	54	123	93	100	134	172	99	43	1	38	145	157	116	126	88	43	70	105	87	4	39	176
ENSG00000067992	96	19	5	14	14	20	10	20	1	2	14	121	8	0	30	0	0	29	28	0	10	98	3	37	15	47	118	72	27	35	0	63	15
ENSG00000068001	19	59	0	7	54	42	38	18	36	47	29	3	22	1	28	0	0	17	24	0	77	0	136	32	56	73	14	16	68	48	2	6	0
ENSG00000068024	0	0	20	47	9	25	16	35	17	0	26	0	1	0	35	12	0	19	28	0	6	21	26	24	58	20	175	50	28	58	0	106	73
ENSG00000068028	35	1	68	10	5	28	26	4	72	17	93	38	38	2	8	0	9	73	71	53	39	80	50	56	73	21	37	13	68	27	4	151	5
ENSG00000068078	48	154	29	47	151	138	111	74	252	70	315	97	314	147	167	12	121	159	4	0	150	161	387	52	40	271	67	120	274	89	23	65	20
ENSG00000068079	6	42	5	28	8	17	60	39	70	1	28	2	68	16	21	0	4	13	21	108	52	59	60	22	53	8	47	7	5	54	104	43	0
ENSG00000068097	41	15	5	65	4	15	13	11	20	1	37	1	47	78	22	0	9	41	22	0	3	90	59	4	5	9	2	2	20	20	187	0	0
ENSG00000068120	89	40	34	31	43	53	60	25	38	3	29	0	44	0	58	98	9	35	27	1	16	56	26	32	10	35	39	27	33	85	4	39	15
ENSG00000068137	80	140	59	67	143	185	153	91	140	167	120	5	140	182	152	0	414	185	175	37	247	138	365	136	94	132	41	82	189	89	228	69	137
ENSG00000068305	61	177	200	169	251	202	168	163	156	138	158	129	141	220	181	257	9	208	152	152	103	227	168	164	131	106	222	161	119	125	15	149	147
ENSG00000068308	331	140	195	220	136	237	161	146	100	184	177	5	80	199	187	476	526	195	161	309	341	187	233	162	190	153	373	209	145	251	106	420	489
ENSG00000068323	16	91	103	103	68	95	54	31	32	3	124	75	14	74	29	586	65	41	28	2	80	299	52	101	152	35	419	209	37	85	191	621	567
ENSG00000068354	80	26	108	0	46	53	14	33	1	122	7	0	15	104	32	0	22	6	33	0	17	0	65	22	8	10	49	20	15	27	87	37	54
ENSG00000068366	102	79	235	167	97	148	59	69	114	245	127	161	126	2	130	232	0	117	86	29	88	163	85	132	119	107	597	291	57	96	160	233	635
ENSG00000068383	10	119	122	36	109	58	43	23	18	41	76	50	8	67	35	0	4	45	35	22	38	63	79	71	61	64	57	68	63	80	6	65	264
ENSG00000068394	29	5	20	23	45	18	33	8	13	28	7	0	15	4	7	134	0	32	15	26	39	28	1	28	3	10	16	11	50	73	2	2	10
ENSG00000068400	131	197	235	170	220	118	147	147	181	73	231	153	121	125	106	428	164	173	68	178	245	137	118	183	149	175	324	184	220	176	249	287	376
ENSG00000068438	10	16	0	5	34	7	31	37	7	47	47	0	38	0	11	0	0	26	10	0	14	13	13	28	13	9	31	36	53	11	0	22	10
ENSG00000068489	13	51	54	12	7	22	17	1	30	0	7	14	18	2	15	0	73	39	0	1	6	2	0	11	15	13	16	70	2	23	91	2	44
ENSG00000068615	0	0	0	0	0	0	5	0	0	0	0	2	0	0	0	0	0	9	0	0	8	0	0	0	0	5	0	14	0	0	0	0	0
ENSG00000068650	3	66	142	27	35	90	15	12	0	1	65	23	42	0	18	183	17	21	23	22	48	41	56	15	58	68	104	61	57	75	4	168	34
ENSG00000068654	73	15	29	39	38	20	46	13	10	99	41	45	21	40	10	0	65	36	28	40	21	1	154	13	30	1	37	52	86	24	0	22	142
ENSG00000068697	1934	2177	1060	1457	1695	1644	1672	1964	1892	1416	1893	951	2353	1854	2399	2040	1216	1809	1770	1067	1386	1843	1754	1768	1918	1845	1867	1493	2575	1601	1622	1306	1051
ENSG00000068724	0	34	5	23	18	17	45	29	14	1	19	66	10	23	17	0	4	35	31	16	22	24	1	26	8	18	35	43	25	31	35	6	10
ENSG00000068745	147	121	15	131	107	182	153	155	186	280	101	144	243	141	138	37	185	190	227	216	208	85	207	136	179	192	163	129	290	125	293	341	254
ENSG00000068784	6	0	137	20	4	47	21	8	63	34	40	88	33	16	39	110	4	13	38	4	19	72	18	15	25	14	39	25	2	24	150	47	24
ENSG00000068796	118	132	279	198	73	167	216	173	139	123	118	178	149	64	239	12	125	171	103	18	142	142	182	194	76	160	81	299	124	189	14	39	34
ENSG00000068831	16	0	5	42	24	23	0	0	15	4	14	1	12	0	7	232	0	7	9	0	15	91	0	52	10	1	360	48	6	27	2	438	396
ENSG00000068878	16	183	73	137	195	192	154	256	221	132	329	151	279	198	212	73	323	217	119	306	237	361	98	213	192	135	285	211	192	155	228	326	161
ENSG00000068885	147	52	10	38	35	33	95	72	41	127	14	33	33	0	87	61	69	47	39	118	41	0	12	75	0	56	4	14	22	80	62	32	20
ENSG00000068903	73	43	34	71	59	63	69	48	56	64	36	193	38	40	22	305	34	71	49	73	70	10	59	43	61	47	191	63	91	52	2	52	24
ENSG00000068912	163	221	147	142	170	57	228	129	172	225	90	79	226	122	165	0	112	104	116	409	183	116	111	82	157	147	51	77	165	156	262	47	20
ENSG00000068971	6	8	0	20	13	8	9	32	1	47	21	1	3	7	4	0	0	25	8	0	48	42	13	22	28	17	22	34	30	17	6	50	0
ENSG00000068976	3	0	0	0	3	0	0	0	0	1	0	0	0	0	0	12	0	0	8	0	0	0	0	0	0	0	16	0	0	0	0	24	0
ENSG00000069011	497	192	611	173	551	365	193	186	203	198	530	220	280	1025	245	513	414	343	296	297	656	652	436	218	301	243	503	368	652	543	345	392	469
ENSG00000069020	159	250	640	321	254	245	203	161	363	12	455	116	255	174	230	195	414	400	207	92	160	688	242	172	157	216	214	374	189	279	25	164	347
ENSG00000069122	0	0	0	6	0	7	0	0	8	0	0	0	0	0	1	0	0	0	3	0	10	0	24	0	0	0	0	0	0	0	0	0	0
ENSG00000069206	0	0	0	0	0	10	0	0	0	0	0	0	0	0	0	0	0	0	0	0	0	0	0	0	0	0	14	0	0	0	0	0	0
ENSG00000069248	16	71	10	91	62	28	60	43	31	0	48	4	80	25	44	0	78	48	25	35	27	5	98	63	15	45	4	11	66	61	4	43	0
ENSG00000069275	679	1057	943	881	942	801	1030	933	1397	627	1084	1081	980	928	1552	305	677	1081	962	906	655	521	1118	826	1041	1106	291	869	880	949	571	379	244
ENSG00000069329	223	205	406	215	213	183	257	271	228	163	282	197	183	118	209	49	129	132	188	248	191	223	165	308	190	315	318	356	214	209	231	235	15
ENSG00000069345	45	180	151	112	199	93	76	159	141	110	171	19	243	164	165	244	26	71	79	69	124	128	134	140	121	140	128	338	144	107	125	127	34
ENSG00000069399	762	1153	1202	793	385	688	413	236	404	211	449	590	345	108	270	4679	1263	362	366	143	1033	1535	768	655	1173	338	5076	704	438	911	2569	5053	4691
ENSG00000069424	10	18	5	26	4	0	2	0	6	28	12	5	2	0	0	171	0	9	0	3	26	33	1	4	18	14	4	0	7	14	4	15	0
ENSG00000069431	0	0	0	0	17	0	1	0	0	0	0	0	0	0	1	0	4	1	0	0	11	0	0	0	0	0	6	0	0	6	0	2	0
ENSG00000069493	0	41	34	82	51	92	111	33	118	147	41	1	23	110	91	0	9	109	93	0	14	27	65	22	68	17	2	5	58	89	4	45	68
ENSG00000069509	64	51	0	81	43	92	80	87	107	41	84	75	79	99	95	0	185	71	78	148	29	31	67	129	78	85	61	86	55	75	239	30	15
ENSG00000069535	0	0	0	34	0	27	63	29	34	27	12	78	0	0	41	0	0	9	21	52	2	0	1	39	0	18	2	0	2	0	0	4	0
ENSG00000069667	51	157	73	77	200	142	100	158	186	71	105	70	105	238	95	61	306	130	66	1	156	84	128	101	66	77	69	139	171	203	2	24	88
ENSG00000069696	0	0	0	0	0	0	0	0	0	0	0	21	1	0	0	0	0	14	0	0	0	0	16	2	0	0	0	0	0	0	0	0	0
ENSG00000069702	6	8	0	55	35	20	10	47	21	117	12	91	0	2	25	24	9	51	5	55	58	1	77	13	0	18	4	25	19	54	0	4	83
ENSG00000069712	3	10	34	6	21	0	34	8	1	66	14	0	0	0	37	0	0	0	0	0	0	1	0	24	0	4	16	0	2	6	0	9	0
ENSG00000069764	10	25	98	23	26	53	56	22	83	52	3	12	21	82	26	0	4	49	84	9	127	1	103	30	15	79	14	2	97	24	2	9	5
ENSG00000069812	25	51	108	38	54	25	13	25	33	0	119	96	27	102	37	110	78	41	4	10	52	147	1	24	8	20	43	18	71	25	25	50	191
ENSG00000069849	398	581	161	299	768	703	415	499	587	228	1135	325	790	614	550	220	823	743	275	104	249	624	399	366	220	679	436	384	558	474	399	560	215
ENSG00000069869	6	43	0	1	17	18	9	41	1	0	17	131	32	0	6	0	0	10	1	12	9	24	4	6	33	27	20	41	18	1	6	28	5
ENSG00000069943	54	0	88	8	5	0	11	1	4	1	24	1	14	22	3	12	0	15	6	0	2	21	0	15	3	7	94	32	21	1	73	47	10
ENSG00000069956	303	515	205	123	310	262	274	213	286	56	314	301	208	152	184	318	78	259	177	171	242	173	202	209	427	162	179	257	276	128	289	39	49
ENSG00000069966	35	63	5	26	27	93	19	21	49	67	48	141	68	93	36	24	129	71	91	53	40	114	1	75	96	22	35	38	31	56	71	9	200
ENSG00000069974	86	72	108	131	128	98	82	67	152	208	127	132	170	110	73	195	95	76	116	117	80	95	46	132	124	154	645	277	71	76	127	205	54
ENSG00000069998	0	43	0	22	10	22	22	9	4	0	3	0	26	35	21	73	9	29	27	18	9	3	3	26	45	10	18	21	2	16	58	2	0
ENSG00000070010	6	219	54	83	68	192	122	83	75	66	220	19	121	10	109	195	121	158	77	3	131	1	71	125	76	165	220	147	111	131	309	166	210
ENSG00000070018	3	120	5	22	50	27	67	34	58	6	40	82	84	67	22	12	65	55	35	0	22	1	7	30	28	41	33	45	31	38	62	2	108
ENSG00000070047	220	114	191	60	119	147	88	69	148	112	149	212	154	155	87	12	134	120	125	91	175	85	306	142	86	82	53	104	80	100	118	43	10
ENSG00000070061	6	11	0	34	47	28	40	48	23	122	15	32	15	0	22	0	0	30	18	64	15	2	33	13	35	33	12	36	0	38	42	19	15
ENSG00000070081	542	215	484	1166	349	187	904	979	200	1020	223	388	120	142	909	37	103	370	777	678	466	178	199	629	607	571	240	849	210	486	62	144	132
ENSG00000070087	217	138	15	187	132	132	320	396	78	911	80	137	201	249	223	0	164	249	514	660	238	33	202	211	76	230	69	215	154	141	257	71	34
ENSG00000070159	45	248	73	129	349	160	163	170	151	198	106	91	206	349	207	0	267	174	365	305	196	205	317	95	43	264	83	122	371	101	12	69	49
ENSG00000070190	51	340	230	202	211	305	263	300	164	260	253	276	270	183	228	684	190	115	267	145	245	355	198	282	543	177	1295	257	160	171	596	349	479
ENSG00000070214	207	153	64	86	168	123	166	118	204	182	178	145	150	51	129	73	108	217	207	41	163	152	182	155	73	285	65	118	156	100	123	160	147
ENSG00000070269	3	28	5	106	27	20	43	52	22	215	55	88	57	121	64	12	4	95	60	0	53	74	52	34	58	137	79	82	44	69	58	116	39
ENSG00000070366	76	145	15	69	115	48	88	42	90	113	19	53	85	3	86	37	4	93	68	64	78	47	110	28	51	59	39	46	96	69	2	39	54
ENSG00000070367	137	130	5	107	99	70	94	184	164	91	134	167	195	18	154	12	323	97	176	1	26	137	94	54	238	124	63	191	79	79	21	47	5
ENSG00000070371	0	2	0	0	0	0	0	0	2	0	6	0	9	0	0	0	0	0	0	0	1	0	0	6	0	0	8	2	0	0	0	0	0
ENSG00000070388	0	0	0	10	1	0	0	0	8	0	0	0	0	0	1	281	0	0	3	0	0	0	0	2	0	0	0	0	0	1	0	0	0
ENSG00000070404	0	0	0	2	3	8	8	1	19	47	6	0	0	0	1	0	0	8	0	0	15	19	0	4	0	14	37	7	7	1	2	0	0
ENSG00000070413	112	210	78	130	173	312	361	225	204	34	113	392	346	164	250	647	362	327	513	354	437	305	352	151	134	194	248	114	318	116	928	323	244
ENSG00000070423	51	191	5	67	72	117	115	61	121	2	111	34	72	61	84	220	82	177	168	224	152	66	156	60	109	77	26	5	181	59	71	39	0
ENSG00000070444	175	47	195	27	67	43	56	5	33	20	58	84	20	101	26	12	103	29	35	32	48	104	67	19	40	16	106	30	57	32	8	129	44
ENSG00000070476	54	33	59	63	76	83	20	93	30	53	32	9	37	104	25	220	39	90	66	59	31	70	63	43	66	58	67	66	23	66	0	37	410
ENSG00000070495	54	27	244	66	46	38	6	17	4	98	47	72	37	49	0	134	86	13	51	0	16	101	1	34	71	29	297	46	33	44	0	315	127
ENSG00000070501	10	221	186	143	177	168	117	135	221	82	210	152	352	279	106	440	207	127	62	81	96	313	308	86	273	86	297	336	264	254	272	235	303
ENSG00000070526	32	216	83	183	183	143	236	136	147	362	142	459	93	201	178	12	336	235	283	237	112	112	309	192	152	432	65	95	79	192	10	17	29
ENSG00000070540	198	92	83	69	93	65	84	71	113	26	102	4	66	2	106	0	69	79	46	26	98	99	67	101	20	54	88	89	82	69	122	47	283
ENSG00000070610	10	90	49	77	85	85	89	101	76	47	86	66	46	42	75	73	134	136	69	110	149	56	158	78	43	31	33	25	47	35	10	86	156
ENSG00000070614	112	82	230	45	86	77	105	31	179	168	216	116	80	74	79	183	134	184	113	37	131	8	208	65	48	119	29	64	205	76	71	144	210
ENSG00000070669	6	0	78	15	4	33	14	2	2	1	8	36	0	54	10	61	34	36	6	67	17	10	30	13	8	0	2	2	25	20	0	17	93
ENSG00000070718	0	7	64	122	1	63	37	4	23	113	18	30	13	1	65	12	39	33	40	2	21	0	14	26	3	48	20	27	18	42	4	47	15
ENSG00000070729	0	0	0	5	0	0	0	15	0	0	0	0	0	0	0	12	0	0	0	0	8	15	0	0	0	9	0	36	0	0	0	15	0
ENSG00000070731	16	5	5	110	26	10	101	85	39	79	47	63	18	58	105	0	103	35	63	147	41	47	77	32	25	10	108	104	54	66	14	116	5
ENSG00000070756	2183	2750	3406	2142	2975	2705	2839	1746	2872	1401	3055	2464	2449	2723	2847	3408	1957	2139	1578	2164	2520	3389	2716	2548	2692	3131	4487	2615	2297	2465	4278	4831	2047
ENSG00000070759	0	19	0	19	18	12	10	14	10	0	29	0	32	0	12	0	82	21	8	0	13	44	30	11	35	13	22	13	7	0	75	50	0
ENSG00000070761	22	20	10	23	35	30	65	30	14	94	10	43	53	141	29	12	4	21	61	80	31	2	27	19	8	76	33	43	44	24	8	22	0
ENSG00000070770	76	172	64	61	122	108	134	105	130	66	118	109	228	58	89	61	181	167	77	63	93	45	86	88	53	132	63	20	185	80	46	91	5
ENSG00000070778	0	24	0	38	18	62	23	5	40	13	1	35	24	0	40	0	4	11	30	4	22	47	55	2	5	33	2	29	49	1	4	34	0
ENSG00000070785	35	8	0	20	16	15	11	3	50	1	36	2	21	0	64	0	0	31	31	36	5	8	50	13	28	16	10	23	10	34	4	0	0
ENSG00000070808	0	0	0	0	0	10	0	0	0	0	0	0	0	0	0	0	0	9	0	0	0	1	1	2	0	1	12	0	0	0	0	0	0
ENSG00000070814	57	41	15	59	81	38	29	4	21	1	71	79	42	1	64	0	26	51	25	21	74	80	18	11	23	26	16	48	45	41	10	63	98
ENSG00000070831	341	395	327	290	495	470	428	531	338	626	347	781	677	826	434	806	358	419	492	523	476	712	187	502	584	615	1790	408	437	303	552	933	904
ENSG00000070882	233	78	103	96	88	155	86	159	66	112	101	5	59	263	80	0	30	126	102	290	71	140	21	45	68	94	35	173	91	63	98	84	15
ENSG00000070950	3	14	0	13	9	7	30	8	39	0	69	0	14	45	6	0	4	11	9	0	2	0	3	32	10	4	8	0	1	13	0	13	0
ENSG00000070961	242	350	709	405	520	420	260	302	272	317	366	654	244	297	169	1197	181	317	171	202	309	1722	131	558	789	292	1871	858	349	190	783	1349	1451
ENSG00000071051	220	65	93	81	102	82	103	60	97	79	44	23	173	55	152	86	39	113	155	109	81	92	149	99	28	90	163	48	114	32	324	140	5
ENSG00000071054	220	209	1510	392	327	588	274	134	453	87	425	540	321	253	235	1551	336	440	253	246	340	870	241	392	541	224	1309	670	338	460	550	981	1285
ENSG00000071073	96	100	59	25	111	83	69	77	45	59	62	97	105	79	41	379	4	42	134	5	93	185	103	110	149	86	124	107	16	45	4	65	10
ENSG00000071082	596	818	508	530	817	855	940	912	856	871	1777	583	1264	1175	1319	330	724	1043	711	1115	855	1156	593	989	1347	1225	605	1044	653	724	573	785	274
ENSG00000071127	172	216	176	208	250	408	297	241	216	400	299	361	426	564	230	415	371	317	252	203	334	406	277	354	384	238	554	250	225	286	349	897	288
ENSG00000071189	67	106	83	49	54	82	112	81	67	44	86	1	158	1	62	12	43	73	106	17	26	84	9	93	116	55	155	182	66	100	4	194	5
ENSG00000071205	13	45	15	17	60	47	26	0	13	1	61	34	88	39	37	159	0	12	26	0	55	120	37	24	8	4	16	63	89	14	4	15	0
ENSG00000071242	3	9	64	99	41	103	63	73	94	92	46	13	15	4	69	49	47	80	90	167	158	87	79	129	68	64	41	46	102	73	14	9	15
ENSG00000071243	64	111	59	139	116	128	84	166	96	5	57	12	67	234	46	73	190	152	116	34	124	63	153	123	172	97	318	80	61	85	54	326	10
ENSG00000071246	0	49	0	0	0	18	19	9	9	0	40	0	11	1	7	12	9	15	15	27	23	22	3	22	18	0	2	0	13	11	0	0	5
ENSG00000071282	19	0	0	31	20	2	38	1	38	33	0	2	31	0	53	0	17	23	49	5	13	0	0	0	0	35	0	2	16	23	6	0	0
ENSG00000071462	328	243	176	228	219	207	274	319	185	245	357	393	226	357	210	440	315	211	196	476	312	391	291	330	111	258	147	299	367	400	83	170	200
ENSG00000071537	249	264	195	311	243	132	172	219	183	163	171	416	258	195	196	403	233	237	126	91	191	112	55	211	200	169	346	204	275	235	453	252	34
ENSG00000071539	0	8	0	14	1	15	13	13	1	0	21	32	35	0	24	0	4	6	35	29	30	1	0	11	0	7	8	13	3	7	2	0	39
ENSG00000071553	277	275	137	188	153	262	237	135	179	321	181	294	284	193	245	37	155	135	118	84	71	154	160	265	187	152	236	170	236	295	91	129	34
ENSG00000071564	29	73	5	30	54	95	47	37	53	68	48	46	58	10	101	0	60	56	81	60	54	50	107	41	94	59	53	72	91	63	39	65	10
ENSG00000071575	905	1309	572	563	767	1071	655	790	1122	571	733	236	1600	463	602	257	755	603	365	44	847	788	631	604	1094	644	808	549	1427	606	1236	537	283
ENSG00000071626	188	344	200	205	326	232	353	237	418	136	239	312	410	251	207	672	328	394	358	274	475	181	448	207	212	353	157	154	425	319	419	233	332
ENSG00000071655	51	55	161	84	60	130	72	69	70	68	62	115	80	16	50	12	134	93	90	33	109	99	80	114	83	45	20	59	68	70	87	172	15
ENSG00000071794	6	1	29	11	16	3	18	50	23	0	29	128	13	2	39	0	129	11	6	0	9	14	12	37	35	110	6	11	28	10	0	0	10
ENSG00000071859	10	3	181	24	71	50	42	39	38	67	22	1	42	59	53	0	13	22	1	40	46	88	109	28	71	5	63	48	59	69	8	54	68
ENSG00000071889	0	5	5	8	41	13	26	17	48	83	55	38	3	0	22	0	69	26	13	12	0	45	76	34	38	46	6	18	26	47	2	17	10
ENSG00000071894	13	23	10	14	17	5	5	21	27	3	6	48	3	65	12	0	13	7	3	0	1	29	13	22	43	4	24	0	40	4	2	6	10
ENSG00000071909	0	0	0	1	0	0	1	0	0	1	0	0	0	0	0	0	0	0	0	0	9	15	0	0	5	10	0	0	0	1	2	26	0
ENSG00000071967	13	17	39	23	9	28	27	7	6	0	1	3	0	3	17	0	0	39	0	0	2	14	12	0	15	84	4	2	2	14	0	56	5
ENSG00000071994	67	67	73	56	60	88	144	58	92	48	90	73	163	85	165	0	56	97	44	40	52	54	103	153	66	73	33	50	55	151	4	17	210
ENSG00000072041	0	0	0	2	0	13	0	0	0	0	6	0	0	0	0	0	0	5	0	0	0	1	0	2	0	0	0	0	0	3	0	0	0
ENSG00000072042	363	68	117	39	107	102	122	80	113	38	118	18	70	152	111	0	177	187	78	201	101	155	94	47	51	54	53	80	107	162	85	78	20
ENSG00000072062	217	273	279	140	93	237	139	125	258	232	105	139	270	182	183	1209	418	403	238	130	388	202	331	226	134	170	312	220	240	183	746	869	357
ENSG00000072071	255	31	83	11	55	45	0	6	32	1	15	0	4	1	4	0	43	29	16	0	33	22	4	15	15	14	14	21	36	17	4	0	5
ENSG00000072110	201	311	963	475	232	415	146	178	450	193	282	655	299	92	232	2260	423	584	204	255	416	693	531	330	275	220	2655	649	262	257	723	3460	2497
ENSG00000072121	0	43	0	30	1	23	19	45	31	0	25	2	22	56	37	0	0	35	23	0	2	35	3	6	25	3	2	23	5	23	0	52	59
ENSG00000072133	0	7	5	11	1	0	15	17	6	0	6	0	1	33	11	0	0	13	1	35	2	0	1	11	5	0	2	5	2	11	0	2	0
ENSG00000072134	159	161	39	94	162	105	148	136	93	138	89	110	58	98	118	12	43	93	174	101	92	94	151	54	76	84	75	45	118	101	8	17	5
ENSG00000072135	76	62	29	77	69	72	89	21	84	82	43	4	25	21	94	73	43	49	84	160	123	67	30	95	119	56	39	25	81	103	6	69	0
ENSG00000072163	0	0	0	1	0	0	0	0	21	0	0	0	0	0	4	0	0	0	0	4	1	0	3	0	0	0	0	0	0	0	0	0	0
ENSG00000072182	0	12	0	0	0	0	0	0	0	0	0	0	0	1	0	0	0	0	0	0	0	1	0	0	0	0	0	0	0	0	46	0	0
ENSG00000072201	0	57	49	36	67	35	32	62	67	1	36	2	104	19	57	12	4	59	56	144	27	140	18	39	33	51	4	20	28	6	10	28	5
ENSG00000072210	443	299	279	183	331	300	390	411	288	238	212	196	303	531	550	24	259	131	299	270	90	73	285	431	162	380	169	127	296	207	235	99	49
ENSG00000072274	204	27	122	100	17	110	59	46	159	161	140	125	51	8	48	0	177	101	54	183	126	56	39	147	190	75	138	79	44	75	235	185	73
ENSG00000072310	217	181	29	138	202	145	206	90	101	29	84	114	147	202	80	110	95	145	80	138	206	121	242	58	147	119	218	36	223	120	430	119	176
ENSG00000072364	500	244	156	307	271	295	170	292	213	260	246	307	241	177	264	623	224	233	310	297	169	437	90	257	334	177	346	209	275	248	12	405	318
ENSG00000072401	92	159	44	101	114	207	159	142	138	126	98	90	282	75	111	354	52	92	170	31	86	143	140	198	308	120	910	290	242	147	355	395	738
ENSG00000072415	54	139	78	29	165	123	89	69	173	67	120	35	108	171	131	281	121	107	73	129	136	137	147	196	129	52	43	127	79	58	222	4	34
ENSG00000072422	3	13	0	47	3	15	26	24	19	1	15	1	18	35	43	49	0	16	23	0	3	0	1	13	5	27	26	18	2	27	0	2	5
ENSG00000072501	306	118	479	143	202	173	173	94	293	33	239	117	73	174	238	183	116	137	128	163	66	144	143	151	111	68	200	263	47	178	122	84	34
ENSG00000072506	6	66	93	14	62	37	27	57	68	3	22	0	60	71	24	0	4	31	29	108	58	6	42	43	71	48	4	118	41	39	2	17	44
ENSG00000072518	303	298	357	126	213	258	244	224	318	38	224	335	234	154	250	428	203	229	111	318	213	255	359	194	215	229	250	170	287	343	415	388	195
ENSG00000072571	3	12	54	1	3	0	20	0	0	0	18	0	0	0	3	0	4	4	13	18	0	27	0	11	0	1	4	4	0	0	2	13	5
ENSG00000072609	57	0	5	62	13	100	23	21	33	52	28	3	56	83	29	24	0	66	42	63	45	80	50	15	48	17	79	25	82	65	64	84	64
ENSG00000072657	0	0	0	0	0	3	0	0	0	0	6	0	7	0	0	49	78	17	19	0	33	55	0	6	10	9	8	21	14	20	0	0	0
ENSG00000072682	76	65	151	94	80	78	94	133	147	88	15	141	40	95	111	269	82	104	200	220	90	102	136	97	40	101	79	91	104	93	249	101	15
ENSG00000072694	35	0	0	8	0	7	1	1	9	0	6	0	10	0	0	0	0	0	1	0	6	12	0	15	28	0	49	4	0	16	0	58	93
ENSG00000072736	45	0	5	38	48	25	24	43	29	2	18	0	31	1	50	0	323	37	10	0	42	43	8	34	3	58	51	21	47	34	2	2	20
ENSG00000072756	41	6	108	18	41	8	14	5	8	82	41	38	3	32	22	73	0	14	20	72	1	6	42	56	20	126	14	11	11	47	4	28	5
ENSG00000072778	25	210	88	78	209	38	141	99	100	190	152	36	120	85	77	147	108	64	58	69	158	126	93	116	136	82	169	100	74	103	100	110	195
ENSG00000072786	76	23	244	75	101	120	12	71	16	0	126	19	81	0	28	269	22	41	20	49	61	423	33	108	164	41	662	268	20	37	8	384	479
ENSG00000072803	220	34	156	65	37	52	49	44	67	23	69	31	60	65	54	73	172	27	59	166	58	43	143	41	91	58	61	32	49	70	10	32	88
ENSG00000072818	3	6	24	25	3	10	0	6	1	7	1	0	9	0	4	0	95	5	1	0	24	45	0	15	40	10	61	29	8	20	0	112	24
ENSG00000072840	0	0	0	0	0	0	0	0	0	2	26	0	28	0	0	0	0	3	6	0	0	1	0	0	0	0	0	0	0	4	0	0	0
ENSG00000072849	99	20	78	36	45	95	62	49	163	87	112	1	56	34	53	12	78	89	57	11	107	16	67	56	91	67	96	107	117	70	2	41	68
ENSG00000072858	0	42	0	28	21	3	0	18	28	48	25	0	5	0	4	0	34	15	8	0	0	0	4	4	0	22	4	23	25	18	2	4	10
ENSG00000072864	99	10	88	86	56	65	18	33	27	166	73	82	26	55	48	98	4	19	4	21	60	108	12	56	38	9	171	11	34	44	6	140	10
ENSG00000072952	10	1	112	57	45	43	0	1	21	32	32	30	7	1	1	476	142	17	1	0	24	134	3	65	43	14	729	116	23	28	77	218	464
ENSG00000072954	35	48	5	12	56	30	56	6	33	14	11	1	65	110	33	0	39	53	46	77	42	5	51	34	0	51	8	34	25	14	6	2	5
ENSG00000072958	3	10	78	30	24	35	24	63	36	0	50	1	20	5	11	171	30	28	28	0	6	8	4	17	13	41	77	64	18	49	71	50	29
ENSG00000073008	51	37	0	29	22	5	16	0	38	0	32	1	47	0	4	0	4	21	9	0	6	5	1	26	3	14	77	13	54	38	6	6	10
ENSG00000073050	0	8	0	12	12	0	2	24	0	3	0	0	0	0	18	0	0	3	10	2	0	0	18	0	0	10	51	0	8	3	2	0	0
ENSG00000073060	0	0	88	7	8	3	6	2	26	0	3	37	0	99	15	0	0	11	18	0	2	2	10	30	15	1	0	0	2	24	6	0	10
ENSG00000073067	0	0	0	13	0	0	0	0	0	0	10	0	0	0	10	0	0	1	0	0	0	0	1	0	0	0	0	0	0	0	2	0	0
ENSG00000073111	134	24	15	25	21	18	7	21	18	1	19	0	23	22	39	0	0	30	24	0	13	13	21	24	23	4	18	9	22	10	6	11	0
ENSG00000073150	3	28	108	56	37	45	45	18	31	81	10	16	30	59	25	293	52	13	85	106	36	16	86	28	30	31	161	20	39	42	29	138	68
ENSG00000073169	0	27	5	0	30	18	7	27	38	10	32	62	5	1	12	0	0	2	1	0	0	1	17	9	0	0	8	14	13	14	0	9	5
ENSG00000073282	0	0	0	8	56	13	7	0	32	1	102	0	5	0	46	12	0	32	0	0	16	9	20	4	3	29	0	21	12	0	2	0	5
ENSG00000073331	22	51	205	224	97	163	101	55	31	66	115	4	92	38	72	342	52	135	63	7	127	138	77	132	73	33	434	129	43	90	66	132	430
ENSG00000073350	325	450	195	399	560	312	424	357	304	504	325	383	317	460	317	269	371	319	317	445	511	116	665	330	283	298	232	191	577	241	530	267	220
ENSG00000073417	0	29	0	36	41	10	52	43	42	0	17	60	34	17	33	0	129	30	28	6	23	2	22	17	53	37	4	59	69	13	0	95	15
ENSG00000073464	159	16	0	23	3	13	9	3	10	99	0	20	14	0	3	0	0	5	20	0	1	1	4	2	25	0	10	0	18	1	0	24	15
ENSG00000073536	3	0	10	0	18	0	3	2	16	0	3	0	11	0	0	0	4	5	0	0	1	0	0	0	0	0	0	0	2	10	122	0	0
ENSG00000073578	96	107	103	41	85	65	88	98	77	198	86	195	93	52	116	0	142	153	80	35	157	33	88	97	83	98	59	50	75	25	10	37	39
ENSG00000073584	198	133	108	57	98	110	112	74	100	124	123	12	110	57	94	195	241	135	178	117	63	137	45	97	154	101	29	64	89	69	189	45	161
ENSG00000073605	51	17	0	55	12	27	26	67	49	48	7	3	42	82	72	0	116	37	28	65	63	9	80	82	38	29	4	4	23	20	6	6	10
ENSG00000073614	204	314	440	388	408	388	278	254	339	235	502	240	271	567	300	684	155	247	105	141	239	506	143	338	316	254	857	347	339	427	569	742	454
ENSG00000073711	102	26	15	51	59	63	48	38	37	27	105	90	81	11	47	73	9	59	35	0	64	21	89	26	13	63	18	88	98	20	2	4	195
ENSG00000073712	25	22	0	32	16	43	14	27	21	3	18	4	14	0	36	37	9	69	28	33	21	1	96	24	18	52	8	23	26	24	118	0	44
ENSG00000073734	48	0	0	0	8	0	2	0	0	0	0	0	0	0	1	0	0	0	3	0	0	0	0	0	0	0	0	20	0	0	0	0	0
ENSG00000073737	491	655	777	301	819	566	472	763	698	261	723	200	1117	476	364	1332	466	247	733	889	583	493	580	386	1064	661	279	406	434	622	908	125	200
ENSG00000073756	1507	251	2849	1209	458	1278	113	367	606	156	597	2259	277	8	75	7403	414	275	224	71	728	2726	205	1544	1168	207	3899	2716	85	958	2718	11451	5404
ENSG00000073792	147	36	0	81	63	27	65	70	73	1	53	1	42	75	47	12	4	109	44	95	47	52	46	52	5	34	41	98	97	35	8	101	5
ENSG00000073803	137	257	103	210	140	142	274	252	134	233	253	265	214	246	158	86	280	264	129	424	197	397	130	257	233	97	226	202	260	254	143	287	142
ENSG00000073849	338	855	166	192	825	360	341	446	469	546	400	340	381	459	685	61	233	575	555	238	394	244	577	278	334	784	128	223	495	183	203	119	73
ENSG00000073861	0	0	0	0	0	5	9	0	0	1	6	0	0	0	0	0	0	0	0	0	0	0	0	2	10	0	0	0	0	11	0	0	0
ENSG00000073910	35	5	78	19	52	23	32	7	19	4	41	8	11	0	17	391	4	8	66	8	57	71	0	37	25	17	159	41	4	16	64	153	137
ENSG00000073921	519	398	386	375	440	496	286	246	358	338	394	498	344	404	319	1955	578	478	537	425	508	1144	225	520	523	325	2622	585	418	366	613	2110	1490
ENSG00000073969	29	105	39	50	173	105	82	72	95	131	76	72	69	212	55	0	26	91	157	103	107	67	220	67	104	140	53	20	142	76	48	63	88
ENSG00000074047	0	12	15	0	0	5	12	34	1	0	0	0	0	29	0	134	0	0	12	0	13	0	1	9	30	0	0	0	1	37	0	2	0
ENSG00000074054	6	86	132	51	58	62	98	99	51	29	48	49	12	143	57	147	13	51	63	165	47	47	110	84	48	106	39	66	104	55	8	82	181
ENSG00000074071	207	59	137	35	55	80	43	72	88	51	116	21	50	158	97	86	30	60	27	24	50	47	63	54	30	102	4	80	107	110	19	52	24
ENSG00000074181	76	47	0	2	20	5	26	10	13	1	30	0	45	42	7	0	13	38	33	0	37	7	17	2	0	13	2	36	38	11	2	0	15
ENSG00000074201	280	208	122	257	151	147	277	196	235	282	192	303	296	200	252	12	181	289	315	286	215	49	326	291	351	364	67	277	295	286	60	67	454
ENSG00000074211	0	27	0	5	16	2	36	17	0	1	11	0	59	0	0	0	34	3	50	0	0	34	55	4	5	1	14	0	10	18	2	2	0
ENSG00000074219	6	20	0	1	0	0	0	0	33	1	11	1	3	0	7	0	4	33	1	0	2	0	1	0	10	13	0	23	19	0	4	2	0
ENSG00000074266	38	16	29	45	16	72	79	125	36	1	120	3	66	2	57	0	211	57	44	1	77	102	22	63	15	52	94	29	44	90	6	43	5
ENSG00000074319	153	197	132	140	149	150	128	170	87	230	167	213	233	176	108	86	99	119	124	160	95	188	69	179	197	181	185	163	80	125	463	265	24
ENSG00000074356	70	116	244	165	105	107	97	146	171	1	109	3	30	248	122	257	108	64	131	191	10	19	111	160	35	131	47	84	75	121	87	73	15
ENSG00000074370	185	165	142	130	130	108	92	125	101	10	97	191	142	147	76	159	203	61	112	4	117	263	21	112	73	50	134	95	69	69	208	244	611
ENSG00000074410	191	124	24	118	52	113	172	51	232	159	185	185	130	185	194	37	13	458	210	163	113	78	200	181	101	238	22	191	168	142	93	63	5
ENSG00000074416	118	83	166	132	131	115	95	95	82	60	122	93	48	202	130	61	17	184	83	0	135	121	62	136	83	203	41	21	72	59	17	41	117
ENSG00000074527	105	152	10	52	51	68	77	54	73	125	15	25	83	117	93	12	43	33	65	75	54	98	99	41	56	97	88	29	72	62	44	6	0
ENSG00000074582	0	10	0	21	14	2	23	19	11	0	14	1	1	0	3	12	0	37	0	26	3	0	3	17	13	26	2	23	0	1	2	0	5
ENSG00000074590	265	24	34	126	33	90	56	65	98	25	36	45	28	98	14	0	9	85	16	0	5	26	20	28	78	59	41	54	78	44	6	24	10
ENSG00000074603	182	110	10	68	110	97	72	110	51	84	115	93	109	191	112	0	13	105	154	165	82	23	127	110	109	113	63	75	194	93	10	119	24
ENSG00000074621	25	8	0	6	20	25	33	4	13	61	28	0	10	1	21	0	147	11	1	40	8	14	34	19	15	13	4	20	26	30	4	4	0
ENSG00000074657	0	0	132	1	26	87	3	71	49	1	57	0	12	93	24	0	30	53	28	0	29	3	62	60	30	39	2	4	17	23	162	32	5
ENSG00000074660	3	21	0	20	13	23	0	18	7	2	7	66	10	0	12	0	0	14	17	0	5	107	0	9	136	0	314	32	16	27	91	366	513
ENSG00000074695	147	158	49	145	179	128	261	215	167	257	267	90	315	353	241	86	194	272	380	386	182	141	236	138	225	220	161	131	189	124	262	43	29
ENSG00000074696	134	199	195	129	130	143	196	91	97	333	133	14	165	82	216	147	134	131	216	168	107	78	130	119	99	170	63	73	182	90	181	67	44
ENSG00000074706	70	25	5	14	25	18	1	24	23	29	4	74	0	0	29	0	0	2	32	0	18	1	4	39	20	24	47	55	23	32	239	50	176
ENSG00000074755	147	119	0	138	130	107	63	89	13	286	105	107	24	35	35	195	177	67	84	120	54	56	94	45	38	29	165	82	115	76	12	166	73
ENSG00000074800	424	502	1011	374	508	523	460	425	699	296	1387	358	474	810	703	98	466	892	664	665	850	909	1281	634	311	784	1152	745	832	554	1504	977	454
ENSG00000074842	223	174	49	58	111	145	82	74	98	188	59	82	105	118	40	244	17	143	62	85	249	131	88	52	91	84	55	91	118	70	179	45	20
ENSG00000074855	19	78	54	36	144	48	60	62	56	11	32	54	19	0	11	0	13	60	63	48	46	170	37	37	15	86	65	18	55	30	2	6	200
ENSG00000074935	0	15	0	7	9	23	7	3	1	0	11	2	12	0	30	61	0	32	35	0	0	0	42	6	20	18	0	0	11	20	58	0	5
ENSG00000074964	89	124	78	40	92	85	52	82	113	115	84	39	124	274	126	73	95	127	112	119	124	112	190	32	88	97	37	50	85	58	12	88	103
ENSG00000074966	0	0	0	7	0	5	0	0	0	0	0	0	0	0	0	0	0	1	0	0	0	0	0	9	15	0	0	0	0	0	0	0	0
ENSG00000075089	67	24	0	100	80	65	89	15	72	23	33	71	128	41	35	0	9	34	3	24	62	65	82	78	40	62	26	105	43	120	39	41	5
ENSG00000075131	0	22	5	12	8	0	17	41	18	0	4	0	1	0	17	0	4	9	20	0	33	1	1	11	5	22	14	2	2	0	0	0	5
ENSG00000075142	118	66	156	187	241	138	396	215	205	254	178	366	257	186	293	183	181	266	477	230	265	138	153	377	182	154	112	102	200	141	185	43	93
ENSG00000075151	306	130	318	336	348	188	138	239	101	242	166	326	198	174	184	24	362	153	144	128	237	107	62	127	149	124	303	243	281	216	230	155	132
ENSG00000075188	6	23	5	7	47	22	49	42	8	62	19	2	55	99	37	0	4	27	68	9	22	9	50	28	25	48	12	18	23	44	0	13	5
ENSG00000075213	112	56	225	82	65	42	94	89	90	8	203	73	67	30	79	0	52	141	26	5	54	20	4	71	48	33	33	182	65	45	2	41	5
ENSG00000075218	0	0	10	0	1	0	0	0	0	0	11	0	10	0	1	0	9	7	0	0	2	0	1	2	0	0	14	0	0	1	0	30	0
ENSG00000075223	172	234	54	147	106	138	220	153	247	249	80	7	71	23	140	0	190	205	178	168	168	40	143	188	154	139	53	234	138	159	17	41	20
ENSG00000075234	0	3	0	8	21	5	2	0	0	1	7	20	1	14	14	0	0	7	6	0	40	55	35	9	10	27	4	4	16	11	0	2	5
ENSG00000075239	83	9	122	55	39	25	26	74	63	33	43	100	35	108	37	73	9	64	27	40	13	34	63	43	63	31	8	43	10	45	143	13	161
ENSG00000075240	22	0	0	0	10	8	3	5	6	1	1	46	3	41	33	0	0	6	21	0	5	19	8	9	8	8	0	2	22	3	0	0	5
ENSG00000075275	3	79	10	42	60	30	60	123	29	0	6	70	1	20	53	0	0	54	58	205	65	45	26	26	28	71	6	27	26	25	8	19	10
ENSG00000075292	220	227	298	262	369	245	275	387	345	178	340	429	229	251	332	159	181	240	123	94	113	85	154	241	258	339	216	207	279	279	291	224	166
ENSG00000075303	0	31	0	27	8	7	11	1	24	0	12	78	31	53	8	0	0	16	18	0	0	26	0	26	8	42	12	0	27	10	0	0	5
ENSG00000075336	29	29	0	31	29	15	25	2	15	17	12	27	9	0	48	49	43	15	0	1	10	2	21	9	30	4	2	0	16	13	0	78	274
ENSG00000075391	178	35	161	83	130	92	79	47	61	74	105	28	82	31	80	183	13	102	22	77	76	119	48	58	40	99	45	105	134	69	8	39	117
ENSG00000075399	153	7	161	6	42	20	30	19	14	15	24	1	28	2	15	12	0	22	0	0	30	31	1	4	48	42	157	54	31	51	100	58	166
ENSG00000075407	29	75	5	72	51	95	80	28	68	46	41	84	78	61	50	0	297	36	29	137	26	30	1	26	71	50	4	29	53	32	6	2	15
ENSG00000075413	86	189	210	139	283	145	257	156	179	254	303	331	165	219	124	86	22	245	176	265	295	234	259	151	149	156	261	261	270	142	162	222	137
ENSG00000075415	440	387	264	212	226	288	292	251	403	296	360	335	319	456	264	293	125	340	248	136	323	202	302	282	288	410	267	268	296	230	476	282	54
ENSG00000075420	328	246	283	184	118	197	89	135	256	152	126	132	150	144	105	73	164	197	202	106	189	265	168	125	329	63	825	250	264	159	187	287	752
ENSG00000075426	484	541	723	443	497	543	339	173	418	554	306	438	522	353	321	928	815	303	222	171	732	747	685	578	662	283	1826	604	801	414	891	1681	1549
ENSG00000075539	153	124	156	134	209	145	108	157	68	64	61	153	164	137	148	98	112	151	97	82	100	228	89	71	78	84	269	79	127	190	46	110	34
ENSG00000075568	322	135	24	109	136	95	81	88	75	163	30	69	36	20	112	134	233	143	171	199	60	97	105	28	81	69	73	80	66	147	66	60	5
ENSG00000075618	127	96	5	21	63	127	39	3	219	27	202	98	70	141	163	12	4	262	1	67	16	128	134	52	10	105	45	70	83	20	150	136	5
ENSG00000075624	593	751	1310	452	521	656	297	320	580	362	644	840	494	609	400	3665	612	516	441	574	602	1827	475	683	900	455	3771	1351	478	613	964	3290	3122
ENSG00000075643	48	116	49	73	55	137	163	66	124	220	53	95	62	81	66	110	4	49	70	85	16	6	62	41	63	136	18	113	50	61	8	6	186
ENSG00000075651	67	66	5	34	58	57	45	165	60	101	30	1	49	82	65	61	13	27	57	79	5	70	92	34	33	24	39	11	33	37	8	58	0
ENSG00000075673	172	523	93	113	431	115	185	117	96	177	390	77	229	62	101	440	60	108	255	332	340	346	101	129	407	415	165	116	131	241	191	28	147
ENSG00000075711	153	314	508	316	496	303	157	323	331	451	350	220	268	340	268	122	233	306	313	217	290	410	317	293	227	386	124	340	386	320	68	151	401
ENSG00000075785	494	495	728	517	454	425	453	436	374	450	314	335	363	405	351	782	358	405	457	456	442	663	249	601	495	308	1285	651	432	469	1472	1619	464
ENSG00000075790	57	252	108	121	179	137	108	251	225	143	167	58	233	143	111	49	207	94	111	1	139	37	154	132	283	168	177	100	237	125	60	82	88
ENSG00000075826	3	0	5	14	8	7	16	21	9	0	14	0	7	0	7	0	0	7	27	0	86	21	33	13	8	1	2	0	0	3	0	2	0
ENSG00000075856	54	60	10	54	86	63	120	91	36	3	87	36	24	4	35	0	9	90	73	92	76	60	8	65	45	43	65	34	109	82	87	69	10
ENSG00000075884	67	32	230	48	5	20	8	7	0	22	17	108	0	1	11	12	0	3	1	0	2	81	1	37	51	4	605	36	0	38	2	151	147
ENSG00000075914	19	34	0	31	50	38	16	52	75	28	98	125	86	11	58	12	4	72	84	0	60	0	76	34	8	47	2	9	67	30	8	13	15
ENSG00000075945	3	0	44	33	16	27	30	8	54	145	8	11	12	42	55	0	0	24	10	0	39	6	10	17	81	35	6	13	15	23	2	39	0
ENSG00000075975	0	32	29	12	21	20	18	28	5	36	43	0	42	1	41	0	4	33	37	15	30	2	4	41	18	21	14	54	2	11	193	4	49
ENSG00000076003	3	3	0	15	4	13	10	0	21	29	11	0	20	0	8	0	9	30	0	2	3	5	3	4	0	33	16	9	1	16	106	2	83
ENSG00000076043	169	102	103	42	120	145	129	138	57	6	115	10	98	255	98	12	155	178	138	36	57	181	101	136	61	158	51	66	132	69	10	41	5
ENSG00000076053	22	4	0	32	34	23	17	44	7	0	18	2	38	45	14	12	22	22	12	44	9	52	14	26	28	71	67	80	4	20	4	54	5
ENSG00000076067	6	0	10	46	34	62	32	30	16	13	10	1	33	51	76	122	0	52	20	33	37	64	151	30	23	37	22	2	68	54	42	0	0
ENSG00000076108	249	256	469	292	281	290	151	185	230	83	311	270	152	386	171	660	69	153	99	287	207	446	255	261	233	130	766	375	261	248	503	192	440
ENSG00000076201	35	43	10	37	35	35	24	49	24	29	64	47	27	62	12	12	285	35	96	0	77	129	77	75	20	18	18	11	42	23	54	30	10
ENSG00000076242	0	11	0	19	52	12	20	26	41	17	21	80	63	18	71	0	0	91	42	40	3	36	42	39	10	90	14	23	57	35	66	58	5
ENSG00000076248	3	40	34	1	30	33	17	9	63	74	36	1	70	28	44	0	13	30	45	39	30	23	8	19	13	58	35	20	26	45	6	13	0
ENSG00000076258	0	16	0	28	12	5	2	0	7	22	3	1	15	0	4	0	0	13	19	4	1	0	12	2	5	31	2	0	7	35	0	0	0
ENSG00000076321	19	151	54	21	58	23	49	70	19	5	29	22	65	65	83	0	0	104	82	81	63	33	48	39	56	59	2	9	29	24	0	19	5
ENSG00000076351	0	25	64	15	1	0	9	21	25	54	1	14	0	25	22	0	4	3	28	26	7	8	39	28	0	3	8	7	3	16	0	13	0
ENSG00000076356	150	31	5	59	48	77	41	106	61	24	25	90	1	0	112	86	0	107	45	96	10	34	105	41	5	38	29	2	16	99	2	58	108
ENSG00000076382	0	0	0	0	0	13	0	50	0	0	0	0	24	15	0	0	0	1	1	0	1	0	0	2	5	12	0	0	9	6	0	0	15
ENSG00000076513	137	196	562	282	233	303	188	233	271	233	194	78	284	82	241	476	289	190	85	146	224	358	257	168	351	195	625	368	149	237	527	356	132
ENSG00000076554	147	261	147	99	264	253	214	127	202	56	184	264	203	84	171	12	134	224	112	229	191	151	73	153	190	199	43	86	235	179	187	71	98
ENSG00000076555	0	1	54	16	17	2	50	43	1	1	36	2	1	12	18	257	138	33	34	23	14	27	0	52	8	5	2	20	7	25	118	58	0
ENSG00000076604	325	432	186	262	301	366	470	409	293	977	171	212	618	378	279	342	979	474	751	781	778	344	743	354	354	373	147	200	702	285	525	155	235
ENSG00000076641	108	21	98	41	27	58	33	13	18	58	55	53	0	0	24	208	4	33	37	1	53	161	76	106	162	20	928	200	33	32	2	259	195
ENSG00000076650	112	10	64	17	12	28	42	5	18	34	25	1	19	71	14	0	17	38	64	20	3	54	127	17	48	35	49	30	14	48	2	17	5
ENSG00000076662	102	33	660	184	122	222	31	25	67	11	140	229	21	7	59	1710	95	51	29	33	78	827	88	379	356	81	3227	742	38	161	428	2164	728
ENSG00000076685	271	540	308	260	484	366	405	327	364	276	362	228	422	467	335	574	341	366	311	156	258	627	276	295	417	262	861	395	405	292	174	440	274
ENSG00000076706	13	0	0	5	8	13	2	3	33	1	94	8	5	7	30	98	65	32	0	46	9	43	50	4	0	1	0	16	1	13	41	17	283
ENSG00000076716	0	53	5	7	1	10	20	0	16	40	0	3	0	0	25	0	4	53	23	41	25	0	58	11	3	21	8	4	7	27	2	4	0
ENSG00000076770	92	24	0	21	27	0	27	8	56	0	35	0	0	11	19	12	0	12	1	0	3	19	5	11	43	50	4	20	36	35	2	0	0
ENSG00000076826	3	44	10	26	22	23	17	43	17	12	11	51	43	12	22	0	129	3	63	66	111	12	1	17	23	27	4	23	46	13	73	4	5
ENSG00000076864	3	44	5	20	52	13	36	56	86	24	14	2	22	142	18	0	65	63	126	78	76	3	48	47	8	45	4	0	44	58	2	4	15
ENSG00000076928	3	8	15	58	42	60	15	47	14	3	7	0	3	3	35	24	52	9	20	53	13	85	51	19	20	34	43	86	37	32	104	86	103
ENSG00000076944	25	1	5	5	27	10	3	16	16	0	8	12	8	0	1	0	4	24	4	0	1	7	17	11	30	3	98	11	40	7	2	34	5
ENSG00000076984	112	176	64	147	182	183	188	107	125	127	134	184	78	147	98	147	181	113	88	97	188	185	323	119	162	164	214	213	158	140	156	151	132
ENSG00000077044	73	28	68	66	46	122	43	21	33	1	4	1	24	1	10	0	9	53	30	35	80	21	3	32	35	76	81	89	54	25	0	157	440
ENSG00000077063	0	0	5	5	10	18	19	3	18	0	19	0	0	0	0	0	0	2	39	0	2	0	0	15	3	20	0	2	2	20	0	0	0
ENSG00000077092	0	43	0	13	13	43	24	43	19	90	24	150	10	137	41	12	0	5	45	26	41	34	12	43	48	39	8	7	62	55	4	6	0
ENSG00000077097	220	234	122	205	268	210	245	192	292	286	236	184	223	139	209	159	190	283	258	162	134	206	232	119	253	202	218	132	239	145	27	106	20
ENSG00000077147	1090	1519	963	773	1119	984	1259	1093	1467	923	1265	1005	1278	1287	1315	293	806	1224	820	1035	815	570	869	1052	1509	1537	611	842	1380	974	1618	755	244
ENSG00000077150	0	69	68	101	59	72	5	8	52	53	41	107	35	0	14	281	22	6	31	60	42	104	5	15	45	8	778	136	39	51	251	321	415
ENSG00000077152	3	0	0	7	7	0	5	8	16	0	18	45	15	0	10	0	0	19	0	1	1	0	0	9	0	0	0	16	29	10	2	0	5
ENSG00000077157	127	62	98	118	69	62	96	71	107	24	48	80	56	117	65	379	30	115	103	20	120	63	31	75	10	67	155	123	118	79	125	140	279
ENSG00000077232	121	219	269	343	253	62	380	369	233	426	236	312	294	175	250	37	198	195	427	446	220	188	81	162	318	457	145	254	257	278	25	56	249
ENSG00000077235	25	217	98	134	187	165	147	109	144	112	98	260	132	158	133	73	241	159	255	348	192	145	190	140	144	101	100	150	139	172	60	52	78
ENSG00000077238	191	370	508	296	312	446	235	95	309	187	336	353	230	97	181	904	237	246	116	7	486	733	336	343	463	241	2368	594	264	262	501	2022	1402
ENSG00000077254	300	218	357	201	251	213	200	266	160	78	209	90	217	31	224	61	155	103	39	109	123	171	127	205	233	200	476	270	219	207	75	226	29
ENSG00000077264	0	0	0	0	3	2	1	1	0	0	0	0	0	0	0	98	56	5	0	42	0	30	1	0	0	0	0	20	0	0	0	26	0
ENSG00000077312	115	114	132	42	69	52	61	31	78	101	89	11	93	0	84	12	121	63	78	173	134	195	64	65	56	111	132	97	35	99	12	41	5
ENSG00000077327	29	0	20	260	12	27	110	212	24	52	1	73	0	0	127	0	0	21	70	79	110	1	39	54	3	46	6	89	2	120	12	4	24
ENSG00000077348	6	0	15	0	1	3	8	11	9	0	6	0	42	0	0	0	4	5	23	0	0	0	0	0	10	10	0	4	1	4	0	26	0
ENSG00000077380	169	167	176	122	168	122	168	203	176	154	213	66	210	100	133	257	164	307	308	271	251	150	236	267	311	165	77	156	120	193	96	84	73
ENSG00000077420	6	1	200	161	13	95	9	0	18	1	72	72	18	1	17	98	4	22	1	0	50	392	12	63	71	27	713	170	27	41	122	479	391
ENSG00000077454	3	0	0	0	27	5	0	0	9	0	4	0	0	61	6	0	0	0	0	16	0	44	1	0	20	22	71	0	23	10	0	34	5
ENSG00000077458	0	93	49	82	72	103	77	31	66	36	77	136	88	30	83	110	116	102	71	129	62	108	30	37	83	25	59	38	84	69	12	80	88
ENSG00000077463	3	102	73	64	60	97	66	33	44	59	48	65	21	1	29	0	17	71	37	47	52	71	77	24	81	45	67	32	46	21	2	119	142
ENSG00000077498	0	0	0	0	1	0	0	0	0	0	0	0	10	0	0	0	4	1	0	0	0	0	0	0	0	0	0	0	0	0	0	0	117
ENSG00000077514	22	58	103	108	76	70	108	135	61	60	79	54	59	165	112	12	39	60	64	30	30	43	4	47	83	14	43	18	81	135	2	69	20
ENSG00000077549	653	741	415	315	513	255	387	276	417	329	378	396	650	431	355	1002	681	484	321	506	490	560	360	395	485	497	1083	359	504	302	212	1026	953
ENSG00000077585	13	58	0	20	4	18	17	6	24	16	22	0	0	10	39	0	0	46	21	34	34	1	1	56	18	20	8	2	10	0	2	4	5
ENSG00000077684	29	1	39	112	42	67	32	63	67	57	39	38	56	40	41	12	160	48	44	111	39	56	35	82	8	50	59	159	20	47	17	183	308
ENSG00000077713	0	0	0	0	0	0	2	0	16	0	0	0	0	0	19	0	0	0	1	0	10	0	20	2	3	1	0	0	0	16	0	0	0
ENSG00000077721	137	129	10	47	119	98	106	128	74	110	82	92	133	81	97	0	147	71	75	160	65	121	131	162	147	128	210	198	112	116	461	127	15
ENSG00000077782	22	3	15	41	7	35	12	4	53	1	3	9	0	1	50	0	4	47	51	0	7	43	27	6	5	46	2	4	10	4	4	6	0
ENSG00000077935	0	0	0	0	0	0	0	0	0	0	1	1	0	0	0	0	0	2	0	0	0	0	0	0	15	0	0	0	1	1	0	39	0
ENSG00000077942	22	49	73	15	50	90	75	51	114	119	18	21	13	114	62	0	60	53	78	11	92	1	51	54	15	59	33	63	76	18	0	41	5
ENSG00000077943	0	0	0	0	0	0	0	0	0	0	0	0	0	0	0	0	0	9	1	0	0	0	0	0	0	1	2	0	1	1	15	0	83
ENSG00000077984	6	0	386	80	16	23	0	5	0	3	39	2	4	1	8	61	0	0	0	1	5	40	3	39	131	14	611	114	2	13	33	116	64
ENSG00000078018	0	33	98	34	122	53	38	17	45	3	33	10	39	29	25	0	0	27	3	1	8	90	3	37	28	29	24	154	12	20	2	13	5
ENSG00000078043	0	74	98	59	135	60	103	82	63	82	71	7	67	35	112	61	9	97	87	59	49	54	50	116	56	48	35	70	148	51	58	41	103
ENSG00000078061	13	13	20	36	73	22	33	28	56	83	47	1	13	1	28	0	0	25	72	59	48	30	29	47	13	34	59	4	31	89	2	91	10
ENSG00000078070	0	29	15	37	38	30	31	47	28	45	30	44	20	0	14	12	0	55	24	1	30	23	35	4	15	62	24	11	40	41	98	50	15
ENSG00000078081	0	0	83	0	1	5	5	37	1	0	8	0	28	0	10	0	0	1	32	0	0	0	0	2	0	0	0	2	0	7	0	0	0
ENSG00000078098	0	0	0	0	0	8	0	0	16	1	0	0	0	0	0	134	0	13	0	0	1	0	0	0	0	0	0	4	17	0	0	0	0
ENSG00000078114	188	397	186	338	382	275	492	309	335	321	148	461	263	527	306	37	177	397	212	520	331	134	185	351	394	283	55	275	467	285	366	95	88
ENSG00000078124	3	6	15	22	65	47	75	29	30	18	39	9	42	138	62	0	22	52	38	12	13	2	103	58	45	71	61	18	31	49	4	84	98
ENSG00000078140	296	330	147	201	318	220	239	246	315	107	173	212	329	252	205	49	39	283	260	365	148	202	182	220	104	169	236	288	230	211	193	209	44
ENSG00000078142	3	73	98	139	190	87	127	149	150	40	93	176	108	71	101	98	112	120	45	42	82	97	79	60	162	122	175	41	114	82	8	78	308
ENSG00000078177	159	59	181	78	42	50	71	99	38	105	59	93	15	99	72	183	4	74	44	48	74	50	8	95	35	96	35	59	128	45	162	175	10
ENSG00000078237	80	68	34	32	27	92	101	55	48	9	22	0	31	58	14	232	0	25	13	33	0	37	7	58	63	0	22	41	133	37	0	6	0
ENSG00000078246	3	22	5	89	59	68	36	30	18	58	43	92	48	55	50	0	138	33	57	20	11	72	39	37	40	18	33	64	33	34	73	13	10
ENSG00000078269	134	67	171	69	110	103	87	215	130	71	100	10	150	122	148	37	43	150	126	294	120	113	171	157	40	114	65	91	147	110	27	103	15
ENSG00000078295	3	21	54	34	4	20	24	24	10	19	4	2	1	1	61	37	0	13	90	66	40	1	41	19	8	0	4	5	49	18	4	6	20
ENSG00000078304	223	407	235	324	247	263	373	247	361	122	308	243	340	340	322	366	125	338	317	107	219	237	258	209	397	429	582	256	237	241	93	517	137
ENSG00000078319	0	0	0	1	8	0	0	0	24	0	4	0	0	0	1	0	0	8	5	7	0	0	0	0	0	1	0	0	2	8	0	0	0
ENSG00000078369	319	305	318	330	247	373	289	198	296	148	284	416	284	318	176	586	164	221	272	77	271	435	262	235	253	260	619	313	376	372	478	567	440
ENSG00000078399	0	0	0	14	0	0	7	0	1	0	0	0	0	0	0	0	0	0	0	0	0	0	0	2	0	0	0	0	0	0	0	0	0
ENSG00000078401	3	0	0	21	16	35	0	24	24	0	35	12	24	0	8	244	4	7	25	0	0	17	16	30	71	4	108	13	1	6	0	185	264
ENSG00000078403	3	113	0	69	62	65	53	74	16	8	72	1	48	0	15	24	34	18	47	109	31	10	84	28	30	39	26	23	54	54	6	43	59
ENSG00000078487	0	6	44	104	21	23	56	43	11	22	0	1	16	0	62	0	56	29	56	95	33	29	14	22	13	24	6	63	9	24	139	11	34
ENSG00000078579	0	0	0	0	0	2	0	0	0	0	0	0	1	0	11	0	0	5	9	0	0	0	0	6	0	0	0	0	0	0	0	0	0
ENSG00000078596	10	0	0	0	3	0	0	1	14	1	3	0	35	0	4	0	0	33	0	0	3	0	1	6	15	10	0	2	1	20	4	0	0
ENSG00000078618	115	136	723	200	144	198	205	85	101	18	159	338	155	121	116	220	194	131	60	45	92	194	147	205	260	190	546	533	177	206	156	239	54
ENSG00000078668	150	8	59	79	72	83	190	218	101	418	212	163	47	66	206	195	9	105	187	167	120	44	68	142	126	103	83	63	121	151	12	209	34
ENSG00000078674	315	411	464	775	330	317	705	663	401	572	441	489	304	243	646	269	423	325	240	900	558	225	436	504	331	401	138	590	340	675	237	278	83
ENSG00000078687	32	80	5	106	58	118	82	26	57	107	57	2	34	59	77	0	254	63	74	2	50	10	79	60	66	65	153	98	119	37	106	69	430
ENSG00000078699	124	68	83	20	47	27	44	38	48	96	73	8	54	25	17	0	194	35	26	0	85	31	3	26	8	13	18	38	36	39	75	34	5
ENSG00000078725	0	0	0	0	9	7	0	0	0	0	0	0	1	0	0	0	0	2	0	0	1	0	7	0	0	0	4	20	1	0	0	0	0
ENSG00000078747	48	55	283	86	107	73	98	130	72	5	28	1	89	61	54	37	43	57	92	168	24	35	51	58	114	85	126	46	117	86	79	75	64
ENSG00000078804	96	141	342	193	427	130	104	133	130	116	129	482	92	187	66	281	466	109	141	25	235	292	99	97	169	92	334	227	203	97	600	384	288
ENSG00000078808	468	1001	327	267	491	716	654	525	721	537	418	764	692	852	625	281	539	639	515	622	681	386	421	580	738	665	717	517	832	819	1105	619	283
ENSG00000078814	0	0	5	4	0	0	0	0	0	0	0	0	0	0	10	0	0	0	0	0	1	0	1	0	0	0	10	2	1	0	0	0	0
ENSG00000078898	3	7	0	0	1	0	4	1	0	0	1	0	9	1	0	0	4	2	9	82	1	0	0	4	0	1	24	0	0	6	4	0	0
ENSG00000078900	64	0	20	121	8	15	78	67	4	0	1	42	0	0	61	0	39	3	48	69	52	2	0	22	0	16	0	21	1	38	2	2	0
ENSG00000078902	134	135	205	94	94	125	145	83	167	39	187	225	164	159	116	134	160	174	202	46	222	254	319	155	78	177	86	113	190	202	366	164	401
ENSG00000078967	0	23	0	6	24	23	7	13	14	1	6	0	4	70	26	0	4	7	30	39	3	1	8	4	10	9	2	0	2	11	2	0	10
ENSG00000079102	0	17	0	0	0	10	0	0	0	0	0	0	0	0	0	0	0	11	0	0	0	20	0	0	0	1	0	0	0	7	50	0	78
ENSG00000079112	0	0	0	0	0	0	3	0	6	0	0	0	0	0	0	0	0	15	0	0	17	0	1	2	0	0	0	9	0	0	0	0	0
ENSG00000079134	3	71	39	43	21	47	46	21	8	28	124	1	58	0	39	0	9	58	37	104	50	45	80	63	15	41	2	38	92	51	10	95	15
ENSG00000079156	0	0	0	23	21	12	43	72	1	1	15	45	4	0	26	0	4	36	34	13	2	30	0	34	0	13	2	7	41	20	4	2	78
ENSG00000079215	6	0	10	0	7	8	3	0	5	40	7	19	10	0	19	0	0	17	0	0	1	1	3	2	3	0	49	0	0	4	0	4	0
ENSG00000079246	408	414	318	338	363	376	331	350	414	260	593	294	399	595	427	318	358	332	412	396	513	366	394	397	455	363	615	422	492	350	284	565	73
ENSG00000079257	0	7	5	11	0	23	40	42	4	87	12	19	43	1	30	0	0	33	23	0	18	45	1	15	38	3	6	0	1	21	4	13	0
ENSG00000079263	3	11	78	25	13	133	47	19	27	1	46	98	12	0	6	159	4	27	0	68	33	31	1	17	61	8	208	138	1	37	44	63	5
ENSG00000079277	3	31	127	65	64	57	16	48	32	0	37	15	50	88	36	0	9	32	27	40	82	126	35	69	116	64	768	122	90	49	291	371	29
ENSG00000079308	185	0	5	33	3	18	14	0	20	91	8	43	0	39	87	0	0	75	87	0	16	1	0	17	3	26	4	2	21	4	0	45	5
ENSG00000079313	29	7	20	2	0	42	14	0	34	0	0	0	7	4	7	0	9	7	26	0	47	30	0	2	5	0	10	20	35	21	12	6	0
ENSG00000079332	131	206	269	42	165	158	216	119	88	50	170	114	124	65	105	501	181	113	99	109	199	172	97	121	321	99	171	225	103	152	336	304	83
ENSG00000079335	118	0	34	33	14	12	5	24	6	103	17	0	0	0	10	0	0	8	8	7	15	20	0	13	18	0	8	13	12	62	2	32	0
ENSG00000079337	0	51	98	21	17	17	42	16	12	0	58	23	13	27	11	12	22	7	71	80	17	27	29	4	13	1	24	30	23	37	4	0	5
ENSG00000079385	70	73	68	33	67	57	52	23	42	48	64	3	57	200	26	342	147	32	42	0	79	119	140	28	66	20	49	30	38	96	44	60	528
ENSG00000079387	3	16	108	25	31	63	60	14	42	1	86	2	81	28	59	0	91	38	21	1	42	14	77	34	88	38	31	64	26	42	6	43	10
ENSG00000079432	41	35	10	39	30	38	15	71	48	12	37	20	40	65	30	98	0	67	45	0	34	45	16	47	23	42	96	21	31	79	98	142	44
ENSG00000079435	48	12	20	45	35	28	55	16	9	56	10	84	49	75	19	98	0	15	15	21	33	1	37	39	18	8	35	2	65	37	2	6	0
ENSG00000079459	229	70	200	65	86	95	133	129	73	280	104	123	142	61	169	12	65	179	190	495	175	131	258	114	111	188	118	166	149	161	278	39	10
ENSG00000079462	3	34	5	5	1	18	2	0	13	0	1	0	5	31	12	0	4	7	0	59	10	1	0	13	0	0	37	36	24	24	2	19	0
ENSG00000079482	3	0	54	14	20	7	32	50	9	19	6	0	26	0	54	0	52	21	40	18	48	0	14	28	0	12	0	38	50	62	0	19	0
ENSG00000079616	32	23	0	23	42	55	46	24	6	0	40	65	67	8	28	0	0	33	32	0	65	7	5	26	35	60	20	18	23	66	2	32	44
ENSG00000079691	10	97	191	128	88	198	126	78	104	42	147	182	178	70	105	49	138	149	20	81	92	36	37	80	99	65	67	21	128	137	8	75	39
ENSG00000079739	45	44	0	2	30	27	35	34	47	77	43	1	34	11	29	0	13	27	53	47	30	12	13	34	15	42	33	4	40	14	39	65	5
ENSG00000079785	370	304	122	378	331	252	380	233	398	47	596	399	434	283	267	0	224	313	172	229	226	131	162	338	248	242	130	468	217	269	278	142	151
ENSG00000079805	80	169	186	126	118	165	63	136	61	109	152	172	40	112	59	293	65	133	96	235	131	116	63	88	116	89	326	61	256	145	311	285	132
ENSG00000079819	3	4	68	0	42	27	42	10	50	1	25	94	23	1	44	0	4	36	8	0	34	0	1	19	35	21	12	43	7	3	0	0	5
ENSG00000079841	0	72	78	63	94	23	101	137	102	1	90	93	36	113	159	0	95	61	166	63	37	13	1	50	45	158	26	54	34	99	6	56	15
ENSG00000079950	80	146	29	148	103	93	51	63	77	98	90	104	164	115	54	379	95	89	111	196	77	162	20	116	131	109	257	100	150	61	114	216	269
ENSG00000079974	127	59	112	481	59	78	247	471	99	444	24	189	80	2	205	12	116	98	318	476	234	42	25	127	63	77	47	84	38	248	21	26	20
ENSG00000079999	175	400	225	75	149	112	126	132	150	113	77	131	243	195	148	12	285	131	168	191	190	120	171	93	154	182	83	93	179	152	291	97	29
ENSG00000080007	0	0	0	0	0	2	0	0	1	71	0	0	0	0	10	0	0	0	1	0	7	30	0	9	0	10	0	4	0	1	0	19	0
ENSG00000080031	3	27	20	45	56	48	19	27	14	1	25	19	72	0	26	269	65	11	20	38	21	0	54	28	96	16	33	32	30	17	0	2	5
ENSG00000080166	16	0	15	5	7	0	0	3	0	1	7	3	156	3	3	12	0	17	0	2	19	1	8	0	3	30	10	4	12	1	8	0	5
ENSG00000080189	3	39	10	72	71	88	59	46	62	127	39	67	66	74	90	0	39	86	75	54	107	36	88	65	126	63	33	97	82	51	39	110	10
ENSG00000080200	35	34	83	76	99	90	101	100	56	77	80	1	53	22	72	12	0	60	75	45	39	121	26	56	109	63	45	57	113	100	4	9	20
ENSG00000080298	6	34	29	256	24	77	240	271	29	324	29	77	19	2	212	0	9	81	137	259	124	65	22	155	23	127	57	131	17	125	12	91	5
ENSG00000080345	280	326	98	159	208	160	181	98	301	335	216	226	152	87	178	0	224	174	66	168	124	116	179	263	195	130	151	150	109	159	299	99	200
ENSG00000080371	261	117	103	104	194	137	87	80	144	57	220	79	145	24	169	244	229	175	89	126	81	421	88	168	372	105	770	198	159	127	287	416	415
ENSG00000080493	10	42	78	75	56	43	129	91	141	129	144	114	84	38	147	0	229	89	190	230	92	51	35	71	61	173	14	2	54	68	10	15	20
ENSG00000080503	300	312	523	534	329	292	327	372	389	266	324	537	396	362	427	257	142	368	291	450	386	286	314	455	303	432	403	502	278	357	25	263	225
ENSG00000080546	102	17	49	81	21	18	43	54	12	57	10	2	11	20	51	0	4	46	113	41	0	62	9	50	10	38	33	48	33	41	10	93	15
ENSG00000080561	3	0	0	0	21	3	4	14	0	0	0	1	0	0	6	0	0	0	21	0	0	0	0	6	0	1	8	0	0	0	0	0	0
ENSG00000080572	0	0	34	3	3	7	33	10	0	29	0	90	0	0	8	0	34	3	44	0	3	7	10	0	0	37	2	5	1	37	0	0	0
ENSG00000080573	0	0	54	0	0	0	0	0	22	79	0	0	2	0	0	0	0	0	0	0	0	0	56	0	0	0	2	2	30	0	0	0	0
ENSG00000080603	175	155	337	166	202	108	88	145	134	38	232	161	199	183	59	37	82	73	41	60	144	181	64	134	136	48	108	50	119	154	179	151	147
ENSG00000080608	102	139	147	105	93	133	153	176	164	64	297	47	167	279	166	12	13	125	163	139	139	144	37	168	159	205	33	145	162	100	120	47	5
ENSG00000080802	6	127	15	119	93	47	68	33	94	52	69	1	36	42	55	220	95	69	94	132	103	73	30	58	124	92	53	2	128	56	8	43	0
ENSG00000080815	172	151	249	85	118	247	126	180	107	95	169	289	80	82	173	318	181	141	59	6	92	155	102	149	296	186	470	173	248	154	6	369	484
ENSG00000080819	0	14	5	11	29	35	18	5	8	0	32	15	25	1	10	0	0	21	23	38	11	9	22	4	8	59	16	5	24	16	6	0	5
ENSG00000080822	13	12	5	8	33	37	12	35	17	59	24	24	26	0	21	73	4	25	42	26	41	64	48	17	35	27	49	30	42	37	0	39	186
ENSG00000080823	32	59	64	248	18	20	104	236	12	109	58	100	34	2	87	61	13	25	56	281	73	5	89	125	15	46	37	70	38	47	10	32	15
ENSG00000080824	2913	2724	4134	4114	2993	2615	2793	4404	2948	1990	4777	2238	3073	2389	3455	1441	1906	2655	2007	3875	2277	3252	1237	2899	2540	2372	3976	4827	2068	4503	1150	2466	1011
ENSG00000080839	3	15	64	5	3	25	14	37	30	1	30	1	42	1	4	0	4	9	6	1	24	19	16	0	10	12	14	13	7	10	0	26	5
ENSG00000080845	48	26	83	30	73	55	55	36	33	25	46	37	71	5	43	12	0	43	2	34	36	24	26	58	8	22	41	32	45	35	73	22	5
ENSG00000080947	0	0	0	10	9	0	0	0	0	0	0	0	0	0	0	0	0	0	0	0	0	0	0	2	0	0	0	0	0	0	0	0	0
ENSG00000080986	6	2	0	10	22	0	4	0	6	0	21	0	24	0	21	0	26	3	0	0	31	1	0	9	10	0	0	32	2	6	0	0	5
ENSG00000081014	10	26	0	26	43	18	25	78	72	84	47	3	16	202	21	98	86	63	15	45	41	43	25	45	10	3	43	38	37	18	2	15	54
ENSG00000081019	96	59	181	54	73	83	58	70	60	3	55	19	71	105	91	147	285	78	63	130	37	64	34	106	88	120	356	68	80	58	212	95	171
ENSG00000081026	417	285	327	157	335	235	257	196	133	170	126	5	306	194	160	73	297	125	71	147	107	121	196	192	225	156	81	268	260	202	318	19	20
ENSG00000081041	45	99	279	50	98	65	48	59	58	89	39	396	118	0	44	513	285	64	69	45	198	219	4	194	518	35	442	84	3	228	241	694	596
ENSG00000081051	6	0	15	0	4	0	1	1	0	1	4	0	0	0	0	0	4	1	0	1	7	0	5	0	0	5	0	4	2	0	10	0	0
ENSG00000081059	10	0	0	65	30	27	26	21	1	1	6	0	25	1	40	0	13	1	23	36	11	1	0	22	15	37	2	86	13	18	0	2	10
ENSG00000081087	29	129	137	47	54	63	31	34	74	29	64	3	100	51	22	501	65	65	25	75	61	90	80	91	88	33	102	41	70	111	8	138	186
ENSG00000081138	0	0	0	0	0	0	0	0	0	0	0	0	0	0	0	0	65	0	0	0	1	0	0	0	0	0	0	0	0	6	0	0	59
ENSG00000081148	0	0	0	0	9	2	0	11	0	0	12	0	7	5	0	0	0	0	0	0	0	33	0	6	0	0	0	0	0	0	0	0	0
ENSG00000081154	89	168	73	125	144	135	95	135	154	139	203	2	131	376	206	98	134	148	124	57	96	155	82	181	48	186	132	211	189	159	10	134	29
ENSG00000081177	10	44	0	2	30	2	15	17	28	63	10	0	23	58	12	0	4	7	35	11	23	1	14	9	0	35	33	16	33	38	2	22	0
ENSG00000081181	35	25	0	25	22	32	8	18	6	0	26	35	7	31	35	0	0	17	14	29	0	64	33	32	45	52	35	11	72	20	0	47	0
ENSG00000081189	102	32	156	51	24	48	1	1	38	1	55	14	0	0	24	428	9	16	35	0	27	213	5	50	38	22	157	168	7	27	2	265	5
ENSG00000081237	405	182	2907	1031	454	813	99	110	207	14	566	1434	179	53	102	5070	151	246	69	134	370	1842	101	1227	1092	181	10400	2957	66	555	1414	6480	3108
ENSG00000081277	0	58	34	46	116	45	54	6	131	1	245	4	88	3	76	476	78	143	66	9	168	287	56	37	3	127	98	157	51	49	129	103	103
ENSG00000081307	0	50	15	36	42	32	82	47	33	60	37	78	84	0	100	0	9	42	54	228	5	7	1	34	23	72	14	5	44	85	341	45	0
ENSG00000081320	143	133	533	225	219	160	126	72	177	85	134	161	222	51	72	647	125	113	85	79	143	398	166	332	162	143	841	268	105	130	415	877	542
ENSG00000081377	0	12	10	54	60	50	44	34	66	18	19	259	79	71	48	147	22	53	68	115	46	3	27	41	15	12	2	32	21	37	14	4	10
ENSG00000081386	0	0	5	21	1	0	9	5	2	0	10	1	11	0	17	0	78	11	1	0	0	0	27	32	3	1	0	0	2	13	0	0	0
ENSG00000081665	73	77	0	38	22	25	47	45	42	1	41	68	14	1	11	12	60	40	13	21	10	36	9	13	18	30	55	43	67	23	2	9	10
ENSG00000081692	25	29	49	46	26	23	9	53	27	38	43	90	38	131	26	0	4	23	25	50	42	50	43	75	5	16	24	2	44	7	81	4	20
ENSG00000081721	3	2	0	12	9	12	32	14	23	4	8	2	74	62	4	0	4	43	1	52	3	24	0	6	43	14	2	25	29	17	14	17	93
ENSG00000081760	3	46	83	86	131	98	59	58	140	45	36	1	31	2	48	24	142	47	55	79	49	70	225	69	43	96	71	129	65	47	0	13	147
ENSG00000081791	70	65	0	66	98	20	50	38	77	59	37	27	44	4	28	12	108	45	43	0	78	57	62	91	40	47	63	46	38	94	6	82	10
ENSG00000081803	67	145	78	64	85	37	49	59	121	22	39	15	24	83	69	12	17	55	60	27	17	86	9	60	40	89	41	43	60	75	4	2	29
ENSG00000081870	13	46	10	42	80	57	55	92	32	163	59	119	86	39	59	0	0	40	118	105	76	63	27	56	58	71	31	61	63	52	12	19	5
ENSG00000081913	140	22	83	89	79	35	90	53	63	2	91	1	28	1	48	24	0	21	15	0	40	115	62	47	45	37	75	36	96	56	8	54	264
ENSG00000081923	166	215	112	121	240	135	184	125	183	315	138	311	156	137	170	12	354	108	184	346	101	69	216	153	152	223	81	120	176	118	95	13	78
ENSG00000082014	0	0	29	5	1	2	0	9	15	1	4	0	0	0	1	0	0	13	0	0	18	41	0	0	15	0	47	2	0	0	0	34	15
ENSG00000082068	163	109	15	29	62	103	75	58	54	18	48	3	63	58	69	220	4	48	57	11	101	165	13	43	109	107	20	23	30	48	2	43	10
ENSG00000082074	363	64	1720	524	181	488	49	82	112	23	297	450	88	38	51	1588	56	90	64	170	197	928	110	539	735	109	4774	1561	31	265	714	1334	899
ENSG00000082146	0	0	0	25	0	25	9	45	0	32	1	0	9	47	14	0	0	1	7	0	0	0	0	2	35	5	16	13	27	30	0	0	0
ENSG00000082153	647	262	821	183	524	395	315	243	358	149	443	512	438	388	234	415	310	263	153	111	399	569	272	386	404	306	737	320	460	320	334	522	269
ENSG00000082196	0	0	0	0	16	0	8	9	3	0	12	0	18	0	12	0	0	0	0	0	37	0	0	0	0	0	0	0	0	1	0	0	0
ENSG00000082212	13	40	5	32	52	30	15	9	64	108	59	36	15	63	62	0	43	43	33	25	25	27	42	15	43	86	57	70	10	41	2	28	112
ENSG00000082213	115	169	117	83	52	65	89	110	76	73	76	58	221	164	129	0	155	105	97	2	36	23	80	123	68	81	14	77	110	48	6	119	10
ENSG00000082258	137	162	39	56	86	88	77	129	68	107	122	173	117	149	71	0	134	65	119	81	32	40	106	91	94	152	71	27	176	106	64	52	108
ENSG00000082269	150	95	5	61	62	85	70	123	73	41	101	4	129	93	46	0	82	82	59	0	115	90	130	86	159	202	114	95	63	44	166	50	20
ENSG00000082293	0	0	0	0	0	0	0	0	0	0	4	0	0	0	0	0	142	0	0	0	0	0	0	0	0	0	0	0	0	0	0	0	117
ENSG00000082397	6	20	98	20	8	25	3	1	1	33	33	0	13	1	3	0	26	0	16	0	9	30	1	2	0	0	8	0	1	13	15	58	0
ENSG00000082438	57	78	20	89	76	155	111	97	84	258	84	47	163	50	106	0	78	115	95	138	31	69	88	106	76	171	41	120	121	101	15	52	20
ENSG00000082458	70	201	322	257	296	163	311	304	266	147	217	247	259	226	201	0	17	276	197	285	281	237	266	263	134	317	77	256	291	230	110	95	34
ENSG00000082482	3	0	0	0	0	0	0	0	0	9	0	61	0	1	0	0	9	7	41	16	0	0	0	19	3	1	0	2	1	14	0	0	0
ENSG00000082497	13	146	10	125	116	7	118	106	127	111	108	8	97	82	151	171	22	181	163	50	68	30	211	80	25	243	37	64	181	34	162	39	332
ENSG00000082512	3	0	0	0	0	0	2	25	1	1	10	1	1	0	10	49	9	49	42	42	11	1	42	9	28	17	31	30	0	41	2	0	78
ENSG00000082515	150	96	0	24	52	78	41	40	84	22	43	4	109	84	97	0	112	66	59	104	81	43	110	80	33	65	47	38	54	54	156	4	5
ENSG00000082516	25	33	0	2	27	0	20	11	19	35	17	1	0	40	15	0	4	7	7	0	1	59	0	22	0	1	26	0	19	0	0	0	0
ENSG00000082641	124	162	195	210	148	160	182	181	259	127	178	176	152	172	213	49	147	152	139	238	200	137	208	153	99	238	51	107	166	230	266	134	20
ENSG00000082701	32	143	98	123	63	62	93	68	115	41	95	92	125	135	145	244	17	151	138	13	105	116	120	142	142	135	208	134	100	55	2	129	39
ENSG00000082781	265	186	283	116	81	153	74	88	226	175	133	143	93	59	131	293	26	221	39	45	86	67	182	121	61	143	53	116	286	145	10	129	68
ENSG00000082805	121	50	220	123	97	98	139	67	58	103	159	218	96	0	94	220	13	81	94	160	134	47	80	144	96	81	79	156	37	114	12	78	83
ENSG00000082898	10	77	381	72	97	82	85	165	130	79	159	116	143	81	97	37	13	72	67	129	98	151	54	168	38	65	149	116	203	89	177	43	10
ENSG00000082996	379	108	142	160	139	142	64	132	90	48	166	190	187	89	87	586	30	71	94	27	27	318	89	110	154	86	833	374	93	127	366	267	34
ENSG00000083067	0	0	0	0	0	12	0	0	0	1	3	0	0	0	0	244	0	2	0	0	0	0	0	6	0	3	0	23	0	4	89	0	103
ENSG00000083093	0	43	49	18	43	37	26	43	59	18	48	0	59	21	48	0	0	25	21	1	36	0	85	47	15	7	18	0	12	38	154	41	10
ENSG00000083097	131	245	59	128	85	108	127	177	112	47	24	61	103	178	68	12	116	117	70	0	88	27	73	99	109	88	16	61	137	63	181	54	15
ENSG00000083099	274	72	274	166	135	118	237	249	216	52	304	106	200	165	171	37	388	240	114	218	183	285	134	129	139	152	31	222	160	262	10	99	127
ENSG00000083123	0	56	0	1	4	3	6	0	14	0	22	85	7	0	3	0	0	24	4	0	0	0	0	0	0	0	4	9	4	0	4	0	5
ENSG00000083168	112	189	616	361	160	312	147	151	187	253	223	179	229	165	162	476	69	172	170	238	168	413	171	338	94	119	967	254	251	156	208	341	112
ENSG00000083223	233	303	982	455	397	486	176	170	266	190	443	416	104	175	207	1258	233	251	292	123	266	1213	84	399	364	277	1120	661	217	343	289	849	704
ENSG00000083290	0	2	0	20	26	18	16	52	6	87	14	0	15	0	21	0	39	11	6	13	1	0	1	17	8	1	29	25	2	10	6	11	0
ENSG00000083307	76	219	83	81	181	118	216	81	180	176	97	172	159	71	201	0	168	123	272	87	112	51	50	134	88	166	31	77	114	52	8	28	29
ENSG00000083312	280	517	391	356	458	421	275	314	446	149	537	259	477	535	304	354	91	328	291	309	291	391	263	392	468	361	533	456	426	523	183	338	108
ENSG00000083444	6	28	112	10	22	60	14	0	16	0	25	3	12	1	30	0	9	25	15	0	44	29	0	34	48	16	6	38	44	44	0	244	5
ENSG00000083457	0	1	0	3	12	15	16	54	51	48	30	2	39	36	47	0	4	26	25	5	21	29	56	34	43	5	26	5	42	39	139	15	93
ENSG00000083520	127	186	269	128	124	178	112	166	194	16	177	60	226	84	140	415	9	155	112	117	93	192	79	188	162	160	206	232	161	134	17	95	156
ENSG00000083535	3	85	39	144	62	82	86	72	22	2	35	306	38	37	76	0	4	55	31	50	7	43	4	26	104	59	4	73	30	59	33	13	20
ENSG00000083544	10	51	0	43	16	18	81	49	64	61	91	2	48	59	66	0	60	39	68	0	21	0	34	47	48	46	14	43	57	24	4	45	5
ENSG00000083635	0	24	0	0	24	23	6	20	21	61	3	43	7	34	17	12	4	33	14	0	8	65	47	13	30	17	2	0	30	23	0	24	5
ENSG00000083642	166	124	44	77	93	103	92	91	123	1	124	44	142	114	159	159	0	71	74	19	81	70	58	123	149	69	177	152	127	118	4	136	15
ENSG00000083720	32	3	5	19	3	102	2	49	24	0	30	110	13	17	25	0	69	44	32	0	8	16	0	17	3	65	0	4	21	37	0	0	0
ENSG00000083750	0	0	34	16	1	0	0	22	2	4	3	24	8	1	24	0	4	17	7	0	21	0	0	2	18	17	8	2	26	8	0	4	0
ENSG00000083799	175	555	494	306	168	328	164	307	324	301	224	340	282	209	261	428	366	297	165	255	306	582	80	269	460	373	1108	345	286	230	509	606	259
ENSG00000083807	0	0	0	0	0	2	1	0	4	0	1	10	0	0	1	0	0	0	0	4	0	1	0	0	0	4	0	23	0	0	2	0	0
ENSG00000083812	29	64	24	7	17	15	1	3	0	2	19	0	0	20	3	12	0	25	42	0	0	0	1	0	10	0	18	0	12	3	2	54	0
ENSG00000083814	0	0	0	0	0	0	0	0	1	1	0	0	0	0	0	0	0	0	22	0	0	0	0	0	5	0	12	0	0	0	0	0	0
ENSG00000083817	0	0	0	0	1	12	7	16	0	0	0	0	0	0	10	0	0	0	4	0	0	0	0	0	0	1	16	14	16	0	0	0	0
ENSG00000083828	0	8	0	4	3	23	19	0	0	0	0	0	1	1	6	0	0	5	6	37	2	8	1	0	3	0	16	0	3	8	0	11	0
ENSG00000083838	0	6	5	38	9	8	43	41	9	40	14	2	0	0	24	0	4	1	13	59	37	1	10	4	25	18	14	16	29	1	4	2	5
ENSG00000083844	191	19	20	103	84	88	98	94	61	78	22	23	62	10	75	134	134	47	126	41	102	6	7	82	91	21	83	113	24	79	2	28	151
ENSG00000083845	453	443	889	242	461	413	427	499	392	215	1159	491	551	729	574	391	366	621	309	403	433	709	349	543	687	856	393	912	460	565	955	435	269
ENSG00000083857	274	331	34	74	134	110	90	93	260	201	109	131	196	176	100	12	116	83	59	33	84	78	81	78	124	58	45	123	229	87	150	71	39
ENSG00000083896	583	372	792	412	565	561	303	337	503	199	401	350	295	378	313	1173	625	277	178	279	336	762	255	310	417	353	552	433	315	496	339	714	630
ENSG00000083937	357	166	108	184	251	185	251	254	238	68	188	58	359	240	199	220	336	144	132	69	261	297	204	280	382	204	460	211	237	111	411	218	29
ENSG00000084070	290	27	1549	413	181	317	84	114	88	38	118	582	108	151	68	2003	233	95	53	5	153	444	186	498	192	116	1979	506	58	221	812	2085	1046
ENSG00000084072	25	31	112	21	33	32	45	58	27	1	43	60	45	48	39	0	4	45	41	60	44	37	20	39	40	56	20	32	97	16	4	4	5
ENSG00000084073	217	102	44	59	137	85	94	75	52	210	73	119	264	54	120	220	60	55	28	93	39	86	202	220	88	33	49	46	69	78	27	177	151
ENSG00000084090	631	580	376	400	432	516	554	674	711	609	444	410	591	546	530	134	608	686	468	272	425	493	266	532	579	572	261	393	544	392	471	216	235
ENSG00000084092	102	17	0	1	8	0	47	18	24	140	8	86	39	21	41	0	0	30	1	38	10	1	0	34	28	27	2	21	19	45	2	6	10
ENSG00000084093	223	263	322	173	194	292	196	226	222	167	253	93	144	391	191	12	17	145	136	101	135	302	102	244	187	168	167	172	214	211	10	103	88
ENSG00000084110	38	10	34	16	0	3	0	23	0	0	10	0	1	0	0	0	0	0	16	0	0	40	0	19	20	5	37	5	0	1	54	129	10
ENSG00000084112	258	20	122	112	80	95	34	50	112	87	102	147	81	4	73	208	82	99	197	61	160	95	38	86	53	88	161	150	62	41	309	160	220
ENSG00000084207	1533	3064	3161	2244	2575	2267	2981	3099	4246	1925	4107	1658	2507	2216	2861	1661	3406	4143	2096	3780	3409	3811	3016	4117	3200	3152	1256	4392	2556	3004	3381	1444	1378
ENSG00000084234	1593	1246	1334	1213	1139	1244	1112	956	1353	897	947	1072	1049	2514	1213	623	1099	1429	1241	617	1047	1202	1486	1199	912	1132	1028	1083	1533	1080	669	1444	796
ENSG00000084444	6	0	0	6	21	13	1	0	5	0	0	0	0	0	0	0	0	6	0	0	0	0	1	0	0	0	6	0	1	0	2	0	5
ENSG00000084463	73	118	137	195	152	145	203	163	175	250	162	63	185	83	217	24	198	145	126	230	113	100	99	172	119	174	149	231	209	204	405	172	137
ENSG00000084623	156	64	298	123	59	77	85	118	103	157	180	68	160	124	149	37	9	119	77	15	123	85	181	119	124	219	193	104	84	109	64	47	137
ENSG00000084636	3	0	0	10	0	8	0	0	7	3	10	1	0	1	3	24	34	23	0	33	0	0	20	2	0	3	8	11	4	1	4	2	0
ENSG00000084652	22	153	132	125	69	138	73	9	128	39	154	62	65	249	116	12	9	42	67	91	74	47	259	123	81	175	57	32	54	70	50	4	64
ENSG00000084674	29	0	54	0	9	0	0	6	0	43	6	0	0	2	0	24	39	4	1	1	10	2	8	0	5	3	10	20	6	3	15	2	5
ENSG00000084676	29	43	371	97	135	62	76	85	60	64	66	75	100	32	51	354	69	62	75	0	164	292	103	95	136	88	495	191	129	99	4	323	254
ENSG00000084693	0	10	0	42	5	50	23	24	38	2	4	36	23	27	41	0	129	30	65	30	13	1	4	32	3	4	2	34	32	37	6	13	0
ENSG00000084731	0	0	0	3	1	0	2	7	0	0	0	0	0	0	0	0	0	0	0	0	18	0	0	4	0	13	0	0	2	0	0	22	0
ENSG00000084733	590	300	98	216	353	273	222	254	480	379	506	278	571	432	260	330	99	313	214	233	198	351	440	269	361	404	452	265	250	255	536	235	103
ENSG00000084754	140	298	445	157	202	187	188	221	190	195	372	257	149	295	209	147	151	217	135	8	178	126	234	188	222	196	265	206	245	285	137	157	191
ENSG00000084764	0	0	0	5	18	8	1	46	16	76	0	34	0	1	6	0	0	2	32	0	62	1	10	0	10	4	2	14	2	1	0	4	24
ENSG00000084774	19	23	24	1	9	30	18	24	23	0	11	3	11	0	6	122	4	14	25	28	0	5	26	24	43	29	2	89	18	14	75	2	5
ENSG00000085063	561	913	850	1177	810	1031	985	1598	1163	883	1397	917	662	1085	1196	623	349	966	983	912	795	1148	848	800	852	988	798	1044	932	1019	1263	599	816
ENSG00000085117	1243	1479	1402	1187	1041	1069	1048	823	1424	1085	1127	903	1209	1407	1037	2003	1738	1729	1328	882	1454	1787	2103	1000	1529	1026	1553	1132	1041	1009	1724	3309	2077
ENSG00000085185	0	6	0	5	1	12	5	6	19	1	4	75	18	0	1	0	0	23	24	0	6	0	24	0	8	3	16	0	2	14	0	67	20
ENSG00000085224	561	414	552	631	435	365	568	711	442	273	499	225	377	476	541	965	181	452	261	203	395	346	243	601	473	418	678	556	627	326	42	834	151
ENSG00000085231	29	71	0	30	37	5	54	121	36	51	51	2	57	155	17	0	4	33	30	0	14	52	8	30	61	84	14	20	23	28	2	24	10
ENSG00000085265	0	0	161	25	9	13	1	0	1	1	7	7	1	0	6	464	0	1	0	0	32	98	1	28	114	3	179	2	2	1	2	369	313
ENSG00000085274	0	25	5	20	37	22	18	14	23	45	61	2	63	1	28	0	0	39	7	29	8	2	5	6	63	31	47	46	49	3	2	17	15
ENSG00000085276	140	221	176	179	192	178	182	198	281	233	127	36	181	158	162	110	121	187	188	320	155	97	101	198	253	249	49	98	149	120	118	47	39
ENSG00000085365	13	62	39	144	196	113	166	115	223	224	109	8	103	82	178	12	73	129	131	153	129	5	101	177	124	137	77	220	170	127	10	205	15
ENSG00000085377	6	33	20	21	69	25	38	44	56	125	14	53	9	37	22	0	65	43	51	36	60	10	22	43	53	37	8	14	72	28	152	9	5
ENSG00000085382	76	0	0	0	31	8	10	12	1	31	8	0	47	57	7	0	0	0	13	14	0	1	1	17	8	24	0	0	7	0	4	0	0
ENSG00000085415	92	36	0	11	34	13	21	17	29	17	15	2	27	0	35	86	125	36	25	76	45	16	37	22	30	47	18	21	17	16	17	6	122
ENSG00000085433	0	3	5	10	20	30	68	48	20	157	51	0	33	45	43	0	121	19	20	0	7	0	10	19	18	34	43	48	35	20	8	86	49
ENSG00000085449	236	242	147	68	145	170	218	172	153	29	167	96	181	96	149	12	34	133	94	115	45	62	80	168	321	221	102	122	226	138	214	47	20
ENSG00000085465	0	0	0	10	12	17	0	2	1	41	0	1	0	1	6	0	0	8	2	0	0	1	0	15	0	20	2	0	1	0	0	4	0
ENSG00000085491	315	192	73	97	149	117	175	142	146	152	181	139	179	345	137	86	345	124	106	106	112	197	98	160	243	238	106	73	201	121	125	19	24
ENSG00000085511	89	73	88	114	88	142	76	38	91	80	131	4	144	50	48	12	172	108	91	155	58	79	127	91	56	109	6	93	167	69	12	43	15
ENSG00000085514	76	4	117	29	18	25	0	18	34	1	24	48	0	0	0	195	0	23	3	0	49	195	4	52	61	26	246	50	0	44	50	280	650
ENSG00000085552	3	43	0	35	54	65	42	20	41	1	39	5	24	11	29	12	4	73	33	32	41	7	38	24	10	22	4	11	48	30	0	15	10
ENSG00000085563	0	1	0	0	0	0	4	0	1	0	10	0	11	0	0	0	0	5	13	0	1	0	0	0	0	0	0	11	0	11	0	0	0
ENSG00000085644	0	0	0	0	0	10	0	0	1	37	0	0	1	11	15	0	0	6	0	0	14	0	1	4	0	0	12	20	7	0	0	2	0
ENSG00000085662	488	174	88	280	281	441	107	123	358	83	207	100	417	334	54	330	276	193	193	91	236	1320	488	170	119	240	181	517	934	397	392	468	29
ENSG00000085719	172	223	450	188	223	170	279	198	215	13	270	313	171	314	180	232	95	175	287	216	157	131	123	203	167	339	73	161	123	193	120	99	54
ENSG00000085721	86	95	39	54	82	28	83	84	70	137	43	62	83	42	72	24	138	201	121	182	95	15	84	60	38	68	14	11	63	55	330	11	39
ENSG00000085733	698	1022	230	400	770	653	754	486	853	787	526	573	827	566	631	696	875	955	1186	727	1088	455	1116	528	463	869	240	343	833	389	1130	188	371
ENSG00000085760	61	81	210	78	162	93	127	31	84	64	119	101	83	64	77	257	103	81	57	54	57	60	84	67	61	88	49	150	86	96	8	13	10
ENSG00000085788	0	17	15	20	27	35	12	32	15	24	30	2	31	118	40	0	30	38	64	0	40	8	20	6	10	38	2	0	19	24	2	4	0
ENSG00000085831	108	149	49	52	82	52	72	23	79	113	26	135	110	54	40	12	440	107	119	110	63	16	54	67	91	98	81	25	119	131	4	15	24
ENSG00000085832	35	116	225	57	77	105	35	114	104	58	108	112	63	124	100	134	0	75	52	67	151	102	52	39	99	93	132	89	57	34	8	80	39
ENSG00000085840	0	0	0	3	0	0	0	0	1	0	0	0	3	0	0	0	0	9	0	0	1	0	0	0	23	0	0	5	0	0	0	0	0
ENSG00000085871	245	358	103	162	241	208	357	258	297	126	335	124	416	517	412	208	164	267	226	407	182	115	251	196	329	368	151	150	362	189	46	67	49
ENSG00000085872	32	82	5	65	94	63	109	127	124	145	87	36	120	80	51	0	181	75	75	32	45	91	196	47	25	101	86	57	62	58	176	166	117
ENSG00000085978	38	74	5	19	67	23	127	52	58	90	22	1	42	63	44	12	0	56	71	0	61	5	51	67	45	55	18	4	44	37	8	9	5
ENSG00000085982	124	256	64	108	136	90	49	111	117	196	79	37	71	86	82	12	108	61	134	202	72	19	173	45	61	116	37	61	63	52	17	39	5
ENSG00000085998	61	15	0	20	5	2	21	2	14	9	18	28	5	1	24	12	82	7	15	0	3	0	0	4	10	0	2	18	0	1	6	0	10
ENSG00000086015	89	26	0	30	26	43	29	33	50	1	17	2	10	0	37	0	0	43	27	0	37	70	1	37	33	1	2	27	26	44	0	9	10
ENSG00000086061	261	303	401	289	372	333	267	531	309	323	257	321	420	170	331	464	315	263	320	436	314	493	342	453	599	342	1036	508	274	361	829	735	288
ENSG00000086062	1577	1119	606	648	1096	1274	949	697	1125	1061	676	1323	1049	1019	693	721	763	1234	946	821	967	1066	919	1160	844	1030	979	608	1785	796	899	1464	919
ENSG00000086065	277	377	34	196	323	250	474	310	228	393	254	526	512	508	391	1112	487	472	551	730	300	268	495	403	452	474	299	238	427	285	187	392	420
ENSG00000086102	124	106	88	183	145	132	115	186	130	158	77	20	156	40	156	49	17	144	91	204	164	57	35	181	139	137	55	127	148	47	83	24	24
ENSG00000086159	0	24	0	0	13	0	1	6	0	1	1	0	4	0	8	0	0	1	0	0	9	1	1	2	3	0	0	0	0	0	0	0	0
ENSG00000086189	0	15	5	17	9	37	22	51	48	10	14	8	81	0	58	0	0	37	13	36	21	65	68	58	13	38	4	16	21	28	2	2	0
ENSG00000086200	83	52	49	69	31	20	45	86	24	22	15	20	40	45	19	12	0	30	40	18	26	21	30	45	8	14	8	5	26	3	4	15	15
ENSG00000086205	0	10	0	0	12	0	9	0	6	0	0	0	37	0	0	0	0	0	0	0	3	0	1	6	0	7	0	0	5	0	0	0	0
ENSG00000086232	226	248	103	191	132	155	176	185	238	108	124	20	91	121	167	0	129	161	219	194	55	176	62	144	126	137	108	181	179	138	21	34	29
ENSG00000086288	41	0	0	0	8	10	0	0	0	0	0	0	0	0	0	0	0	0	0	0	0	0	0	2	0	1	90	0	0	0	0	34	0
ENSG00000086289	0	11	0	61	3	20	11	0	1	8	1	1	12	54	33	0	4	30	22	0	24	0	33	2	5	10	2	0	25	10	4	4	0
ENSG00000086300	178	32	98	58	58	23	6	20	16	73	37	113	0	1	3	330	0	13	42	0	84	140	39	43	336	5	939	343	47	63	106	468	376
ENSG00000086475	83	64	29	61	75	85	108	139	86	289	66	11	93	18	57	37	9	114	114	51	61	13	77	91	73	56	29	29	99	34	68	73	15
ENSG00000086504	92	44	73	21	47	65	50	41	61	36	69	8	84	28	68	110	17	40	67	57	55	41	24	47	43	59	98	45	65	39	152	63	10
ENSG00000086544	76	131	34	86	143	112	89	106	65	145	84	77	96	118	11	37	73	57	131	104	219	327	99	73	58	38	265	120	116	93	174	37	15
ENSG00000086548	784	1549	752	422	1207	956	888	533	716	741	380	350	1056	2638	611	318	750	363	701	452	463	576	688	459	758	995	580	381	920	682	160	289	137
ENSG00000086570	89	30	20	14	71	35	36	7	64	19	100	3	56	127	57	110	65	173	19	67	26	41	39	2	8	85	2	16	11	0	37	0	24
ENSG00000086589	236	236	176	138	169	150	212	171	113	123	138	155	151	294	201	24	237	129	138	209	142	296	128	155	169	149	281	232	180	128	116	334	78
ENSG00000086598	73	232	108	83	165	128	170	122	213	250	292	43	223	156	191	122	198	151	107	179	116	148	190	183	220	196	191	172	156	183	141	78	15
ENSG00000086619	92	38	0	19	60	40	44	79	50	122	64	8	40	27	54	12	52	55	18	2	33	52	41	28	114	73	55	25	44	80	0	164	0
ENSG00000086666	408	214	264	261	312	287	290	416	212	214	318	40	398	265	188	269	362	277	332	210	232	349	75	330	311	216	611	307	320	316	127	295	176
ENSG00000086696	0	8	5	0	0	0	0	0	13	0	15	0	0	0	7	24	4	10	10	0	1	1	1	0	0	20	41	0	3	6	0	9	49
ENSG00000086712	0	71	39	11	3	35	25	47	56	11	17	50	91	1	64	24	34	30	40	44	21	2	39	54	5	16	4	30	26	39	2	9	5
ENSG00000086730	13	1	34	39	31	65	0	0	24	1	22	194	1	0	8	134	168	14	0	0	27	143	34	80	43	9	466	80	0	28	104	720	508
ENSG00000086758	67	186	489	385	240	265	286	376	305	152	360	128	209	248	249	305	224	225	195	179	226	404	194	211	318	152	195	263	315	333	224	209	83
ENSG00000086827	19	89	59	37	50	27	30	22	62	2	84	4	50	5	111	0	121	87	56	33	102	77	80	24	33	174	24	27	40	62	4	54	5
ENSG00000086848	10	26	0	1	1	20	8	0	0	1	6	0	2	0	3	61	0	13	21	0	6	0	0	2	5	0	0	0	0	0	2	34	5
ENSG00000086991	0	0	0	0	1	23	0	0	0	0	1	1	0	0	0	0	0	11	0	0	0	0	0	0	0	0	0	13	2	7	156	0	0
ENSG00000087008	3	121	44	114	76	140	51	36	38	168	50	1	11	31	48	0	22	39	88	54	104	78	17	78	104	26	20	41	99	35	14	11	0
ENSG00000087053	10	13	0	54	16	35	37	57	62	154	12	47	48	34	39	0	9	26	46	0	40	59	1	19	25	41	39	38	51	75	6	13	5
ENSG00000087074	309	328	1852	553	483	515	170	318	195	245	270	1056	190	287	80	5387	1578	145	348	627	847	1361	505	636	2030	140	3410	738	297	543	3258	5560	3401
ENSG00000087076	0	0	0	0	0	0	0	0	0	0	0	0	0	28	0	0	0	7	0	0	0	9	0	0	3	0	0	0	0	0	0	0	5
ENSG00000087077	35	125	10	19	84	102	112	119	170	131	102	28	211	191	134	12	138	112	239	128	224	171	101	47	94	141	69	116	149	31	39	58	5
ENSG00000087085	0	0	0	0	0	0	0	0	0	0	0	0	0	0	0	0	0	2	4	0	0	0	0	0	0	0	2	14	0	0	0	0	0
ENSG00000087086	927	1138	1354	1006	801	1318	969	998	1136	1269	960	1166	781	1466	855	2993	755	660	1073	1560	1158	2762	838	2220	4241	923	10086	2133	1058	1291	2255	7254	2033
ENSG00000087087	118	114	161	179	196	182	89	67	191	41	160	81	142	141	115	220	78	87	186	38	127	118	16	99	109	105	147	111	123	262	48	147	147
ENSG00000087088	13	6	0	16	30	60	33	21	32	45	24	9	12	42	22	171	151	229	136	42	134	90	178	37	61	43	49	25	20	17	249	608	34
ENSG00000087095	41	11	20	56	27	18	1	63	48	65	26	1	7	54	30	0	4	9	26	0	48	9	17	37	15	55	10	41	16	45	2	2	15
ENSG00000087111	99	143	147	68	120	143	82	123	61	45	91	34	94	115	90	244	116	131	77	80	52	35	29	112	58	105	31	91	122	101	77	177	5
ENSG00000087128	0	106	254	148	165	50	14	106	34	201	122	0	24	76	43	147	168	7	70	113	126	513	59	71	96	38	161	89	91	20	239	121	44
ENSG00000087152	140	270	264	129	103	212	220	114	329	216	196	85	399	356	212	391	216	225	327	201	247	261	403	188	144	183	326	145	282	227	399	606	621
ENSG00000087157	105	0	49	23	20	45	3	11	5	1	30	77	1	19	17	12	9	7	31	2	39	5	18	67	61	27	562	61	29	37	4	220	220
ENSG00000087191	233	140	293	125	156	178	257	195	201	85	260	30	203	115	149	49	108	218	157	277	227	186	200	172	119	165	51	259	158	206	170	226	29
ENSG00000087206	70	37	98	33	89	77	19	45	41	22	24	95	69	0	69	24	147	9	18	58	9	17	48	43	15	31	210	88	44	52	199	86	376
ENSG00000087245	0	0	0	4	1	0	0	0	13	0	0	0	0	0	10	0	0	20	0	0	1	0	1	0	0	0	0	0	7	0	2	0	0
ENSG00000087250	0	14	0	6	7	0	62	15	0	62	1	0	1	0	43	0	0	31	25	0	0	1	35	22	0	18	2	55	1	4	6	2	5
ENSG00000087253	118	23	49	28	41	17	50	21	44	0	35	11	74	80	19	183	125	41	20	1	49	71	65	28	43	29	430	54	36	16	2	153	15
ENSG00000087258	0	0	0	0	0	0	0	0	0	0	0	0	0	0	0	0	0	2	0	0	0	1	0	0	0	0	0	0	17	8	0	0	0
ENSG00000087263	89	86	59	35	69	72	88	78	89	109	138	42	58	74	51	0	108	71	18	0	56	85	34	52	20	64	18	55	113	76	6	2	10
ENSG00000087266	140	110	665	56	73	158	84	26	130	53	163	172	86	270	51	159	125	122	73	153	110	548	82	149	245	73	438	189	182	123	172	302	171
ENSG00000087269	159	67	171	69	103	42	75	52	150	34	97	97	40	58	145	37	0	84	52	88	96	49	64	86	33	109	31	57	110	107	6	13	5
ENSG00000087274	51	91	49	147	119	117	102	125	104	105	90	78	73	200	102	220	164	117	176	161	161	69	79	142	73	73	232	70	148	107	218	151	171
ENSG00000087299	3	3	0	22	30	50	56	10	29	79	15	1	21	32	7	0	4	30	81	95	38	57	0	19	3	52	4	32	2	86	2	63	0
ENSG00000087301	6	1	0	25	3	38	7	20	22	0	26	23	7	0	8	12	4	7	0	20	26	33	3	2	20	27	4	4	47	3	100	2	5
ENSG00000087302	453	173	308	67	136	143	226	272	245	355	191	115	255	133	169	37	276	139	133	319	360	151	232	237	185	212	242	247	184	121	14	108	171
ENSG00000087338	57	153	64	107	75	57	116	85	60	146	40	88	95	39	68	61	216	91	183	5	72	99	98	103	86	90	77	27	109	118	12	114	230
ENSG00000087365	280	429	982	622	401	355	285	258	524	374	487	489	430	319	415	134	414	245	273	641	328	443	360	356	349	301	448	384	404	588	60	358	425
ENSG00000087448	3	56	5	29	30	88	34	64	64	1	94	31	68	113	102	0	52	80	100	45	58	55	20	28	33	89	2	105	57	25	2	4	29
ENSG00000087460	309	275	132	236	386	293	257	350	267	224	225	368	266	296	236	134	155	253	275	276	159	304	322	282	225	291	354	286	269	231	226	200	274
ENSG00000087470	280	112	200	159	106	115	124	139	178	85	227	57	207	204	191	24	151	143	36	1	17	109	72	164	106	137	96	170	122	110	4	123	10
ENSG00000087494	0	0	15	0	20	12	4	0	44	1	62	3	26	2	12	0	0	58	0	0	11	0	18	4	0	1	8	104	0	4	0	0	0
ENSG00000087495	0	0	0	1	0	0	1	1	0	0	0	0	0	1	0	0	78	0	0	0	0	0	1	30	0	1	0	0	7	0	0	0	0
ENSG00000087502	64	71	103	146	205	128	135	139	92	146	108	121	172	176	86	403	272	79	76	195	119	63	131	132	86	62	216	95	77	175	19	112	156
ENSG00000087510	163	139	147	69	153	177	143	140	91	171	62	209	121	201	69	98	190	115	150	1	95	187	143	30	63	101	83	107	70	93	172	37	5
ENSG00000087586	3	11	0	11	13	3	0	10	21	0	18	1	70	0	8	24	0	12	18	0	5	0	0	22	23	24	24	0	64	20	6	138	161
ENSG00000087589	3	19	44	105	76	70	0	1	11	1	37	96	4	0	0	220	43	23	1	0	32	102	3	84	8	4	381	170	1	68	87	448	235
ENSG00000087842	0	52	0	67	73	5	43	11	21	28	12	36	36	19	40	0	0	43	1	0	26	0	8	22	38	37	2	68	13	39	0	43	0
ENSG00000087884	0	34	88	33	47	27	62	38	130	53	66	37	32	103	54	12	65	102	22	18	30	21	107	34	58	102	29	72	62	24	56	34	10
ENSG00000087903	6	27	5	100	26	37	71	89	29	0	29	98	1	1	59	293	17	19	45	224	15	52	92	88	35	18	206	20	0	61	23	93	318
ENSG00000087995	3	40	15	23	27	12	14	41	58	37	61	114	23	48	46	12	0	15	39	87	78	43	14	52	81	26	16	23	14	39	33	0	142
ENSG00000088002	0	2	0	5	21	3	0	15	9	0	25	1	3	0	0	12	0	5	0	0	1	50	1	9	0	14	6	13	0	11	0	0	34
ENSG00000088035	0	36	0	10	47	2	41	29	18	18	40	2	40	62	6	12	9	58	39	0	17	73	3	13	20	52	18	39	56	4	2	47	64
ENSG00000088038	41	32	0	10	34	33	14	32	17	62	30	0	11	28	10	183	47	19	39	0	54	1	25	28	53	1	16	9	26	10	135	13	137
ENSG00000088053	0	0	0	0	1	0	0	0	0	0	0	0	0	0	0	0	0	0	0	0	37	0	0	9	0	0	14	0	1	3	0	0	0
ENSG00000088179	48	11	44	52	5	38	45	81	23	73	25	101	55	1	59	24	0	46	32	0	3	1	0	32	20	37	2	16	35	30	6	65	20
ENSG00000088205	226	120	10	152	156	177	220	206	187	201	270	289	278	218	245	12	375	241	148	37	79	209	212	179	187	213	230	191	207	197	93	520	161
ENSG00000088247	411	562	381	413	455	513	602	330	499	233	487	293	442	409	556	305	461	382	474	295	570	383	356	435	379	512	385	488	780	531	332	267	435
ENSG00000088256	178	238	210	334	130	232	221	149	237	260	102	187	198	217	220	12	224	217	261	221	290	245	488	179	222	168	92	243	231	154	260	60	171
ENSG00000088280	0	13	5	28	41	25	36	1	26	2	18	131	1	0	32	0	4	56	23	0	26	0	65	4	28	52	29	11	40	17	4	0	15
ENSG00000088298	0	14	0	12	35	22	19	0	4	47	7	0	5	0	19	0	4	27	1	0	6	10	4	4	0	27	57	5	29	3	2	19	5
ENSG00000088305	6	0	5	0	8	0	2	2	0	0	18	1	4	0	1	0	0	2	0	0	1	1	1	2	0	1	0	21	5	1	8	0	0
ENSG00000088320	0	0	0	3	0	0	6	0	0	1	0	0	0	0	0	0	0	5	0	0	3	0	0	0	0	1	0	0	0	0	0	0	0
ENSG00000088325	6	34	5	1	17	2	0	1	8	80	82	1	30	40	22	0	0	7	0	1	9	6	0	4	0	21	2	38	7	11	66	2	0
ENSG00000088340	73	7	5	118	26	50	23	28	10	0	50	18	3	29	3	0	4	12	47	59	63	10	89	26	10	14	2	4	42	65	4	2	5
ENSG00000088356	0	43	44	20	21	40	30	0	30	3	41	2	3	25	3	73	0	57	103	61	49	17	21	13	5	21	41	27	1	90	6	91	15
ENSG00000088367	118	297	274	274	304	307	222	139	273	342	212	155	184	221	217	12	552	326	183	154	245	188	200	405	225	348	51	191	370	324	307	17	44
ENSG00000088386	0	0	5	12	29	22	38	18	18	0	25	0	0	0	1	0	0	1	10	0	17	33	4	2	23	9	31	0	0	14	64	0	0
ENSG00000088387	83	64	29	46	178	28	72	58	20	65	87	31	103	143	165	134	220	82	194	93	38	27	116	39	76	90	16	61	170	39	93	17	15
ENSG00000088448	19	81	122	85	110	107	106	57	64	3	66	86	96	163	130	0	108	114	114	13	46	57	64	88	56	72	106	70	108	124	413	147	15
ENSG00000088451	3	0	5	44	12	0	6	5	17	50	15	82	2	32	11	0	0	23	18	0	2	0	24	13	8	14	4	11	3	16	114	0	5
ENSG00000088538	3	25	0	0	1	0	2	13	1	1	3	0	0	0	3	159	0	5	1	0	0	1	1	11	0	1	0	0	0	0	0	0	0
ENSG00000088543	0	0	0	0	0	3	0	13	0	0	0	0	0	0	0	0	0	0	4	0	0	0	0	2	0	0	12	0	0	4	2	0	0
ENSG00000088682	80	16	0	57	10	27	12	43	23	29	39	5	42	3	43	0	4	41	27	25	34	36	13	37	33	43	12	21	72	34	4	9	5
ENSG00000088726	0	33	303	82	107	20	51	27	42	15	185	0	40	53	14	73	73	21	38	32	41	124	8	24	58	4	59	93	5	8	58	13	347
ENSG00000088727	3	8	127	111	14	42	120	184	14	156	21	74	45	83	141	12	9	77	100	332	136	15	67	119	38	41	6	55	23	90	10	32	83
ENSG00000088756	0	0	0	5	0	0	0	0	6	0	0	0	0	0	0	0	0	0	0	0	1	0	17	0	0	0	0	0	22	0	2	0	0
ENSG00000088766	102	71	24	48	96	67	88	142	54	72	77	37	66	136	97	0	4	78	131	41	18	3	77	84	73	64	63	48	58	51	52	9	20
ENSG00000088808	19	56	0	7	26	72	53	16	47	40	18	1	68	28	39	12	30	41	27	0	44	1	107	17	45	116	12	4	30	10	2	11	10
ENSG00000088812	45	62	20	79	99	45	103	43	83	227	77	28	28	215	30	24	103	182	87	81	129	47	192	112	83	50	31	45	58	42	177	15	20
ENSG00000088826	0	23	5	0	0	0	6	0	0	24	10	0	12	4	4	0	9	2	0	0	7	9	0	11	3	17	14	52	24	16	10	84	0
ENSG00000088827	0	0	0	0	0	0	0	5	18	0	0	18	0	0	0	0	0	2	18	0	2	0	0	0	25	1	0	0	0	0	0	0	0
ENSG00000088832	121	233	298	125	271	270	221	196	292	371	268	47	283	391	277	489	116	167	216	375	252	280	291	237	303	224	853	181	201	300	251	619	166
ENSG00000088833	115	201	313	153	89	140	117	98	116	147	140	199	124	49	118	86	185	91	114	191	160	186	185	114	71	147	136	252	112	147	8	129	15
ENSG00000088836	360	456	396	360	781	600	343	426	575	677	487	321	283	343	614	195	535	426	779	280	677	297	720	190	172	365	122	125	510	405	667	164	83
ENSG00000088854	57	23	49	92	86	25	32	94	58	0	43	109	58	68	28	49	4	50	52	35	41	28	77	47	25	84	14	21	55	28	0	50	10
ENSG00000088876	3	0	0	0	25	18	10	0	5	0	8	0	0	69	0	0	4	7	14	0	1	0	3	9	0	1	0	0	32	28	0	0	24
ENSG00000088881	16	0	0	20	29	2	29	18	14	1	4	0	0	0	15	12	4	3	10	30	5	17	1	11	5	0	8	27	3	17	0	0	0
ENSG00000088882	0	0	0	1	0	3	0	0	24	0	1	0	0	0	0	0	0	0	1	0	14	1	0	0	23	1	4	0	0	0	8	0	0
ENSG00000088888	366	309	508	432	353	277	408	306	320	279	354	329	260	375	264	195	461	319	514	205	244	385	457	289	286	421	96	282	310	321	42	112	54
ENSG00000088899	32	42	54	54	29	93	29	94	64	1	25	1	13	39	32	0	108	53	54	31	63	1	10	56	51	98	6	73	24	54	2	11	15
ENSG00000088930	172	151	508	348	285	257	73	195	167	178	335	103	145	121	203	647	86	191	74	36	124	168	22	218	172	164	1142	392	110	151	235	412	669
ENSG00000088970	0	0	39	31	12	30	3	42	4	36	1	22	24	3	21	0	0	29	13	60	14	1	3	0	20	1	65	52	9	28	6	15	5
ENSG00000088986	478	659	122	628	529	360	887	991	645	1337	355	499	673	524	821	110	431	601	932	906	649	410	546	640	511	882	242	563	593	576	604	259	108
ENSG00000088992	0	0	0	9	1	2	0	2	6	0	4	0	2	0	6	12	0	0	0	0	1	1	21	4	0	1	6	18	1	18	2	15	0
ENSG00000089006	398	164	103	100	154	130	132	261	269	163	260	24	190	224	234	171	116	190	118	108	202	195	171	194	235	217	43	120	194	193	110	140	347
ENSG00000089009	293	304	166	73	185	148	187	237	304	89	451	187	315	130	415	37	203	297	317	464	373	262	242	218	260	411	114	218	150	180	237	205	73
ENSG00000089012	0	0	0	0	0	0	0	0	0	0	0	1	0	0	0	0	0	4	0	0	0	9	0	0	0	0	0	0	0	0	0	0	0
ENSG00000089022	48	55	10	33	43	62	30	45	30	39	69	58	36	99	48	0	4	30	71	38	65	19	80	41	18	38	6	39	52	3	4	22	0
ENSG00000089041	0	1	10	18	7	7	11	2	19	0	0	0	11	0	6	49	0	3	14	0	5	28	7	15	28	3	2	0	2	48	177	24	122
ENSG00000089048	140	81	88	153	140	120	123	122	156	33	245	57	77	40	181	24	164	122	90	112	96	88	109	179	116	139	16	179	231	101	14	97	29
ENSG00000089050	0	29	0	26	22	38	60	70	53	21	32	91	28	53	50	0	0	57	28	0	13	21	8	30	18	46	4	20	102	70	2	2	161
ENSG00000089053	108	62	64	251	202	223	278	198	154	105	160	179	116	209	263	0	233	236	267	205	159	115	301	149	81	179	94	98	208	202	314	78	78
ENSG00000089057	64	32	54	44	60	73	54	20	17	83	17	15	46	35	62	0	65	71	88	75	69	8	37	30	20	17	35	46	46	48	4	69	5
ENSG00000089060	261	76	0	81	80	72	48	34	38	2	41	166	23	96	40	257	95	81	65	0	96	40	149	39	38	39	31	2	59	13	2	88	5
ENSG00000089063	16	49	15	44	51	70	45	48	39	81	35	46	112	1	93	49	17	79	160	119	70	56	93	99	58	127	10	7	137	30	6	82	15
ENSG00000089091	0	0	0	46	24	2	25	29	39	31	15	34	0	88	18	0	0	14	52	60	37	0	0	19	8	1	0	2	46	4	2	0	5
ENSG00000089094	61	72	59	57	59	80	87	4	64	89	93	59	43	11	50	12	43	88	33	85	42	45	58	28	28	90	26	84	67	63	0	43	5
ENSG00000089101	0	0	0	31	0	0	4	15	0	0	0	0	0	0	0	0	0	6	8	2	40	0	10	2	3	3	0	5	0	13	0	0	0
ENSG00000089123	0	25	0	39	20	8	22	11	1	1	8	0	23	0	1	0	0	35	8	0	7	3	21	4	18	30	2	30	4	6	2	0	5
ENSG00000089127	239	321	186	194	423	371	205	137	235	146	317	102	357	256	184	73	1000	175	201	3	392	679	257	231	382	177	623	207	279	431	41	269	313
ENSG00000089154	67	108	39	131	135	80	123	70	167	66	104	21	60	96	39	122	73	133	62	114	64	91	79	75	124	58	20	70	114	89	160	30	15
ENSG00000089157	4598	4711	3323	1796	3246	3485	5107	3609	5462	3328	6266	3901	6939	3483	5017	1796	3751	5647	4103	3789	3804	2534	4985	4911	5171	7475	1883	3482	4620	3794	4905	2729	1686
ENSG00000089159	338	306	327	437	373	450	323	240	389	401	205	393	214	216	217	3005	293	548	566	647	581	607	421	384	389	312	1950	363	434	257	1119	1996	2126
ENSG00000089163	0	0	0	0	1	7	0	12	0	45	1	0	1	0	0	0	0	0	1	0	0	0	1	4	0	1	0	0	0	7	2	2	0
ENSG00000089177	83	107	0	61	43	7	42	24	51	17	30	263	65	36	72	0	30	25	19	63	39	29	51	82	68	52	31	129	86	55	15	2	15
ENSG00000089195	207	58	49	41	21	67	107	147	113	207	77	128	89	11	73	49	56	133	44	65	40	55	29	119	18	39	53	86	38	92	8	32	5
ENSG00000089199	0	0	0	0	0	2	0	0	0	0	0	0	0	0	0	0	0	0	0	0	0	0	0	0	0	1	0	0	1	0	120	22	0
ENSG00000089220	695	850	518	787	770	876	1227	1098	807	1119	556	1049	585	513	1023	61	987	948	955	868	843	462	925	1007	463	925	161	644	674	724	365	351	235
ENSG00000089234	3	21	49	77	43	78	49	24	59	0	41	1	50	36	21	24	0	27	20	15	13	31	51	34	51	16	61	75	16	25	125	34	108
ENSG00000089248	309	408	772	333	209	288	479	451	448	354	264	171	349	586	346	354	164	312	225	178	348	316	505	317	286	366	228	193	333	412	149	95	210
ENSG00000089250	0	0	0	0	0	2	0	0	0	0	0	0	0	0	0	0	0	0	0	0	3	0	0	2	0	0	0	4	0	16	83	0	195
ENSG00000089280	373	477	699	433	539	603	516	323	540	220	552	386	422	479	383	501	690	504	489	543	395	796	342	332	452	343	1403	433	499	273	374	1151	914
ENSG00000089289	6	78	127	83	141	118	55	124	133	36	123	49	209	33	76	61	22	62	61	130	45	124	7	121	104	137	83	157	84	83	12	110	5
ENSG00000089327	19	10	0	32	18	17	11	1	23	1	15	4	27	27	4	0	0	47	14	1	0	45	98	6	5	3	31	5	27	23	0	263	0
ENSG00000089335	10	50	0	10	26	37	29	76	33	1	35	1	14	52	51	0	216	15	53	27	63	9	1	22	18	35	2	29	26	7	2	2	10
ENSG00000089351	10	13	59	51	13	15	0	3	7	1	19	0	19	1	28	257	0	25	13	1	18	23	8	34	149	8	387	59	2	16	4	366	396
ENSG00000089356	1205	1398	723	871	1466	1311	1649	1891	1543	1170	2229	748	1955	2037	1066	684	1160	1190	1386	2506	1496	859	1755	1276	1342	1758	1287	1262	1622	1231	1327	716	249
ENSG00000089472	0	0	0	2	8	0	0	0	0	0	18	0	0	0	0	0	0	10	0	0	24	1	9	4	0	4	0	0	0	0	0	0	0
ENSG00000089486	54	22	0	3	13	15	20	3	1	1	12	43	3	11	17	12	0	21	23	0	2	17	1	13	5	0	33	14	15	25	2	2	10
ENSG00000089558	0	0	0	8	0	0	0	0	0	0	0	0	0	0	0	0	0	0	0	0	23	0	0	0	0	0	14	0	0	0	0	0	0
ENSG00000089597	1106	758	508	569	636	721	934	628	1109	491	485	807	945	560	851	709	772	743	720	781	659	322	497	686	677	673	383	527	915	781	573	502	347
ENSG00000089639	64	23	308	51	37	148	46	32	56	35	43	77	43	37	3	134	13	13	18	0	30	138	41	52	99	13	348	109	24	72	164	188	567
ENSG00000089682	3	43	88	60	41	52	48	55	36	62	40	1	46	61	46	0	39	30	1	0	25	87	9	43	43	58	14	29	16	114	2	19	0
ENSG00000089685	0	29	0	0	4	2	3	0	0	0	26	0	38	3	0	0	0	35	0	0	7	2	0	11	0	47	2	2	2	10	2	0	0
ENSG00000089692	0	0	0	0	0	0	0	0	7	0	0	0	14	0	1	0	0	6	8	0	5	14	0	0	5	0	2	0	0	3	0	0	0
ENSG00000089693	70	64	34	55	119	85	100	112	140	86	72	100	79	105	71	24	9	104	104	146	73	257	165	88	76	118	200	116	156	109	46	216	73
ENSG00000089723	0	14	0	14	26	0	1	0	0	0	29	1	7	15	11	0	43	5	8	0	19	83	9	2	23	26	10	0	26	11	114	22	5
ENSG00000089737	198	412	533	250	216	326	280	277	225	76	389	295	164	157	248	86	108	198	85	279	172	258	365	269	202	271	177	243	254	364	100	162	264
ENSG00000089775	0	6	0	52	4	5	21	58	19	0	11	23	2	27	6	0	0	29	0	0	11	13	1	26	0	5	0	2	12	17	2	0	0
ENSG00000089818	0	44	10	16	45	38	9	102	16	6	15	2	27	176	11	24	0	35	15	16	11	23	1	43	81	16	20	16	31	39	116	82	0
ENSG00000089820	6	40	156	88	42	95	39	34	76	25	72	48	72	1	19	134	4	32	10	56	86	152	14	43	88	9	346	120	21	66	133	433	132
ENSG00000089876	220	129	5	136	126	60	163	147	73	155	86	4	108	258	62	110	91	67	89	1	76	105	136	91	88	134	57	75	162	162	129	11	15
ENSG00000089902	156	116	542	138	200	188	81	244	179	52	354	86	85	137	112	330	138	135	75	130	139	256	86	188	147	122	309	279	146	124	339	343	200
ENSG00000089916	76	118	176	138	132	170	146	145	79	68	159	54	109	40	58	37	4	176	25	48	56	150	72	43	174	145	240	125	78	106	116	170	68
ENSG00000090006	6	0	64	15	55	43	62	17	53	6	48	0	35	12	36	12	47	23	31	0	52	1	48	32	38	38	0	55	112	20	2	2	20
ENSG00000090013	48	161	54	104	157	115	164	159	127	54	221	171	126	154	174	49	254	236	131	147	166	133	113	226	197	219	112	164	91	161	230	142	93
ENSG00000090020	89	48	68	40	67	60	38	8	38	15	10	31	49	47	53	171	0	59	116	99	84	93	1	6	68	76	61	2	58	27	125	101	29
ENSG00000090054	0	68	64	37	33	7	24	25	58	0	25	23	15	3	7	0	99	44	38	0	8	72	1	13	25	45	90	34	49	41	4	2	0
ENSG00000090060	1071	498	391	600	476	353	542	562	578	328	494	375	490	380	481	403	185	544	421	744	559	513	416	502	523	457	1014	531	523	589	457	675	274
ENSG00000090061	16	101	29	65	102	117	112	88	129	49	98	162	94	12	147	12	263	83	97	203	128	119	46	78	66	149	114	64	90	83	75	136	112
ENSG00000090097	13	19	0	15	34	70	41	4	47	43	8	1	13	1	32	0	0	75	13	57	34	1	98	24	3	51	2	0	64	20	6	19	0
ENSG00000090104	0	24	137	5	39	48	7	0	13	16	62	4	38	63	17	134	4	21	1	0	58	191	30	73	8	16	69	27	7	44	0	136	0
ENSG00000090238	51	185	327	158	139	187	66	43	122	34	55	219	69	115	62	733	78	61	122	221	116	285	153	82	131	52	538	118	156	110	276	610	445
ENSG00000090263	16	64	83	103	93	100	127	269	28	252	163	189	113	135	115	0	142	98	96	170	126	40	179	125	134	115	63	132	76	128	320	15	59
ENSG00000090266	185	221	195	103	131	143	157	268	205	270	220	79	174	113	241	49	280	261	217	209	153	188	213	164	311	280	53	227	165	196	69	110	34
ENSG00000090273	191	159	279	169	113	112	228	218	87	121	140	238	100	138	286	73	34	115	197	241	161	85	21	97	114	123	61	181	109	240	6	63	20
ENSG00000090316	89	109	181	162	86	100	108	129	133	64	178	197	135	130	75	281	410	105	85	31	187	326	106	138	63	135	444	188	161	142	104	418	83
ENSG00000090339	41	7	64	62	17	65	12	1	25	2	19	38	27	1	6	305	17	15	9	0	121	76	27	50	233	14	725	89	7	70	156	739	244
ENSG00000090372	22	34	5	28	51	25	43	25	27	1	24	59	66	3	39	195	4	19	21	67	62	1	34	11	40	13	53	21	44	23	187	65	5
ENSG00000090376	389	293	313	106	77	162	163	153	287	70	171	232	218	156	140	171	220	198	182	166	124	268	60	179	465	143	633	234	144	262	4	205	122
ENSG00000090382	284	127	362	123	313	303	175	207	247	424	207	416	207	263	259	366	69	239	257	609	313	679	190	354	639	298	383	613	74	228	208	1977	59
ENSG00000090432	191	111	88	46	50	67	59	62	118	37	87	84	67	27	43	0	9	79	59	102	117	83	120	41	38	71	22	95	69	161	6	97	5
ENSG00000090447	0	5	10	29	0	0	36	34	8	0	15	79	42	0	8	0	0	11	40	42	3	10	1	22	0	18	0	0	1	6	4	6	29
ENSG00000090470	220	37	54	36	45	75	75	43	69	39	69	73	47	140	58	134	9	93	82	23	68	2	51	50	43	56	10	39	114	30	6	43	5
ENSG00000090487	300	147	108	61	50	72	129	57	73	84	47	90	65	157	116	73	17	95	151	77	161	36	148	82	83	128	265	80	184	62	120	91	49
ENSG00000090512	0	0	0	0	9	0	0	0	0	0	22	0	0	0	0	0	0	0	0	0	0	15	0	2	0	16	0	0	0	0	0	0	0
ENSG00000090520	354	367	127	225	314	218	325	285	549	171	407	213	280	104	263	12	323	452	178	372	191	335	219	257	230	338	224	209	272	278	442	263	318
ENSG00000090530	32	5	0	2	13	8	22	1	21	33	12	1	5	1	4	0	4	20	0	0	0	1	18	24	5	0	6	41	0	1	0	2	0
ENSG00000090554	35	22	0	1	12	0	0	0	1	0	0	0	7	0	0	0	0	0	0	0	0	1	1	0	0	0	0	0	0	0	2	2	10
ENSG00000090565	0	0	0	12	1	22	10	17	0	37	43	0	33	0	12	244	0	35	11	0	21	10	1	4	3	14	2	0	37	23	0	13	10
ENSG00000090581	61	54	29	81	75	63	56	24	24	89	26	80	83	252	47	110	9	85	35	56	90	70	137	106	38	45	61	73	75	70	4	65	254
ENSG00000090612	0	94	0	2	17	25	24	25	18	3	29	2	66	32	41	0	95	59	6	39	15	50	25	9	35	13	2	13	29	20	0	19	59
ENSG00000090615	124	240	210	149	211	237	283	200	297	278	148	199	267	238	171	0	306	291	251	278	266	193	319	160	142	183	120	216	250	176	218	121	117
ENSG00000090621	328	268	279	247	378	252	222	312	374	178	289	19	155	323	250	208	306	354	358	308	227	329	223	356	157	306	145	352	292	127	436	231	15
ENSG00000090659	45	1	0	0	7	8	8	0	3	0	22	25	0	0	0	0	0	1	0	0	7	3	0	0	13	0	0	0	4	1	0	0	5
ENSG00000090661	6	0	0	14	21	5	3	0	0	0	0	0	0	47	14	24	0	6	5	0	38	49	4	19	18	16	10	4	1	8	0	0	5
ENSG00000090674	16	4	15	5	20	20	31	2	8	1	7	1	25	13	7	110	4	34	8	22	18	130	55	4	18	0	149	52	3	31	41	147	78
ENSG00000090686	143	150	606	192	199	195	132	185	258	71	189	187	118	171	224	37	78	297	123	57	166	91	102	248	114	194	271	200	133	203	10	280	39
ENSG00000090776	0	80	10	37	35	55	22	22	19	69	106	4	93	39	91	0	0	99	90	6	55	7	90	17	13	20	29	34	51	20	114	73	117
ENSG00000090857	83	126	24	61	50	8	77	119	72	28	120	110	132	5	39	134	4	105	45	49	74	55	98	30	63	102	16	118	161	32	54	4	235
ENSG00000090861	67	54	10	21	97	23	58	55	33	14	44	36	3	59	17	12	26	31	61	65	39	1	126	52	5	94	6	0	17	39	6	6	10
ENSG00000090863	220	219	562	128	209	155	164	147	141	136	97	261	291	307	196	86	65	143	131	233	113	205	336	144	159	84	161	123	164	154	77	88	215
ENSG00000090889	3	0	0	0	13	0	20	0	13	1	0	2	1	0	8	12	0	22	0	0	2	0	1	2	0	17	0	0	0	6	54	0	5
ENSG00000090905	45	227	200	262	372	215	257	227	261	103	223	185	295	345	234	391	259	284	278	225	183	92	301	192	182	157	112	127	319	149	120	112	498
ENSG00000090924	0	10	156	39	25	15	20	9	1	1	37	0	0	0	8	330	39	21	5	0	9	48	1	4	33	18	88	20	20	3	0	119	10
ENSG00000090971	6	30	0	126	12	20	30	20	9	80	3	24	32	1	47	0	39	15	19	74	40	31	1	22	25	21	37	46	26	85	6	0	5
ENSG00000090975	3	0	0	0	5	3	0	1	3	0	1	0	0	1	1	134	0	5	1	0	0	13	0	13	3	9	2	0	1	0	0	2	0
ENSG00000090989	370	243	49	276	372	260	261	280	258	290	357	97	329	186	336	195	181	307	248	216	195	308	236	259	321	165	157	191	203	333	278	285	410
ENSG00000091009	0	90	0	10	68	33	70	6	22	115	30	126	96	23	28	12	0	55	16	130	40	29	35	75	51	65	55	43	53	76	4	19	5
ENSG00000091039	236	233	342	250	260	333	131	226	212	229	248	415	302	298	252	831	168	215	133	275	197	534	82	276	334	243	1038	445	189	252	538	1229	1016
ENSG00000091073	577	719	679	407	490	530	712	601	867	506	502	361	568	235	545	599	802	620	753	625	864	615	979	617	619	585	564	282	1322	716	552	696	327
ENSG00000091106	6	0	176	60	4	18	0	0	1	0	0	0	0	0	3	37	0	0	0	0	0	88	20	17	10	3	242	114	0	0	2	170	0
ENSG00000091127	3	4	5	9	3	35	6	0	8	0	11	1	0	0	14	0	0	29	28	19	1	0	0	41	8	24	2	11	26	11	6	19	5
ENSG00000091128	0	0	0	0	14	0	0	5	0	0	0	0	0	0	10	0	0	0	0	0	2	0	0	0	0	0	2	0	0	0	0	0	0
ENSG00000091129	0	0	0	0	0	0	14	0	4	1	1	0	5	0	0	0	0	1	0	0	0	1	1	0	0	3	18	2	1	0	0	0	0
ENSG00000091136	127	26	20	1	27	23	1	0	35	0	19	2	0	1	35	0	9	39	9	0	9	1	56	19	0	46	4	25	7	7	12	11	5
ENSG00000091137	143	724	5	20	312	3	120	159	550	32	181	410	354	104	35	12	565	7	97	0	301	94	5	17	1913	306	289	45	120	154	39	19	20
ENSG00000091140	382	184	151	119	213	120	169	130	213	288	239	293	243	181	159	220	13	109	144	80	132	156	158	222	126	225	100	222	173	155	181	116	127
ENSG00000091157	3	15	29	26	47	27	28	4	27	2	41	27	31	0	32	24	0	50	39	0	38	151	3	67	40	42	20	75	40	38	0	0	0
ENSG00000091164	70	209	39	43	149	88	69	58	109	113	75	73	137	201	104	0	194	66	80	182	109	85	72	65	182	242	63	77	138	58	12	30	15
ENSG00000091181	131	0	108	42	4	7	41	50	0	50	0	54	0	0	26	0	9	0	1	67	11	0	0	4	0	21	2	4	0	6	2	6	0
ENSG00000091262	0	0	0	2	1	10	9	0	0	0	0	0	0	1	1	0	0	0	0	0	0	0	0	0	0	0	0	18	0	0	0	0	0
ENSG00000091317	918	995	2350	1582	982	1411	875	768	1139	1168	1202	1506	1159	1393	1203	2944	479	1113	1027	724	1088	2065	919	1369	2037	1674	6525	1963	1232	1129	2355	4346	2355
ENSG00000091409	287	120	264	237	118	270	121	90	344	107	722	55	236	123	210	24	22	318	85	3	113	88	135	216	40	182	110	461	150	113	12	306	127
ENSG00000091436	3	11	49	23	13	57	49	103	16	11	61	72	16	48	62	12	52	28	45	1	56	12	88	41	68	77	259	41	42	85	71	136	156
ENSG00000091482	3	0	15	7	1	3	0	5	1	0	0	0	24	0	6	0	39	3	1	0	0	0	0	0	0	0	0	5	1	13	0	0	0
ENSG00000091483	6	40	78	24	50	28	86	22	44	13	46	27	78	0	11	0	0	42	82	31	68	8	5	26	40	63	4	21	30	47	95	22	5
ENSG00000091490	453	162	117	211	144	197	230	163	272	239	64	238	164	89	207	0	164	364	500	346	339	98	247	341	220	240	140	105	195	285	204	45	54
ENSG00000091513	13	31	10	0	12	33	4	2	4	0	37	231	21	1	15	0	9	29	18	0	45	6	21	4	10	10	8	45	38	1	4	67	24
ENSG00000091527	539	322	406	390	242	381	299	285	458	447	423	459	220	414	459	770	328	368	317	189	299	342	298	427	374	349	389	288	315	403	503	384	215
ENSG00000091536	0	13	0	1	0	0	1	0	0	18	0	0	0	14	0	110	0	1	0	0	0	7	0	4	8	0	0	13	0	3	2	32	147
ENSG00000091542	61	123	54	115	102	68	182	164	115	201	80	267	92	88	113	24	177	165	159	246	234	97	435	134	114	71	112	89	159	156	376	110	205
ENSG00000091592	3	42	142	108	42	80	39	62	42	27	11	96	28	1	28	183	190	26	19	106	26	35	39	54	23	21	236	89	7	61	62	185	78
ENSG00000091622	10	112	5	104	98	113	71	168	61	112	123	181	77	78	93	0	116	105	101	150	93	56	63	71	30	81	18	109	93	10	14	30	34
ENSG00000091640	210	254	117	259	158	180	311	463	323	342	324	199	357	187	379	305	216	349	389	478	183	422	339	313	447	225	301	336	325	258	197	308	459
ENSG00000091651	3	14	5	3	4	5	23	1	32	0	61	0	0	0	1	0	4	29	0	0	1	0	0	0	0	1	2	2	0	3	0	0	5
ENSG00000091656	6	0	0	39	1	7	21	0	14	15	1	1	14	1	0	0	112	27	16	49	22	2	0	2	5	1	0	25	2	10	0	0	5
ENSG00000091732	0	9	5	36	3	7	24	13	36	22	10	1	26	84	1	0	142	12	12	0	26	0	55	2	0	8	0	34	15	17	15	34	0
ENSG00000091831	10	3	64	5	21	18	23	7	1	24	35	0	0	0	30	0	4	21	38	0	33	2	16	11	0	3	4	23	7	7	0	0	5
ENSG00000091844	0	4	5	0	18	12	16	12	0	1	8	57	0	0	12	0	0	20	40	0	6	0	0	4	8	31	0	34	1	8	2	0	88
ENSG00000091947	38	51	68	10	56	68	67	30	110	66	50	79	69	48	39	24	30	87	64	18	77	36	60	93	56	75	49	61	52	58	206	13	117
ENSG00000091986	743	560	953	466	698	805	524	945	485	713	220	1184	222	877	1153	110	453	504	785	385	924	206	869	623	596	414	120	744	1040	724	69	252	235
ENSG00000092010	590	556	474	220	274	371	319	388	326	277	310	253	439	211	382	366	207	376	257	329	282	294	332	556	639	240	1201	527	385	438	347	528	757
ENSG00000092020	13	170	308	154	109	122	99	123	107	4	120	217	119	51	130	171	125	190	66	1	129	74	137	244	91	181	289	143	93	266	305	220	230
ENSG00000092036	0	11	64	19	31	20	28	33	20	0	22	4	8	15	25	12	65	37	21	36	22	21	60	17	43	72	77	13	7	4	2	0	5
ENSG00000092067	0	0	0	1	1	0	0	1	0	0	25	0	0	0	0	0	0	0	0	0	0	34	0	0	3	3	26	14	0	0	0	17	0
ENSG00000092068	10	22	10	49	30	63	148	26	163	58	12	53	109	87	141	24	103	131	104	177	151	74	93	69	81	105	24	116	40	82	87	39	59
ENSG00000092094	0	47	0	29	16	20	17	42	23	141	26	2	14	57	12	0	52	24	15	74	25	8	46	22	53	12	29	25	26	31	4	4	0
ENSG00000092096	0	0	0	0	9	0	1	0	0	0	0	0	0	0	0	0	0	0	4	0	0	0	42	0	0	0	0	0	0	0	0	32	0
ENSG00000092098	0	0	49	2	0	0	0	0	0	0	0	0	0	0	0	0	0	0	0	1	0	0	0	9	0	0	0	0	0	0	0	0	0
ENSG00000092108	172	77	127	117	153	100	103	207	150	150	129	78	160	109	136	12	34	115	118	110	107	104	124	134	185	166	73	77	110	185	10	47	24
ENSG00000092140	41	1	29	7	64	72	61	61	36	164	104	3	24	0	18	0	60	45	33	90	41	80	1	28	51	56	20	41	25	16	8	84	0
ENSG00000092148	558	612	401	876	928	591	666	613	479	696	712	764	633	283	545	574	703	581	487	482	479	485	474	653	665	560	430	552	808	640	355	386	93
ENSG00000092199	513	434	547	533	403	486	385	384	392	257	559	407	608	161	329	953	185	247	191	300	342	477	169	614	642	398	1242	760	293	433	465	550	757
ENSG00000092200	0	0	0	13	0	0	0	0	0	0	1	0	0	0	0	0	0	0	0	0	0	0	0	0	0	0	35	0	0	0	0	0	0
ENSG00000092201	201	250	406	234	410	170	225	421	334	163	463	209	307	245	315	24	358	267	177	115	186	366	274	274	185	326	100	225	243	269	203	222	64
ENSG00000092203	274	141	440	118	240	218	207	96	224	183	185	300	178	131	163	342	151	175	150	104	253	417	262	183	174	188	385	284	123	231	8	459	533
ENSG00000092208	3	13	0	14	1	3	5	15	8	0	3	36	22	1	8	0	0	17	3	2	10	0	26	11	0	0	0	5	18	0	4	0	5
ENSG00000092295	0	7	54	28	29	7	32	10	18	109	100	3	23	25	25	0	95	85	65	26	58	33	45	41	8	8	18	68	12	35	0	4	298
ENSG00000092330	61	71	24	40	43	37	11	31	8	1	86	50	98	57	21	12	73	72	62	47	101	54	3	15	10	43	157	61	53	51	164	121	0
ENSG00000092377	0	0	0	5	0	0	0	0	0	0	0	0	0	0	0	0	0	0	0	0	0	0	0	0	20	4	0	5	0	7	0	0	0
ENSG00000092421	3	0	15	0	8	18	0	26	7	0	14	37	5	0	4	12	0	10	0	0	1	0	0	0	0	18	10	9	0	0	100	2	5
ENSG00000092439	6	46	20	77	130	98	130	167	107	94	144	4	51	52	138	61	4	107	144	33	76	151	72	125	114	106	77	66	147	90	14	41	24
ENSG00000092445	0	3	73	6	64	13	16	24	16	1	6	0	4	30	28	208	34	27	15	19	52	0	34	19	18	25	6	7	23	30	0	0	122
ENSG00000092470	0	16	5	9	1	3	7	0	18	0	11	0	0	0	19	0	0	17	0	0	5	0	1	2	3	5	2	0	2	0	0	2	0
ENSG00000092531	22	117	68	108	84	162	157	133	94	145	66	50	187	56	130	12	65	71	94	4	48	147	25	58	149	128	360	132	91	134	66	373	625
ENSG00000092621	61	4	5	18	1	2	9	0	12	0	12	0	0	2	1	0	9	6	25	0	0	0	0	11	0	4	2	2	2	0	0	0	0
ENSG00000092758	6	0	0	1	3	0	2	4	0	0	0	0	0	0	25	61	9	1	0	1	1	30	1	0	5	1	26	0	2	4	0	32	0
ENSG00000092820	1823	1838	2140	2132	2127	1976	1803	1941	1456	1788	1926	1886	1615	2709	1600	562	1272	1275	1674	2044	2060	2184	1452	1819	826	1398	1348	1613	1977	2451	1229	875	1222
ENSG00000092841	797	989	1305	1032	975	999	629	1108	1120	461	1409	664	1347	1176	683	1808	664	532	598	859	723	1837	529	1177	1554	1200	2952	2363	842	967	1173	2272	689
ENSG00000092847	19	95	127	54	56	50	55	61	47	142	55	89	66	71	40	0	0	69	52	0	17	35	52	75	68	54	114	59	26	10	19	54	137
ENSG00000092850	3	0	10	62	1	0	19	14	0	29	0	0	0	0	0	12	0	8	6	24	6	0	0	13	0	1	0	7	0	0	0	24	0
ENSG00000092853	3	15	15	0	21	3	3	2	2	0	37	0	15	1	3	0	0	21	0	0	21	13	0	2	10	10	2	20	2	11	0	24	0
ENSG00000092871	140	58	93	66	71	63	56	23	38	159	126	63	65	174	19	12	4	27	83	65	53	74	41	67	78	56	181	64	46	17	4	140	103
ENSG00000092929	6	44	83	73	18	32	2	13	19	0	73	24	27	4	1	611	9	14	0	0	45	85	24	34	63	1	177	46	17	20	89	132	98
ENSG00000092931	57	27	103	46	45	140	69	21	78	59	35	65	69	0	76	24	30	79	66	111	88	105	80	28	136	80	69	84	86	28	4	4	88
ENSG00000092964	3	1	24	5	3	0	0	2	76	0	17	1	49	2	53	0	9	27	1	0	6	22	55	11	3	10	35	23	2	0	56	73	0
ENSG00000092969	13	91	24	18	50	50	61	60	64	0	39	24	45	0	41	281	9	84	123	1	32	31	46	75	3	51	47	55	181	59	4	17	5
ENSG00000092978	35	150	73	127	80	58	135	98	63	83	90	244	60	106	86	12	4	75	33	167	17	24	50	75	20	58	39	48	58	109	4	132	10
ENSG00000093000	430	155	342	334	228	338	245	204	241	393	246	149	363	204	180	0	34	160	136	235	345	298	68	177	142	208	326	265	195	265	311	280	39
ENSG00000093010	96	186	15	90	68	88	119	70	102	78	83	11	140	313	115	366	73	164	285	316	199	121	357	84	96	140	94	98	152	76	15	101	20
ENSG00000093072	41	17	59	2	3	20	39	33	30	0	26	14	71	11	12	0	0	23	23	31	14	16	59	13	58	21	0	43	2	6	0	2	5
ENSG00000093134	76	25	142	167	41	98	16	188	49	1	84	208	1	0	35	415	82	13	55	10	131	348	1	103	172	16	768	254	36	97	181	446	547
ENSG00000093144	201	118	83	130	122	177	115	206	190	247	147	103	137	134	104	269	30	101	106	1	73	90	31	192	121	137	250	120	124	137	139	388	5
ENSG00000093167	242	56	161	46	204	220	135	173	122	155	228	86	200	211	115	464	13	109	130	92	150	195	63	239	96	116	106	116	164	140	4	132	200
ENSG00000093183	10	17	34	2	1	67	37	11	6	41	10	2	16	10	39	0	4	61	58	0	9	49	56	28	13	35	43	43	2	30	2	6	10
ENSG00000093217	0	0	0	14	3	0	0	0	1	0	6	0	7	49	14	49	4	5	1	0	1	0	1	0	0	1	0	5	14	0	2	0	0
ENSG00000094631	10	50	5	52	102	33	49	87	86	1	69	91	83	13	30	232	121	73	61	54	90	71	34	50	68	77	41	39	61	86	280	15	122
ENSG00000094755	108	785	147	291	750	285	481	338	261	395	455	199	181	369	405	61	496	568	732	328	480	487	492	218	316	1014	118	234	299	216	372	127	54
ENSG00000094804	0	47	15	15	26	8	18	13	1	61	24	0	0	0	1	0	4	1	0	0	5	17	16	0	5	18	22	55	3	1	2	2	0
ENSG00000094841	178	40	0	39	54	25	34	57	46	79	43	162	46	55	71	0	30	50	32	42	21	5	1	56	66	55	4	75	31	34	2	15	15
ENSG00000094880	0	30	15	30	39	18	39	48	70	67	4	1	61	100	53	12	4	45	65	62	31	40	65	26	40	59	8	9	110	44	2	13	0
ENSG00000094914	6	0	0	25	8	7	14	25	4	0	14	0	0	0	17	0	0	12	13	0	0	0	0	17	0	1	12	0	0	10	0	0	15
ENSG00000094916	265	158	83	222	174	125	303	195	165	187	112	363	98	208	203	0	435	165	124	378	156	45	140	162	99	236	20	138	145	69	27	37	44
ENSG00000094963	3	102	127	114	208	87	332	71	197	159	344	61	67	6	373	269	108	47	23	1	79	293	76	101	185	487	128	197	83	109	77	50	34
ENSG00000094975	10	135	288	101	98	117	164	191	193	87	97	164	136	171	148	110	116	161	221	46	82	185	75	125	240	101	393	154	91	97	12	164	15
ENSG00000095002	3	60	10	17	29	57	32	8	8	29	44	1	28	0	46	0	138	44	7	1	23	13	51	6	20	30	4	16	3	1	6	2	0
ENSG00000095015	280	242	249	144	164	223	140	209	163	221	170	78	141	275	188	147	56	157	146	186	33	412	186	132	248	154	513	247	199	271	243	440	435
ENSG00000095059	19	28	5	23	7	50	13	5	42	38	22	4	28	41	25	0	9	23	2	5	21	41	7	19	10	20	18	39	21	24	0	30	20
ENSG00000095066	32	76	10	109	88	73	50	90	36	23	69	1	59	87	64	122	60	61	66	135	124	211	215	65	73	80	104	82	109	8	123	43	15
ENSG00000095139	175	179	215	77	120	88	164	122	129	200	163	80	144	40	142	0	108	131	214	68	76	143	89	75	86	96	98	131	161	155	237	60	59
ENSG00000095203	0	63	20	183	79	122	130	183	120	198	48	83	92	219	33	24	47	60	126	121	42	2	192	95	162	119	57	59	92	87	12	24	10
ENSG00000095209	6	3	10	8	20	27	9	15	10	33	7	2	0	0	17	12	0	25	20	19	32	43	43	19	10	3	10	39	4	4	2	4	0
ENSG00000095261	41	65	10	25	39	33	69	27	36	89	83	4	94	100	53	0	65	48	45	85	85	10	50	47	40	20	33	16	109	44	4	4	5
ENSG00000095303	0	0	39	1	1	17	0	0	24	0	12	0	0	0	0	24	4	12	0	0	5	6	0	0	43	0	53	50	8	0	0	75	0
ENSG00000095319	3	50	5	9	71	12	21	17	53	1	54	1	15	2	11	12	0	79	53	18	65	29	9	34	35	64	6	13	96	48	31	15	176
ENSG00000095321	3	42	5	15	13	27	11	4	16	1	39	32	2	27	26	24	0	26	13	10	25	0	34	47	51	51	6	7	15	3	0	0	5
ENSG00000095370	3	0	15	23	1	0	3	0	0	104	0	0	0	0	0	159	0	0	0	0	1	9	22	0	23	1	26	4	0	4	0	183	137
ENSG00000095380	54	153	78	130	137	58	122	153	192	42	138	114	100	82	84	147	216	149	167	214	207	81	12	160	152	255	204	139	103	185	137	125	166
ENSG00000095383	67	73	24	20	33	35	32	4	108	1	39	47	11	62	30	24	0	55	6	14	24	48	39	50	20	5	8	11	20	34	2	47	0
ENSG00000095397	6	21	5	17	7	43	14	12	1	73	1	0	0	37	10	12	4	13	29	7	40	0	37	13	0	13	14	13	10	41	2	4	5
ENSG00000095485	6	10	0	3	9	13	9	16	1	25	8	48	3	88	22	0	0	16	43	0	25	0	24	34	30	4	8	11	59	21	0	17	10
ENSG00000095539	0	10	0	5	0	8	0	2	1	0	0	0	0	1	18	0	151	5	0	0	10	0	0	0	0	0	8	0	14	0	0	0	0
ENSG00000095564	201	99	98	104	65	113	142	50	113	93	82	88	43	56	76	24	9	63	32	58	68	22	18	32	101	86	31	70	93	66	4	50	15
ENSG00000095574	61	14	0	20	50	48	53	41	1	2	6	140	12	7	25	0	0	37	30	15	1	41	24	60	51	47	20	25	40	20	2	43	24
ENSG00000095585	41	35	10	12	50	3	43	41	54	28	19	0	37	37	17	0	0	21	58	0	8	7	27	11	13	45	31	9	30	20	2	9	0
ENSG00000095587	0	0	0	0	0	2	0	0	0	0	8	0	0	0	0	61	0	0	0	0	0	0	0	2	0	0	8	0	0	0	75	2	5
ENSG00000095596	3	43	0	2	113	52	13	41	4	143	24	0	27	4	47	0	4	33	8	8	30	3	4	22	8	39	2	7	36	28	2	19	0
ENSG00000095627	0	0	0	6	3	5	5	0	0	31	0	3	0	0	0	86	0	8	1	0	0	0	12	11	0	13	0	0	0	6	0	0	0
ENSG00000095637	3	0	0	0	1	33	9	0	20	44	10	1	0	0	8	0	0	10	9	21	18	0	0	2	5	1	8	0	7	23	2	2	5
ENSG00000095739	41	62	0	47	27	58	66	62	30	45	1	104	24	11	15	159	43	64	29	8	29	0	26	22	15	33	20	2	16	56	4	0	117
ENSG00000095752	3	24	5	0	1	37	0	0	4	0	0	0	16	0	0	0	34	15	0	0	0	48	30	0	0	0	0	16	0	8	2	30	0
ENSG00000095787	293	208	811	369	364	320	319	313	327	298	438	416	301	360	281	928	306	287	392	222	502	442	291	418	450	391	1553	509	331	252	428	1039	366
ENSG00000095794	73	1	181	212	110	162	37	34	64	147	97	382	35	76	54	843	246	94	51	0	77	504	29	267	470	110	1533	611	81	107	422	1718	787
ENSG00000095906	41	143	10	21	68	115	77	40	84	38	55	106	103	231	41	86	207	99	48	78	61	108	56	54	61	52	75	63	118	116	262	26	10
ENSG00000095951	6	107	93	130	64	190	133	39	113	7	100	1	104	81	66	49	65	103	71	41	109	179	73	114	131	73	312	73	21	31	6	181	39
ENSG00000095970	118	49	0	7	7	52	14	0	23	0	35	2	4	116	26	0	9	23	1	0	76	142	43	52	119	3	22	25	1	17	6	82	0
ENSG00000096006	0	0	0	0	0	22	0	0	0	0	0	0	22	0	0	0	0	0	0	0	8	1	0	0	23	0	0	29	0	0	0	19	39
ENSG00000096060	13	40	176	71	41	55	38	50	14	54	69	46	23	78	36	134	9	51	55	165	47	128	90	203	56	97	291	66	38	65	174	280	371
ENSG00000096063	182	67	210	119	88	100	132	96	105	177	156	156	61	136	115	73	151	155	96	19	54	179	63	114	104	105	458	191	122	79	75	168	376
ENSG00000096070	3	14	5	36	58	67	57	20	23	105	35	0	5	8	25	440	194	23	63	117	40	33	26	19	20	3	6	7	35	16	6	50	34
ENSG00000096080	45	134	137	30	90	78	69	72	115	32	199	36	78	109	64	12	82	77	16	57	86	58	92	82	81	51	55	129	136	90	69	125	88
ENSG00000096092	10	4	5	45	96	30	153	150	118	253	43	44	199	156	115	24	26	159	172	279	77	28	207	63	61	170	8	66	119	86	6	6	10
ENSG00000096093	48	28	10	340	59	43	220	194	11	250	40	55	2	66	118	0	4	64	114	187	144	3	39	75	10	82	31	54	34	142	10	15	5
ENSG00000096384	1867	2326	2394	2110	1635	1588	2322	2455	3385	1708	3511	1572	1779	1469	2863	1356	1522	2494	2368	2304	2618	1792	2204	2160	1259	1989	1024	2242	1634	2516	2677	1261	840
ENSG00000096401	265	84	244	231	143	155	105	158	209	125	167	144	142	126	124	195	95	191	86	139	50	304	7	129	88	123	240	134	112	76	384	188	103
ENSG00000096433	182	354	215	142	149	183	136	110	141	81	123	33	170	99	223	281	134	202	238	229	348	64	257	127	177	109	114	50	278	90	104	41	156
ENSG00000096654	0	0	0	0	24	7	15	10	0	0	10	0	9	1	19	0	0	5	0	0	0	17	0	4	8	0	18	0	0	0	0	11	0
ENSG00000096696	666	1148	1906	957	1548	996	906	827	1306	817	2636	989	977	905	1173	501	418	1067	571	804	788	1618	732	726	733	1107	823	1554	1048	1125	1504	636	601
ENSG00000096717	41	26	20	29	35	68	11	39	41	52	14	1	75	0	15	0	4	33	39	1	1	28	21	22	15	26	83	61	44	41	104	24	5
ENSG00000096746	99	140	29	198	215	232	141	272	218	176	173	350	129	102	214	501	392	259	246	300	190	467	317	239	147	158	554	134	186	211	15	632	112
ENSG00000096872	64	88	98	78	14	22	104	127	22	194	7	163	4	56	40	0	69	19	18	229	42	1	0	78	56	10	14	68	9	75	14	13	15
ENSG00000096968	48	42	186	34	52	97	95	75	69	83	76	43	61	3	51	0	134	37	39	29	18	81	25	60	157	21	143	55	72	147	15	75	34
ENSG00000096996	0	0	0	0	0	0	0	0	0	0	0	1	0	0	1	0	0	2	0	0	0	28	0	11	13	0	0	0	1	10	0	15	0
ENSG00000097007	22	146	39	67	75	73	151	57	105	180	46	73	161	157	133	12	151	222	219	270	205	79	215	43	106	106	43	34	161	92	164	75	88
ENSG00000097021	73	0	5	4	17	2	15	0	1	0	8	0	25	63	1	0	0	11	1	5	3	7	18	2	10	4	8	2	54	30	0	0	0
ENSG00000097033	147	242	318	291	329	336	268	187	235	120	426	221	222	383	245	684	345	261	263	272	156	233	135	297	283	315	772	238	267	259	434	435	454
ENSG00000097046	0	6	0	0	20	0	4	0	0	0	24	1	0	0	0	12	0	0	0	16	0	0	8	0	3	12	14	9	2	6	0	0	0
ENSG00000097096	0	22	0	0	7	20	15	1	2	0	1	0	2	54	26	0	4	0	15	44	0	20	1	22	18	0	8	0	0	13	4	17	0
ENSG00000099139	0	38	0	77	38	28	32	92	18	73	66	94	27	4	39	0	125	9	89	41	52	90	48	13	13	33	14	7	72	30	4	19	10
ENSG00000099194	70	141	15	43	98	65	98	61	216	3	72	49	170	98	69	195	116	159	166	157	125	38	120	37	91	139	102	107	205	90	199	56	215
ENSG00000099203	45	40	34	63	31	28	42	50	33	1	59	11	16	17	50	12	4	55	40	73	24	22	45	26	28	8	8	66	16	27	66	93	0
ENSG00000099204	975	985	503	566	781	576	684	381	532	365	498	347	657	581	386	1075	336	595	680	641	659	432	452	556	463	520	200	501	806	578	500	209	239
ENSG00000099219	175	188	83	85	178	100	107	218	123	247	159	46	268	72	122	73	194	163	169	137	259	5	56	112	48	272	14	80	85	79	2	67	54
ENSG00000099246	357	258	78	153	260	230	280	202	178	168	284	94	312	427	274	49	569	317	186	192	310	150	188	250	283	233	228	152	186	240	444	259	39
ENSG00000099250	3	46	24	1	8	70	43	19	38	0	29	2	1	0	3	232	65	29	9	0	0	28	0	6	68	14	14	21	17	8	0	0	0
ENSG00000099251	0	0	0	0	0	3	9	21	4	0	0	0	0	0	0	24	0	3	1	0	0	0	0	0	0	1	0	0	0	0	0	2	0
ENSG00000099260	0	10	108	53	5	7	16	37	5	1	87	42	0	17	21	0	0	13	16	35	15	1	1	17	5	14	10	36	14	52	0	75	259
ENSG00000099282	0	0	0	56	22	22	19	40	96	113	7	4	28	92	123	305	26	151	145	93	94	124	81	99	15	76	20	29	40	48	10	65	0
ENSG00000099284	3	4	0	1	1	2	5	5	16	0	6	0	10	1	18	0	0	11	0	0	3	8	10	0	8	14	6	11	0	4	0	2	0
ENSG00000099290	105	34	54	67	77	78	38	41	58	13	30	74	48	0	57	0	73	28	30	10	6	2	16	58	106	55	63	48	154	44	2	26	34
ENSG00000099308	3	8	10	46	1	42	0	13	1	1	0	1	7	46	0	134	26	6	32	0	10	83	0	32	15	0	120	30	2	30	73	80	0
ENSG00000099326	29	3	73	36	5	8	12	17	2	0	32	1	0	27	36	0	0	7	37	56	13	0	0	15	5	3	20	5	14	44	4	2	0
ENSG00000099330	204	82	0	20	18	2	34	9	10	19	10	34	13	0	25	0	0	7	28	68	17	16	0	13	10	29	0	0	5	16	0	4	0
ENSG00000099331	3	115	318	106	124	73	61	43	84	45	123	113	21	31	51	489	22	43	40	54	96	239	7	108	81	115	366	61	65	37	274	222	83
ENSG00000099337	45	111	88	76	140	52	55	24	81	20	137	46	54	114	39	244	0	64	26	54	47	141	97	43	114	101	65	66	34	32	60	84	176
ENSG00000099338	0	22	0	14	3	0	0	0	3	1	8	0	0	0	0	0	0	6	0	11	0	0	0	0	0	16	10	0	0	6	0	0	0
ENSG00000099341	198	448	274	253	348	313	351	252	289	172	606	242	356	250	236	562	319	408	275	285	421	202	348	343	318	395	287	252	208	242	378	366	332
ENSG00000099364	3	33	68	29	47	45	61	0	32	1	28	16	20	7	36	159	69	17	44	75	46	10	38	13	25	21	31	29	46	25	14	82	0
ENSG00000099377	6	0	0	0	22	15	2	0	0	0	3	74	1	0	10	0	0	11	4	47	0	1	80	0	63	9	26	2	4	0	2	9	0
ENSG00000099381	92	43	15	34	54	43	43	15	51	1	37	2	46	0	24	12	0	45	28	25	33	99	34	26	8	24	16	75	42	23	4	99	15
ENSG00000099385	0	4	49	12	13	12	16	26	7	67	24	71	15	93	17	12	9	34	7	22	56	8	13	0	35	26	6	9	31	32	0	0	5
ENSG00000099622	370	365	474	479	378	400	535	512	480	570	503	164	468	398	852	538	517	583	707	787	588	468	647	468	607	596	737	438	392	467	691	554	161
ENSG00000099624	3	8	10	7	37	42	34	27	19	2	15	1	45	33	35	0	9	14	28	20	19	38	13	41	20	20	0	13	16	17	0	0	15
ENSG00000099725	6	0	0	48	102	0	0	0	0	115	3	0	0	2	0	0	0	0	0	31	19	34	45	0	66	94	22	48	47	38	2	30	78
ENSG00000099783	465	570	806	708	614	371	420	499	617	215	715	706	591	596	640	794	625	649	657	457	586	595	394	423	488	544	682	692	458	619	397	373	474
ENSG00000099785	3	26	0	3	17	23	27	33	20	35	3	2	72	23	26	0	91	13	26	18	8	21	9	39	45	52	41	32	26	49	4	41	59
ENSG00000099795	198	309	230	147	237	177	281	291	215	91	362	319	464	561	225	86	405	213	156	167	78	58	216	330	559	462	126	252	231	314	166	127	34
ENSG00000099797	6	1	0	21	17	2	7	2	12	0	6	0	8	63	21	0	108	21	21	47	44	1	1	17	38	0	4	2	0	0	0	2	73
ENSG00000099800	188	224	161	180	179	157	189	123	247	103	286	218	195	322	148	49	341	263	157	157	204	321	115	241	250	220	75	318	151	230	73	198	64
ENSG00000099804	223	133	24	85	60	117	107	78	76	57	47	83	126	133	101	611	17	63	72	24	64	188	135	67	182	109	263	175	110	51	264	144	357
ENSG00000099810	67	95	127	76	71	107	64	88	53	212	131	3	131	24	29	12	69	110	74	130	93	54	31	69	83	34	29	122	110	70	15	24	10
ENSG00000099812	61	65	0	59	102	105	39	82	119	37	61	2	114	86	47	24	95	44	102	116	117	90	81	37	51	8	22	63	68	47	54	13	5
ENSG00000099814	322	588	401	308	335	381	438	361	569	647	241	217	539	413	402	208	655	702	742	516	664	420	1342	254	258	428	83	168	754	279	567	300	44
ENSG00000099817	379	424	484	399	253	446	581	452	605	432	342	188	346	321	456	513	444	594	382	207	456	382	469	446	503	471	273	291	384	452	507	968	254
ENSG00000099821	3	0	0	2	3	5	15	5	14	0	8	0	23	1	40	0	0	1	28	7	19	0	0	13	3	0	0	18	1	3	4	0	0
ENSG00000099840	3	4	0	61	5	0	54	0	13	0	24	1	21	0	3	0	0	0	13	24	22	1	1	11	30	1	83	63	17	47	110	15	0
ENSG00000099849	29	97	78	63	76	57	99	118	113	145	73	9	100	16	51	0	26	76	169	144	132	15	50	153	99	35	59	73	115	58	2	54	117
ENSG00000099860	214	257	308	238	308	355	124	90	129	301	116	522	133	127	76	2113	1531	54	225	117	228	727	272	489	1623	77	3710	361	170	214	2002	3208	2868
ENSG00000099866	0	0	0	0	0	0	0	0	0	0	6	0	0	0	4	0	4	0	0	0	3	0	0	0	0	0	16	0	0	0	0	43	0
ENSG00000099875	628	395	557	404	442	561	348	267	403	217	266	385	228	535	252	647	509	358	263	302	289	558	459	420	336	370	928	333	442	335	756	957	440
ENSG00000099889	3	29	0	0	4	7	16	14	10	9	0	97	20	19	19	12	0	48	15	132	15	2	9	28	15	10	2	7	14	30	4	9	5
ENSG00000099899	0	62	5	23	8	13	30	3	8	1	22	1	10	17	12	12	17	30	29	22	13	72	35	37	23	0	2	2	39	13	0	26	10
ENSG00000099901	70	37	5	25	45	82	55	36	53	169	48	38	70	91	77	0	0	40	43	23	69	27	33	60	71	118	16	114	35	83	141	6	15
ENSG00000099904	3	12	0	29	31	32	55	20	25	61	11	49	55	30	32	0	47	31	58	39	24	0	59	6	25	24	6	13	67	14	8	24	132
ENSG00000099910	48	126	0	14	47	50	77	67	33	3	24	69	21	17	91	0	9	39	34	44	34	0	67	60	45	105	47	29	65	18	0	24	5
ENSG00000099917	131	86	127	37	56	72	32	69	35	38	95	2	47	67	55	0	60	46	102	38	85	10	59	15	33	45	94	34	22	21	37	60	5
ENSG00000099940	80	159	137	63	110	80	102	77	49	69	154	4	123	51	62	49	73	97	172	68	92	168	128	121	101	144	104	84	206	99	21	188	440
ENSG00000099942	64	34	39	14	43	33	42	47	40	110	54	3	22	81	30	0	86	15	35	14	37	26	55	37	38	58	61	30	19	68	347	28	39
ENSG00000099949	0	24	0	3	4	10	1	3	47	0	0	1	7	0	11	12	0	6	0	0	10	33	16	0	13	0	2	0	19	14	0	0	0
ENSG00000099953	0	0	0	0	3	3	0	0	9	0	0	0	0	0	0	0	0	51	6	0	1	0	8	0	0	0	0	0	0	0	0	0	5
ENSG00000099956	6	76	5	59	58	25	32	34	67	0	98	101	112	58	54	24	13	111	42	170	49	2	107	63	71	71	37	13	54	20	10	45	166
ENSG00000099958	0	0	0	0	0	0	0	2	1	0	0	0	1	0	0	0	0	12	7	0	1	0	1	0	15	5	0	7	19	3	0	0	0
ENSG00000099960	0	8	0	12	46	5	10	26	43	0	11	37	26	0	10	24	0	17	10	61	19	40	0	11	15	0	2	2	2	6	0	2	0
ENSG00000099968	112	139	29	101	109	128	123	74	50	122	61	0	110	139	111	24	194	87	165	53	77	44	67	84	66	132	79	80	82	92	361	80	15
ENSG00000099977	83	85	10	113	55	87	56	111	121	73	91	90	162	37	106	0	198	143	107	225	98	87	192	67	149	183	147	170	68	96	218	140	15
ENSG00000099985	121	51	39	215	153	363	7	4	70	194	58	1399	14	4	32	5082	880	32	39	1	183	1367	102	229	983	24	2148	415	26	168	3190	3221	3748
ENSG00000099991	6	22	39	128	25	28	49	34	39	3	35	19	33	52	59	12	4	57	63	54	72	84	31	75	28	10	110	89	9	52	64	114	10
ENSG00000099992	48	31	10	10	63	5	23	21	30	0	33	22	28	22	24	0	121	94	93	73	123	101	60	28	20	51	8	25	21	4	8	47	5
ENSG00000099994	0	0	0	0	0	0	0	0	7	0	3	1	0	0	10	0	4	7	0	0	0	2	17	0	5	0	2	0	0	4	0	0	0
ENSG00000099995	204	150	161	149	114	243	118	134	189	59	71	294	210	130	184	391	56	251	160	222	111	130	131	280	119	141	224	114	205	151	424	470	469
ENSG00000099999	0	1	0	0	9	23	8	0	8	19	10	0	16	18	12	12	47	15	0	0	10	0	0	0	0	14	0	2	16	1	0	2	5
ENSG00000100003	0	50	0	3	33	67	0	8	27	0	32	4	0	41	15	0	4	14	44	0	50	15	29	17	23	0	8	20	22	3	15	0	0
ENSG00000100012	0	0	0	25	0	0	20	0	0	31	0	0	0	0	17	0	0	15	18	0	1	0	0	13	0	0	0	0	2	27	0	0	0
ENSG00000100014	10	29	161	52	75	50	40	52	39	62	89	100	93	49	55	134	99	59	118	14	44	23	115	13	86	21	102	66	47	124	2	108	20
ENSG00000100023	64	21	20	48	89	62	71	71	56	108	36	80	51	6	51	208	147	95	64	0	71	69	52	32	30	50	31	2	110	76	10	58	15
ENSG00000100024	0	0	73	0	0	0	0	0	1	0	3	0	0	0	0	0	60	0	1	0	0	0	0	0	0	1	12	0	0	0	176	17	0
ENSG00000100027	3	0	0	0	0	2	4	17	0	0	12	1	0	0	0	0	0	0	7	24	1	0	0	15	0	0	2	0	0	14	2	19	0
ENSG00000100028	175	373	156	198	246	193	382	314	429	262	496	252	359	472	449	24	22	322	200	216	254	382	313	237	523	450	177	333	448	227	332	179	34
ENSG00000100029	54	38	59	58	21	35	52	50	33	23	77	23	57	2	54	61	4	79	42	66	66	94	17	58	18	41	20	41	49	35	2	15	0
ENSG00000100030	204	176	249	205	293	153	175	229	152	54	183	9	238	129	138	464	121	181	96	118	127	164	98	149	152	237	403	154	163	158	176	261	142
ENSG00000100031	0	0	0	1	0	13	0	0	0	0	0	0	0	0	10	0	0	0	1	0	22	40	0	4	0	1	24	64	1	23	0	47	0
ENSG00000100033	48	93	20	19	27	40	56	14	58	1	129	38	7	63	43	257	129	28	50	53	85	19	43	26	0	55	8	0	7	10	6	2	0
ENSG00000100034	22	39	93	114	38	70	34	62	53	2	46	51	15	1	26	538	91	47	57	47	71	178	80	114	63	35	375	138	54	56	469	916	386
ENSG00000100036	45	30	127	11	41	0	12	6	2	1	46	0	0	36	1	61	0	13	0	0	8	0	0	4	10	17	0	0	5	11	0	28	112
ENSG00000100038	0	0	0	2	0	0	13	0	0	0	0	0	0	0	0	0	0	0	0	0	0	0	0	2	0	0	0	0	0	18	0	0	0
ENSG00000100055	153	96	689	383	136	438	43	14	46	8	282	150	31	1	28	1551	112	69	51	14	180	499	88	274	566	97	6979	638	40	200	1514	1856	2194
ENSG00000100056	0	10	24	6	5	10	32	17	1	0	24	1	0	0	7	0	0	6	59	41	1	28	52	28	5	12	16	2	56	6	2	11	0
ENSG00000100058	0	19	49	20	22	38	18	3	13	0	22	71	48	1	3	12	0	43	0	0	2	1	1	17	13	16	12	0	7	4	0	11	10
ENSG00000100060	0	0	0	16	4	0	8	4	11	0	8	1	0	0	0	0	4	7	0	36	26	13	58	6	10	8	49	0	0	0	95	172	29
ENSG00000100065	3	12	39	33	1	13	3	31	37	34	0	1	10	74	11	0	0	11	26	0	62	0	0	4	0	4	2	18	0	18	0	0	5
ENSG00000100068	0	0	0	0	13	0	0	1	0	63	0	0	0	0	1	0	0	5	15	0	0	0	0	0	10	3	0	0	0	0	0	15	0
ENSG00000100075	22	89	5	23	25	13	28	14	27	3	17	0	63	140	28	12	9	40	25	53	55	14	7	30	35	45	2	0	70	16	2	0	5
ENSG00000100077	0	22	5	14	1	48	3	7	8	1	8	1	20	0	39	12	95	27	16	9	15	23	14	11	48	3	16	52	9	6	2	34	0
ENSG00000100079	0	7	0	0	3	25	0	0	0	0	1	1	13	0	0	0	22	3	0	0	8	0	1	2	0	3	10	2	0	8	0	0	0
ENSG00000100083	131	139	205	145	223	142	176	153	141	228	93	92	126	227	95	183	116	133	141	107	202	248	76	138	116	86	173	154	270	162	191	282	151
ENSG00000100084	3	0	0	1	7	3	12	1	1	1	6	0	14	0	3	61	99	55	20	24	55	22	4	2	30	3	18	0	0	4	87	60	44
ENSG00000100092	57	31	49	25	20	17	35	31	43	0	30	4	25	23	41	147	78	41	60	0	7	72	27	11	43	71	92	30	15	37	287	162	259
ENSG00000100097	45	0	137	0	1	55	2	2	21	0	35	1	7	49	12	0	9	15	2	14	3	22	5	28	18	9	51	9	10	3	15	17	24
ENSG00000100099	194	153	73	170	153	77	84	79	102	20	90	2	65	134	79	12	22	80	74	41	49	106	64	73	61	26	20	80	149	90	370	56	20
ENSG00000100100	548	934	181	157	313	248	413	268	312	454	120	230	672	369	348	232	509	313	236	288	533	172	356	280	498	363	218	122	586	234	339	99	235
ENSG00000100104	22	0	112	1	26	12	11	19	47	38	50	1	33	21	50	0	0	29	16	0	5	8	34	9	0	8	0	14	17	34	0	0	5
ENSG00000100105	41	59	103	87	92	57	60	116	107	231	41	1	103	48	111	0	17	122	97	46	204	72	136	99	149	80	18	73	138	52	569	67	10
ENSG00000100106	76	27	83	36	29	13	52	28	36	33	61	1	32	44	76	0	4	70	31	115	117	99	315	43	63	43	96	16	89	41	241	63	10
ENSG00000100109	32	24	98	37	72	87	25	61	32	21	32	5	56	3	19	232	0	24	40	0	52	109	8	4	63	0	12	9	41	56	2	17	10
ENSG00000100116	3	4	0	5	1	18	5	3	1	0	15	0	9	0	29	0	0	13	0	16	2	15	4	41	8	10	12	2	2	25	0	0	0
ENSG00000100124	118	26	10	83	48	28	49	66	14	205	47	43	18	35	14	0	4	29	75	101	39	24	8	73	8	24	8	34	32	96	216	26	88
ENSG00000100129	0	0	0	0	0	0	0	0	0	0	0	0	0	0	0	0	0	4	15	0	0	0	0	0	0	0	0	0	0	0	0	0	0
ENSG00000100138	89	232	249	101	113	108	159	297	210	219	405	79	287	224	187	24	69	202	231	168	267	221	190	229	197	348	79	223	104	202	10	293	151
ENSG00000100139	143	74	64	50	56	82	25	2	47	10	84	103	9	40	47	24	0	44	57	14	22	10	82	28	43	34	86	25	58	55	166	28	15
ENSG00000100146	0	11	0	0	0	0	0	0	0	0	0	0	7	0	1	0	0	7	0	0	0	0	0	0	0	0	0	0	1	0	0	0	0
ENSG00000100147	0	0	0	0	0	5	0	0	0	0	11	0	8	42	3	0	0	1	0	0	0	0	0	6	0	0	2	4	0	0	33	0	5
ENSG00000100150	3	1	0	0	9	22	25	8	1	0	17	92	43	0	21	0	0	16	18	43	8	20	4	2	18	14	0	2	12	30	2	0	5
ENSG00000100151	22	56	29	24	35	58	15	10	31	15	24	0	19	42	39	0	0	14	18	72	38	31	14	6	25	16	0	16	34	14	4	2	5
ENSG00000100154	0	0	5	5	22	5	5	20	14	0	1	1	0	0	10	0	39	0	0	2	0	1	12	0	0	24	0	0	5	0	0	0	0
ENSG00000100162	10	0	0	1	4	2	1	0	0	0	1	0	13	2	11	0	116	0	4	59	1	1	18	4	0	13	0	23	19	1	0	19	44
ENSG00000100170	41	77	215	14	35	17	12	22	41	0	65	94	39	110	55	37	0	7	0	0	24	84	37	2	68	22	29	2	6	4	2	65	10
ENSG00000100181	3	0	59	1	1	13	7	39	7	0	6	1	36	33	1	86	43	9	10	0	68	17	8	6	0	27	0	4	1	0	2	0	220
ENSG00000100196	0	53	0	17	16	7	14	15	24	0	0	1	1	132	14	0	9	27	63	36	16	0	0	11	33	42	35	7	21	8	2	0	0
ENSG00000100201	800	1108	459	899	1018	989	973	1137	951	1064	575	410	840	373	1209	1161	1035	1056	1502	1087	869	855	979	761	642	869	1702	674	1353	691	1344	1339	1104
ENSG00000100206	0	19	0	2	0	3	0	0	0	0	0	1	32	0	0	0	0	12	0	0	1	0	0	9	0	0	2	0	1	7	0	0	5
ENSG00000100207	169	80	24	76	127	80	86	61	70	87	98	74	84	85	66	183	289	91	104	81	96	63	97	166	104	60	100	109	86	125	320	144	269
ENSG00000100209	16	47	5	8	37	27	19	46	13	0	3	1	25	3	40	86	4	27	33	0	8	5	0	0	68	8	2	7	38	27	6	0	10
ENSG00000100211	13	0	20	111	14	15	77	152	38	161	15	0	28	2	19	73	4	35	49	253	102	1	84	47	10	67	4	75	30	48	17	11	15
ENSG00000100216	121	187	29	76	152	117	164	115	268	203	216	195	257	344	184	195	99	129	122	175	110	99	149	140	182	243	81	70	199	172	135	24	44
ENSG00000100218	57	0	0	49	4	0	32	26	1	0	4	0	0	1	28	0	0	1	0	77	1	0	1	15	0	9	0	23	1	41	6	0	0
ENSG00000100219	1112	2937	1412	670	1520	1108	2068	1196	3209	1579	1711	1885	2318	1452	2116	269	1763	1555	2941	2813	1476	1886	2667	1785	3028	3716	1163	1094	2154	1614	880	614	279
ENSG00000100220	6	237	68	103	202	128	118	138	241	147	248	89	258	313	137	183	108	172	363	150	262	123	233	112	190	253	153	148	233	235	324	138	225
ENSG00000100221	73	165	293	166	170	213	66	70	111	56	165	56	147	79	64	195	586	119	160	179	258	568	82	244	149	124	645	107	166	138	411	1464	474
ENSG00000100225	312	468	191	206	207	413	245	472	361	263	268	188	475	499	335	98	155	381	281	197	300	207	272	218	364	347	153	356	494	237	382	196	39
ENSG00000100226	38	51	166	145	93	67	50	68	31	124	39	56	63	22	50	232	34	71	64	71	50	85	90	67	56	42	263	204	49	66	249	183	15
ENSG00000100227	105	75	166	39	62	93	74	82	153	121	97	40	35	65	66	12	39	133	43	168	76	59	75	86	35	62	41	73	91	72	258	127	24
ENSG00000100228	0	0	0	46	1	12	31	27	0	69	0	34	3	1	14	0	0	5	30	65	49	1	0	6	5	5	8	0	1	27	2	2	0
ENSG00000100239	233	49	0	37	58	18	49	62	58	4	41	0	54	103	26	12	155	58	103	26	102	65	171	56	40	73	71	77	77	35	185	65	5
ENSG00000100241	131	80	10	168	113	153	58	96	98	107	102	132	50	68	104	122	147	181	111	53	132	102	219	101	30	71	39	114	60	149	54	132	186
ENSG00000100242	204	354	78	164	122	217	210	177	208	179	131	167	207	97	154	354	9	276	188	198	307	258	389	229	301	236	460	179	226	148	361	589	445
ENSG00000100243	271	362	235	176	207	210	252	200	252	251	185	90	256	364	260	195	185	283	358	306	374	216	287	241	227	360	283	225	266	171	351	170	34
ENSG00000100246	73	54	59	142	35	48	174	80	83	213	19	171	22	31	144	37	26	98	63	260	39	28	200	119	53	131	16	61	56	107	31	22	20
ENSG00000100258	70	56	73	22	21	60	14	0	20	9	32	4	16	0	44	0	13	15	44	61	100	16	1	56	20	25	39	80	38	10	2	32	0
ENSG00000100263	48	31	59	18	31	30	37	35	56	103	29	0	0	23	29	0	0	27	31	0	18	3	7	39	61	35	26	73	14	6	0	9	0
ENSG00000100266	159	54	581	73	140	178	130	29	93	129	65	210	82	266	141	305	125	67	212	262	196	215	211	125	99	137	835	193	167	75	361	862	684
ENSG00000100271	19	0	0	32	0	22	2	0	7	0	1	0	0	30	4	0	4	15	21	36	3	0	0	4	13	1	0	0	2	6	0	11	10
ENSG00000100280	497	356	264	136	258	237	244	147	398	251	155	315	353	148	220	98	229	251	249	261	324	243	512	265	179	296	53	159	300	190	106	127	34
ENSG00000100281	54	97	49	91	29	102	136	51	84	59	116	70	62	88	93	12	52	43	76	207	61	49	24	91	96	97	98	98	100	38	8	50	112
ENSG00000100284	96	111	230	125	124	192	121	47	69	84	98	3	132	130	91	195	125	103	88	211	92	206	186	119	174	88	540	63	62	118	91	668	371
ENSG00000100288	0	7	39	32	41	37	57	27	16	1	4	0	32	11	30	0	9	47	47	0	49	16	89	9	10	26	59	32	20	48	6	45	5
ENSG00000100290	41	142	117	79	92	182	28	190	58	67	69	2	91	189	41	12	108	92	79	71	139	105	47	142	134	42	71	120	159	145	2	80	10
ENSG00000100292	108	242	665	237	228	165	189	176	156	90	354	95	65	163	115	354	397	159	135	53	383	286	192	188	159	126	283	91	126	145	390	593	1007
ENSG00000100294	0	0	68	27	4	8	6	42	1	47	7	0	32	27	8	0	0	21	35	0	15	1	3	6	15	0	37	34	18	17	2	2	0
ENSG00000100296	6	12	132	55	94	23	16	14	21	1	65	71	32	135	12	0	73	55	76	48	1	26	77	63	33	31	118	93	12	42	4	119	73
ENSG00000100297	92	9	5	21	4	13	17	20	39	0	33	2	9	25	22	0	0	35	9	16	23	69	47	30	13	41	2	27	26	17	106	73	0
ENSG00000100299	0	42	59	49	71	32	56	17	32	56	19	65	21	5	68	73	4	23	41	44	26	12	42	75	45	65	145	114	62	14	50	224	29
ENSG00000100300	481	342	371	203	419	326	492	495	709	293	820	440	679	335	477	452	974	493	385	531	747	497	653	453	637	631	1167	456	437	447	517	914	176
ENSG00000100304	22	130	83	46	88	157	129	34	110	36	171	40	136	73	71	110	142	193	103	72	158	157	149	103	99	185	29	36	116	152	14	95	15
ENSG00000100307	102	47	73	103	71	45	86	2	54	229	6	86	53	16	53	122	0	34	95	86	112	99	154	71	48	46	51	29	57	17	75	149	39
ENSG00000100311	0	0	0	3	5	17	0	10	1	0	1	0	0	0	0	0	0	6	0	0	5	0	0	0	0	10	0	0	7	0	0	0	0
ENSG00000100316	347	290	235	191	280	238	392	278	256	220	433	161	363	165	606	464	280	562	275	500	338	175	196	257	324	605	143	279	255	233	617	263	225
ENSG00000100319	0	25	0	16	1	37	14	30	12	1	15	0	30	6	8	0	52	21	1	0	11	64	30	19	0	37	53	48	21	4	2	43	151
ENSG00000100320	112	174	151	118	166	173	126	184	144	92	113	24	199	204	140	0	30	168	169	273	199	240	148	166	152	120	110	82	291	186	14	17	24
ENSG00000100321	16	74	34	20	96	88	40	37	115	1	35	38	9	45	48	0	0	70	108	0	18	84	54	22	20	82	12	16	31	30	10	28	5
ENSG00000100324	3	5	5	46	16	12	32	8	36	23	11	187	9	8	14	0	0	32	23	0	44	17	27	17	38	29	63	20	49	18	2	41	54
ENSG00000100325	38	9	15	72	103	38	72	65	66	249	65	107	67	42	82	0	349	53	238	297	47	80	34	41	40	81	29	25	58	79	12	41	10
ENSG00000100330	10	35	78	103	80	53	76	118	30	34	73	121	36	70	72	586	91	79	90	51	188	156	7	99	99	43	279	118	100	79	260	188	386
ENSG00000100335	99	219	117	135	96	148	145	120	170	55	112	159	54	198	108	220	181	155	136	84	212	90	98	151	101	130	81	89	135	116	14	63	24
ENSG00000100336	25	0	64	4	3	8	22	9	21	0	10	0	0	0	0	0	0	3	4	0	13	2	7	13	38	29	6	13	0	13	0	58	0
ENSG00000100342	730	1367	1329	400	361	678	563	367	407	291	845	629	960	522	419	98	479	322	384	241	734	1075	402	446	670	208	798	358	361	671	370	239	513
ENSG00000100344	0	0	0	0	1	8	1	1	4	0	0	0	0	0	1	0	0	0	0	0	8	0	0	0	0	0	0	0	5	0	4	0	5
ENSG00000100345	338	626	972	476	475	465	299	179	498	294	350	770	317	342	389	1613	638	446	268	477	431	1408	635	369	513	332	1763	837	432	312	453	1380	997
ENSG00000100347	102	40	20	19	27	13	71	31	19	1	36	69	23	41	43	0	9	42	48	53	30	8	7	41	45	65	31	7	69	17	8	32	5
ENSG00000100348	86	59	59	78	93	130	112	140	112	72	210	130	80	149	61	86	172	144	107	95	115	86	105	144	192	98	130	215	136	114	73	157	0
ENSG00000100350	6	11	0	12	1	8	0	7	0	0	0	21	15	36	7	0	4	31	0	0	1	15	0	2	0	7	2	0	1	1	33	0	0
ENSG00000100351	0	0	0	0	0	7	11	1	0	0	0	0	2	0	1	0	0	1	0	0	0	12	1	0	10	0	2	0	0	16	0	0	0
ENSG00000100353	484	406	137	290	275	265	467	306	344	247	445	181	563	234	433	415	375	364	315	206	275	241	352	392	331	531	332	223	350	460	434	224	20
ENSG00000100354	519	480	572	584	484	466	515	288	366	325	351	638	301	582	466	709	397	469	556	180	435	343	432	392	392	262	715	597	443	413	137	629	943
ENSG00000100359	265	145	10	214	342	228	272	110	283	177	180	119	178	216	195	183	332	298	313	414	179	36	161	183	293	288	96	86	238	288	480	127	34
ENSG00000100360	29	27	0	123	60	10	74	126	40	120	22	1	22	50	98	0	112	44	40	110	27	3	37	50	71	33	18	63	17	55	12	45	0
ENSG00000100364	331	119	132	122	84	97	194	100	160	69	140	45	186	131	158	232	310	292	70	191	214	86	174	149	142	179	147	93	215	178	343	110	225
ENSG00000100365	83	16	987	331	82	170	3	14	35	48	118	316	33	69	36	1613	142	29	26	1	126	492	39	267	316	64	2938	424	3	113	75	2335	1554
ENSG00000100368	105	0	93	48	55	55	0	26	16	2	40	141	0	0	1	599	168	2	18	0	25	213	7	50	119	18	1222	163	2	79	21	565	557
ENSG00000100372	54	40	5	30	31	63	19	38	26	95	53	0	40	17	41	0	9	45	28	28	48	49	37	39	18	81	22	45	43	31	0	17	10
ENSG00000100373	0	0	0	0	0	0	0	0	13	10	0	0	0	0	0	0	0	0	0	0	0	0	0	4	0	0	0	0	0	0	0	0	0
ENSG00000100376	147	40	10	19	27	37	58	15	27	0	6	4	51	17	15	330	9	81	139	0	94	17	35	26	48	55	26	11	55	42	81	6	15
ENSG00000100379	54	29	15	29	20	10	40	29	11	0	1	43	0	11	8	0	0	54	4	21	3	0	13	47	28	12	2	0	10	30	2	52	10
ENSG00000100380	453	316	464	270	308	323	339	540	410	257	333	419	328	188	591	49	246	352	272	296	345	275	245	295	331	338	265	304	282	358	42	235	29
ENSG00000100385	0	0	0	0	0	2	3	5	5	0	0	0	0	0	4	0	0	3	1	0	24	20	0	0	23	0	0	0	9	0	0	2	0
ENSG00000100387	182	160	362	149	249	220	262	280	280	199	310	295	440	187	178	98	22	281	304	231	205	326	219	160	407	266	155	293	184	145	386	196	44
ENSG00000100393	226	304	391	229	368	378	137	214	212	280	307	575	261	165	160	73	43	184	129	188	80	334	199	241	316	131	674	386	287	333	139	511	191
ENSG00000100395	0	22	103	14	48	12	17	4	41	41	39	38	19	75	35	0	0	15	25	19	14	33	8	19	23	9	12	18	40	55	2	9	10
ENSG00000100399	0	0	0	5	5	5	14	7	16	0	0	4	7	0	21	37	0	13	11	16	8	0	29	22	0	13	4	11	0	6	4	0	0
ENSG00000100401	274	90	108	114	149	112	97	70	106	91	155	73	78	103	90	110	17	96	71	114	55	158	134	123	88	166	71	79	92	86	81	99	15
ENSG00000100403	306	182	10	17	88	45	48	27	38	83	22	3	23	138	64	12	47	87	99	22	70	54	199	52	23	25	20	4	56	18	2	45	20
ENSG00000100410	0	80	68	34	72	93	26	67	55	117	69	71	128	46	89	171	82	61	33	88	54	73	71	91	71	131	96	61	93	44	6	112	112
ENSG00000100412	172	262	54	113	110	82	176	152	229	165	207	230	118	236	192	0	203	179	326	423	339	169	212	160	121	209	75	54	186	124	85	155	29
ENSG00000100413	92	3	0	8	14	17	24	2	18	0	25	2	13	112	36	0	9	32	48	12	72	6	88	24	18	3	2	14	26	8	4	0	0
[truncated: 17,155 more rows]
