# Supplementary material for: Inflammatory pathways are upregulated in the nasal epithelium in patients with idiopathic pulmonary fibrosis
Source: Respir Res. 2018 Nov 26;19:233. doi: 10.1186/s12931-018-0932-7 (PMC6257973; doi:10.1186/s12931-018-0932-7)
Supplement: Supplementary file 3 — Normalized counts using methods edgeR UQ (Table S2), edgeR UQ with RUV and RNA control (Table S3), and edgeR glmLRT with RUV and empirical control (Table S4). (ZIP 2119 kb) [file 12931_2018_932_MOESM3_ESM.zip › Additional Table S3_edgeR_UQ_norm_RUV_RNA_control.csv]

	JSMS_NE_028	JSMS_NE_029	JSMS_NE_030	JSMS_NE_031	JSMS_NE_032	JSMS_NE_033	JSMS_NE_034	JSMS_NE_035	JSMS_NE_036	JSMS_NE_037	JSMS_NE_038	JSMS_NE_039	JSMS_NE_040	JSMS_NE_041	JSMS_NE_042	JSMS_NE_049	JSMS_NE_051	JSMS_NE_052	JSMS_NE_054	JSMS_NE_055	JSMS_NE_056	JSMS_NE_057	JSMS_NE_058	JSMS_NE_003	JSMS_NE_004	JSMS_NE_005	JSMS_NE_006	JSMS_NE_007	JSMS_NE_008	JSMS_NE_009	JSMS_NE_043	JSMS_NE_044	JSMS_NE_045
ENSG00000000003	534	356	490	404	334	339	471	457	172	861	297	340	326	587	478	26	438	360	362	789	468	237	346	262	411	327	324	464	539	462	496	101	89
ENSG00000000419	23	75	33	56	106	65	52	105	67	96	88	88	99	66	60	14	17	42	53	47	88	20	76	83	33	45	195	86	55	49	141	33	246
ENSG00000000457	0	21	1	78	62	15	9	76	28	1	13	17	58	58	25	44	164	51	28	0	26	2	162	45	28	35	111	45	17	23	4	3	10
ENSG00000000460	0	11	48	0	14	10	0	12	0	0	5	0	48	0	21	0	0	11	14	0	0	0	0	0	0	14	15	2	1	1	3	0	0
ENSG00000000938	59	2	112	250	66	388	15	16	32	109	67	224	16	1	22	1007	147	17	28	1	121	1023	24	316	553	43	2368	338	8	170	157	3964	1979
ENSG00000000971	280	207	165	132	283	191	216	359	227	179	323	164	261	433	291	307	158	275	101	349	262	88	222	203	369	267	95	170	290	148	38	22	60
ENSG00000001036	22	38	146	36	82	20	31	36	65	82	56	106	47	164	54	0	24	59	45	35	80	52	128	16	16	65	70	15	45	45	17	49	5
ENSG00000001084	75	428	378	217	260	95	328	501	216	266	177	279	187	134	169	195	112	219	233	513	639	76	417	212	280	320	81	146	463	232	43	71	162
ENSG00000001167	65	56	48	18	27	46	18	9	24	0	0	14	44	93	19	19	34	15	2	0	59	51	0	7	52	26	109	42	19	30	106	70	122
ENSG00000001460	0	6	51	60	29	13	24	20	25	44	17	3	23	43	41	239	58	1	14	14	9	121	14	8	7	19	2	28	4	47	3	13	225
ENSG00000001461	105	318	167	160	234	283	190	102	215	37	217	115	178	132	164	305	286	219	361	82	275	74	107	225	232	246	166	141	204	166	110	57	429
ENSG00000001497	48	1	19	12	26	15	24	16	28	39	78	29	30	33	12	0	13	24	28	0	103	1	65	22	11	7	2	45	28	2	1	54	0
ENSG00000001561	215	201	123	152	201	117	116	399	80	194	35	109	168	178	133	0	235	94	136	179	133	71	169	168	148	118	54	157	177	151	536	15	21
ENSG00000001617	0	194	127	99	93	146	106	24	142	1	100	52	153	218	127	53	127	143	111	1	163	346	58	48	26	96	68	43	81	76	104	7	66
ENSG00000001626	0	14	44	30	30	20	8	71	32	0	47	0	5	0	24	0	60	10	47	0	9	21	1	0	10	12	0	9	13	6	0	0	10
ENSG00000001629	61	131	2	98	107	99	58	98	111	32	125	133	76	60	121	69	80	90	51	164	53	101	261	69	96	85	171	166	133	121	611	35	63
ENSG00000001630	0	0	1	0	4	5	0	20	2	0	5	0	5	0	6	0	0	2	0	0	1	0	1	0	13	0	0	0	0	2	1	0	0
ENSG00000001631	221	57	120	77	36	87	49	63	36	15	94	86	35	52	114	91	10	129	65	58	59	2	76	104	97	85	8	45	46	22	14	43	15
ENSG00000002016	3	0	1	1	0	0	0	0	0	0	0	1	6	2	5	0	0	9	26	0	1	0	1	3	0	0	0	0	13	1	1	0	5
ENSG00000002330	11	52	65	11	47	29	50	42	17	25	64	15	72	189	55	0	31	20	14	78	74	24	129	18	79	31	24	66	57	24	1	5	35
ENSG00000002549	103	165	244	188	38	84	188	148	121	32	79	15	122	96	145	12	262	97	101	148	90	113	100	208	527	106	82	173	141	293	105	83	343
ENSG00000002586	112	26	104	45	38	75	67	62	35	63	113	26	64	291	77	205	144	68	130	83	71	41	71	41	62	126	57	83	38	56	4	26	29
ENSG00000002587	136	496	929	258	476	166	398	200	752	135	601	465	621	306	299	244	167	366	264	327	338	534	468	226	462	470	194	409	242	319	65	102	298
ENSG00000002822	3	0	6	35	13	19	14	2	21	0	35	23	8	6	29	0	4	21	4	0	26	0	29	16	27	3	10	21	32	20	2	9	5
ENSG00000002834	910	769	319	399	673	554	733	438	678	642	345	638	761	914	519	1803	713	561	1042	1204	971	696	987	544	819	738	1379	399	790	354	836	1856	853
ENSG00000002919	32	5	66	54	31	54	60	19	45	51	36	4	25	63	32	37	70	43	43	26	45	49	111	41	77	38	92	18	19	23	4	141	20
ENSG00000002933	0	0	51	0	0	0	6	0	8	0	12	0	0	0	0	0	0	0	0	0	6	4	0	0	24	0	0	0	2	17	0	0	94
ENSG00000003056	179	35	22	21	65	51	29	108	67	1	97	0	67	85	43	0	11	7	1	44	45	37	22	46	99	94	28	50	33	36	4	72	53
ENSG00000003096	0	0	0	10	0	0	0	1	0	0	0	0	0	0	0	0	0	0	0	0	0	0	0	0	0	12	0	4	2	0	0	0	0
ENSG00000003137	0	11	1	0	6	3	0	0	12	24	0	0	0	0	0	0	0	1	0	0	0	0	1	3	0	0	2	29	1	0	1	0	0
ENSG00000003147	48	102	98	31	98	73	20	112	45	9	55	16	34	39	29	0	115	27	99	131	94	22	41	17	112	41	6	18	87	62	4	4	54
ENSG00000003249	3	18	1	1	2	0	7	1	3	0	0	1	4	36	0	0	0	7	0	0	17	1	1	0	12	20	0	0	3	0	1	0	0
ENSG00000003393	71	35	59	48	56	10	21	55	41	0	54	45	19	1	21	0	7	45	25	0	8	1	17	30	7	15	14	0	59	37	10	12	11
ENSG00000003400	3	45	1	24	41	7	31	36	17	0	22	47	23	4	11	0	48	3	21	30	29	4	211	30	48	22	39	32	39	45	5	10	77
ENSG00000003402	794	422	840	1091	461	875	553	507	630	561	783	979	240	203	487	1944	377	412	301	416	584	1066	250	746	1157	403	3123	829	476	759	714	2011	2284
ENSG00000003436	67	52	7	1	46	16	4	33	29	0	18	78	64	66	9	11	11	7	3	39	27	0	9	45	36	17	0	2	11	7	3	2	5
ENSG00000003509	0	0	54	15	69	17	38	15	1	57	13	2	22	0	16	0	0	36	0	0	34	2	0	26	0	33	2	43	3	9	3	2	5
ENSG00000003756	70	247	207	409	192	269	208	260	328	255	300	368	375	280	208	289	316	212	480	295	173	334	406	251	228	241	290	237	320	198	501	235	64
ENSG00000003989	13	0	0	80	5	3	8	114	40	52	15	0	0	1	16	13	79	7	23	112	6	1	1	11	10	7	6	56	1	32	7	4	5
ENSG00000004059	0	0	0	1	0	5	0	0	0	0	0	0	1	0	7	98	0	3	14	0	1	0	6	0	3	0	0	0	0	0	0	8	0
ENSG00000004139	3	35	5	52	82	13	39	10	9	41	1	1	16	0	31	155	50	11	19	116	35	1	42	11	21	10	14	66	19	6	2	11	0
ENSG00000004142	159	105	30	39	68	106	116	101	73	3	41	73	130	294	66	12	17	74	67	187	55	91	163	80	53	143	55	38	119	91	201	37	49
ENSG00000004399	3	25	1	1	36	1	11	7	33	0	6	1	16	0	6	0	13	13	0	0	4	28	19	7	17	5	0	3	14	5	4	9	0
ENSG00000004455	72	173	47	61	80	152	149	214	188	0	153	214	161	111	122	21	65	207	220	134	112	122	129	175	121	159	44	175	163	159	231	72	133
ENSG00000004468	49	0	8	63	16	4	35	94	4	60	2	31	7	1	20	1	2	16	8	99	105	7	9	21	23	20	11	34	44	15	20	11	0
ENSG00000004478	16	134	92	54	35	39	44	68	45	3	22	0	49	119	82	0	13	45	40	63	15	35	49	49	50	64	39	56	33	61	36	13	10
ENSG00000004487	143	65	8	85	66	28	80	53	60	80	109	81	31	121	48	27	21	54	62	211	71	14	162	79	38	46	25	36	105	50	109	25	5
ENSG00000004534	49	83	55	221	225	104	64	117	94	137	143	31	86	136	181	329	88	99	126	131	219	35	20	130	78	84	138	65	116	82	134	90	371
ENSG00000004660	46	0	6	2	18	6	0	7	8	1	0	0	0	0	16	9	2	17	1	0	0	20	0	0	0	4	3	18	13	0	0	30	0
ENSG00000004700	73	7	7	29	58	4	12	62	25	19	171	34	19	75	26	1	14	37	6	2	74	39	9	27	35	22	49	163	38	25	5	15	11
ENSG00000004766	0	17	19	26	84	10	16	57	49	22	65	0	13	116	29	1	18	50	14	54	15	31	1	18	28	15	19	51	53	39	13	1	16
ENSG00000004777	3	0	0	0	3	0	9	0	0	0	0	0	0	0	4	0	0	1	0	0	0	0	0	0	0	8	0	2	0	0	0	0	0
ENSG00000004779	309	201	244	198	234	71	191	398	201	282	326	370	456	427	276	66	201	202	249	632	245	147	352	225	251	277	59	155	290	181	98	134	397
ENSG00000004799	31	0	21	23	14	4	20	30	31	1	22	1	26	23	20	11	0	11	0	0	14	61	2	37	0	38	2	23	26	1	1	35	0
ENSG00000004809	0	0	2	30	2	0	13	6	3	0	1	0	0	0	0	0	7	0	12	0	0	0	1	11	3	18	0	3	0	14	1	0	5
ENSG00000004838	0	0	17	82	12	11	56	75	3	35	2	53	0	0	31	0	8	11	13	205	52	2	1	17	0	37	2	163	13	63	7	1	16
ENSG00000004848	0	0	0	10	0	0	0	11	0	3	0	1	1	0	0	13	0	7	0	0	0	0	0	0	3	13	0	0	0	0	0	0	0
ENSG00000004864	7	10	23	12	64	9	20	43	44	25	178	16	51	34	20	61	20	67	33	0	28	59	5	40	58	68	26	69	144	17	9	4	6
ENSG00000004866	0	18	16	7	18	5	7	26	8	0	38	0	7	0	4	0	0	7	21	16	13	12	1	2	5	12	0	33	2	14	2	0	0
ENSG00000004897	146	168	128	34	74	111	89	108	79	140	131	143	167	63	80	125	32	117	31	108	87	31	117	99	138	96	56	48	151	104	70	68	20
ENSG00000004961	65	95	26	69	84	112	85	42	64	174	37	3	58	63	98	113	140	55	109	49	32	51	80	76	99	118	43	86	25	104	363	29	5
ENSG00000004975	74	34	1	42	50	39	24	6	48	19	83	1	39	19	46	102	78	31	17	90	80	5	76	44	39	50	56	10	62	29	10	56	10
ENSG00000005001	423	520	154	295	573	352	558	323	239	849	242	324	931	385	187	1482	887	307	1158	427	1109	655	1023	208	676	287	732	109	533	343	702	515	221
ENSG00000005007	260	372	215	418	185	296	302	309	155	229	95	428	105	195	228	385	719	221	404	463	450	265	369	266	257	191	261	240	265	323	277	502	317
ENSG00000005020	129	3	173	146	6	104	13	9	49	2	59	75	33	21	17	256	0	44	6	0	56	230	2	161	115	23	815	255	17	63	187	875	469
ENSG00000005022	534	403	95	176	418	306	363	256	338	574	472	362	411	316	404	391	440	529	332	434	301	176	763	325	393	604	287	165	499	196	416	174	95
ENSG00000005059	83	58	125	38	43	27	48	33	133	72	251	27	90	42	53	122	0	55	13	117	43	40	100	79	120	50	47	60	76	42	11	58	169
ENSG00000005075	212	9	98	26	32	71	32	27	34	72	38	217	58	80	37	0	98	69	135	64	75	53	13	51	15	78	169	38	33	56	315	126	111
ENSG00000005100	125	29	2	43	87	29	32	101	72	23	124	1	41	52	19	19	9	52	68	154	80	8	32	29	17	54	31	59	108	29	8	3	89
ENSG00000005102	0	0	0	0	3	3	0	0	9	0	2	0	0	0	12	0	0	0	0	0	0	0	9	0	0	0	0	10	0	0	0	0	0
ENSG00000005108	88	67	1	37	23	0	43	13	97	0	6	94	23	93	18	16	182	15	26	0	128	0	38	64	0	0	11	0	156	31	1	1	113
ENSG00000005156	80	39	50	29	89	2	39	21	89	38	97	74	12	24	41	18	17	62	23	44	16	45	35	17	32	49	2	32	25	38	2	1	5
ENSG00000005175	137	153	121	112	79	139	145	167	152	3	146	159	172	109	148	266	67	145	127	84	51	107	58	185	143	91	72	141	67	230	223	208	184
ENSG00000005187	3	0	1	0	0	2	12	0	1	58	0	0	0	0	1	0	0	6	0	0	0	0	7	5	0	0	2	0	0	0	6	5	5
ENSG00000005189	0	0	1	15	0	1	0	11	1	64	16	0	5	0	8	16	1	1	0	43	30	16	1	9	0	0	0	0	1	7	1	7	5
ENSG00000005194	3	4	1	44	39	23	18	58	42	0	97	16	15	44	12	0	27	48	18	3	44	22	10	39	4	1	9	39	20	4	5	0	11
ENSG00000005206	41	67	235	180	94	89	121	147	122	188	93	29	33	109	138	16	50	81	108	82	203	17	175	64	53	81	54	50	94	69	19	81	46
ENSG00000005238	113	12	21	94	41	53	29	5	15	30	16	201	50	43	4	297	78	34	20	0	71	128	10	16	28	40	142	19	21	61	191	139	245
ENSG00000005243	0	0	1	2	1	19	15	1	22	0	9	0	0	0	25	0	0	0	0	0	27	0	0	0	0	4	0	10	15	0	0	11	0
ENSG00000005249	297	204	88	219	283	218	243	343	259	169	182	129	229	323	195	257	120	490	91	1	244	123	500	354	82	170	126	175	452	114	186	55	71
ENSG00000005302	39	0	203	163	132	77	57	89	73	37	123	105	49	139	27	52	0	31	11	6	43	57	30	123	55	41	391	119	54	23	9	150	29
ENSG00000005339	309	224	866	254	278	305	86	94	191	17	332	273	129	104	158	790	79	167	134	34	221	256	110	170	212	132	851	304	171	282	10	393	482
ENSG00000005379	0	0	3	55	22	18	34	64	12	48	3	0	7	0	59	1	1	16	38	119	71	6	17	20	19	26	7	44	19	27	203	18	11
ENSG00000005381	0	0	0	0	0	0	0	0	0	1	0	0	0	0	0	0	43	0	1	0	8	34	0	6	3	0	2	0	0	0	0	39	0
ENSG00000005421	0	0	1	0	0	1	0	0	0	0	0	0	0	0	2	0	0	0	0	0	9	26	0	0	0	0	0	0	0	17	1	0	0
ENSG00000005436	0	0	10	12	5	15	19	5	3	23	37	3	0	21	6	0	0	5	11	55	1	24	31	4	15	8	2	36	1	3	2	0	0
ENSG00000005448	69	4	403	147	21	20	120	76	38	119	7	171	0	1	93	18	1	19	60	324	193	6	23	69	28	34	5	116	27	69	12	8	16
ENSG00000005469	110	151	6	53	171	50	91	78	49	23	164	9	87	163	105	0	14	110	52	70	154	52	171	64	43	109	38	75	169	41	141	2	10
ENSG00000005471	3	0	0	0	8	11	0	0	0	0	0	0	19	0	0	0	0	1	0	0	0	0	1	12	0	0	0	0	1	0	0	0	333
ENSG00000005483	456	385	997	686	656	565	305	426	462	208	500	413	500	603	365	725	284	470	338	200	345	702	332	617	581	275	1420	569	302	583	258	1350	918
ENSG00000005486	382	194	215	165	126	253	220	144	177	284	172	113	217	173	182	13	382	150	183	231	287	247	370	143	125	128	143	166	214	159	184	270	232
ENSG00000005700	77	378	452	138	560	363	355	381	364	154	230	448	376	343	209	193	140	401	276	300	238	202	498	368	407	319	289	240	366	353	162	52	148
ENSG00000005801	74	26	3	2	15	18	15	6	28	0	55	76	14	58	16	1	1	39	11	0	77	0	28	22	10	58	19	8	14	12	49	17	5
ENSG00000005810	247	171	180	213	200	150	312	205	212	24	188	56	153	289	304	75	54	173	178	239	171	148	132	118	175	157	163	221	181	164	110	124	98
ENSG00000005812	0	23	187	43	49	17	53	103	43	73	63	3	37	27	25	0	7	41	22	116	93	21	62	33	51	19	35	122	18	21	1	34	16
ENSG00000005844	49	0	55	38	11	89	16	9	1	1	16	31	54	2	8	185	3	2	0	0	17	56	20	10	53	4	185	41	0	40	1	150	153
ENSG00000005882	0	13	2	14	22	3	11	19	26	19	28	0	15	37	6	1	9	11	25	0	16	2	9	1	5	0	0	3	56	14	8	0	5
ENSG00000005884	6	23	0	63	37	55	36	12	25	0	98	0	31	0	26	12	13	53	25	0	2	3	112	28	13	24	10	14	45	21	72	28	29
ENSG00000005889	87	39	4	23	71	33	46	91	61	65	149	86	44	50	57	166	242	70	17	2	100	48	65	56	32	33	84	108	114	37	26	88	6
ENSG00000005893	391	432	182	384	426	437	383	320	323	299	423	210	554	360	513	544	623	415	417	264	279	537	427	442	513	550	1490	509	355	278	740	1150	754
ENSG00000006007	629	670	645	403	583	601	402	498	457	693	379	387	768	934	290	53	384	711	360	245	521	549	815	483	257	463	274	413	834	503	749	594	346
ENSG00000006015	10	64	152	83	30	30	122	61	53	47	37	25	109	32	67	85	132	29	46	95	96	48	81	109	74	85	114	55	63	31	8	22	0
ENSG00000006016	0	0	6	55	13	30	12	64	18	38	6	3	0	0	52	0	0	13	2	116	7	0	3	18	14	7	8	54	14	7	53	40	0
ENSG00000006025	6	1	5	17	12	16	20	42	51	0	17	27	27	3	27	12	37	57	40	41	44	43	88	11	8	22	18	5	36	35	4	40	10
ENSG00000006042	97	191	106	88	72	37	165	236	166	221	53	47	97	45	220	0	217	162	226	175	239	24	232	120	289	249	23	95	54	82	443	33	15
ENSG00000006047	0	0	0	0	0	0	0	0	1	0	0	0	0	32	0	0	5	0	6	0	0	0	0	0	0	0	0	0	0	3	0	0	0
ENSG00000006062	0	9	51	10	6	14	0	18	16	1	30	1	0	0	9	0	0	10	23	0	0	24	4	3	0	0	11	2	25	12	0	41	111
ENSG00000006118	90	29	12	2	9	57	19	0	79	0	27	0	19	19	48	0	0	40	2	10	26	46	13	3	19	28	11	10	22	4	41	5	5
ENSG00000006125	54	35	217	100	29	36	167	164	109	246	57	147	18	13	54	229	59	195	108	202	173	132	137	172	120	65	71	104	39	192	38	220	263
ENSG00000006194	55	34	96	41	34	36	31	48	16	52	17	1	12	11	17	0	67	19	27	68	3	33	1	66	39	43	96	17	48	14	94	46	86
ENSG00000006210	40	21	0	25	30	39	40	29	24	22	4	2	11	1	56	0	53	37	83	54	56	0	151	10	35	8	23	28	2	26	99	2	5
ENSG00000006282	0	73	6	19	11	16	30	34	13	0	31	4	30	76	7	0	52	25	3	57	51	5	6	16	0	5	0	10	24	19	5	51	5
ENSG00000006327	3	86	7	15	66	218	44	43	156	14	56	16	66	149	78	136	128	164	109	65	122	94	123	135	31	18	150	62	74	103	237	280	282
ENSG00000006432	169	48	15	7	19	39	8	22	12	75	12	1	28	0	11	22	0	20	11	0	19	26	55	19	20	49	30	23	49	24	65	7	5
ENSG00000006451	74	246	136	134	213	175	160	78	138	125	242	205	135	196	159	262	298	301	160	29	292	294	191	196	231	107	268	172	342	230	179	231	24
ENSG00000006453	143	195	153	221	150	237	192	205	165	198	133	225	90	121	190	158	242	144	183	299	255	197	215	167	89	167	113	129	159	206	220	123	5
ENSG00000006459	110	113	51	149	242	188	120	179	111	3	196	95	149	288	179	1370	207	242	225	43	151	188	312	129	121	147	95	102	192	121	15	208	40
ENSG00000006468	0	0	18	0	0	0	13	0	1	70	21	0	1	1	9	0	0	26	52	0	2	0	4	0	0	0	18	2	1	10	3	6	0
ENSG00000006530	0	29	2	14	19	3	8	2	18	39	13	0	0	0	7	1	1	15	9	0	16	0	1	6	0	0	7	16	21	13	8	0	0
ENSG00000006534	180	115	395	553	259	238	388	428	166	760	108	188	110	393	235	51	234	216	566	994	341	359	327	327	73	259	52	260	256	472	451	100	49
ENSG00000006555	31	12	5	3	57	4	13	27	17	12	30	37	3	0	10	1	2	19	1	33	98	21	3	5	11	14	10	7	41	15	4	19	6
ENSG00000006576	76	43	56	21	64	29	90	136	49	11	125	52	111	0	34	0	13	155	7	1	173	35	125	70	25	81	40	71	89	64	8	27	21
ENSG00000006606	20	0	0	10	26	0	0	14	1	0	8	0	0	0	0	0	0	12	0	0	1	19	5	0	0	18	60	0	1	0	0	0	0
ENSG00000006607	0	22	45	49	94	58	24	23	31	22	101	94	67	102	14	16	98	69	58	0	57	12	31	12	54	94	48	31	88	38	13	5	251
ENSG00000006611	0	0	106	39	2	0	12	13	1	78	0	0	0	0	0	0	0	7	0	0	11	0	0	28	0	0	0	2	0	0	2	0	0
ENSG00000006625	208	135	166	82	305	64	92	101	179	87	446	153	175	62	173	51	242	286	103	62	86	163	173	111	93	227	73	231	193	171	14	114	159
ENSG00000006634	34	31	9	0	29	47	4	25	16	0	46	5	42	1	24	0	0	35	4	0	25	1	57	40	25	35	51	61	43	26	1	9	10
ENSG00000006652	78	53	117	369	78	465	42	54	116	16	136	171	149	114	44	479	237	72	97	1	154	780	114	360	226	68	785	453	164	236	225	1304	595
ENSG00000006695	0	0	1	1	21	5	5	17	18	0	6	36	6	24	37	0	0	18	28	11	9	0	41	16	7	36	4	25	45	16	4	2	5
ENSG00000006704	216	85	1	41	125	37	23	81	50	0	130	35	55	1	44	79	210	87	64	34	26	123	261	33	30	61	20	45	102	65	5	18	21
ENSG00000006712	86	118	165	87	80	82	82	79	64	123	36	47	96	13	78	123	66	25	75	1	75	72	38	98	110	47	231	133	64	65	280	105	24
ENSG00000006715	35	124	127	60	91	76	64	18	89	82	177	3	23	89	42	25	9	73	33	221	32	160	54	59	71	170	141	254	84	98	16	84	118
ENSG00000006740	0	18	29	88	34	22	26	0	18	1	0	0	2	0	3	122	152	25	17	18	8	0	0	26	23	47	0	36	0	0	2	15	0
ENSG00000006744	34	49	167	61	87	16	57	67	24	37	81	2	70	15	62	14	5	46	48	0	1	47	61	85	66	30	9	62	105	32	39	17	5
ENSG00000006747	21	160	79	117	210	78	114	329	133	292	216	51	82	204	87	16	260	114	147	278	147	74	245	157	81	266	25	186	202	117	30	18	36
ENSG00000006756	315	383	416	311	170	230	383	424	389	122	273	290	158	233	318	99	387	325	286	185	195	112	216	352	152	154	71	164	136	173	210	114	55
ENSG00000006757	0	35	7	15	28	8	27	30	25	20	40	27	18	10	17	1	2	34	9	50	21	0	205	30	1	64	3	4	64	8	5	19	0
ENSG00000006831	36	324	100	123	180	137	75	239	277	52	199	121	159	257	149	13	172	182	120	27	262	368	387	153	155	131	162	212	243	185	175	158	124
ENSG00000006837	0	0	0	2	0	4	0	0	0	0	12	0	13	0	0	0	0	11	1	3	11	0	0	12	0	3	2	0	22	4	0	0	0
ENSG00000007038	3	0	0	0	0	0	0	0	0	0	0	0	0	0	0	0	0	0	5	0	1	11	0	0	0	0	0	0	1	3	0	0	0
ENSG00000007047	45	56	123	19	46	74	48	0	60	57	24	2	116	18	25	0	0	13	21	6	50	1	45	11	20	9	14	20	26	14	97	28	147
ENSG00000007062	23	87	239	241	61	56	229	279	89	566	57	315	63	141	274	27	376	82	201	121	180	29	233	98	134	168	43	147	26	156	169	25	95
ENSG00000007080	36	63	32	35	46	78	29	38	49	7	19	5	25	110	91	10	76	39	48	1	40	20	72	52	27	56	7	25	35	112	64	13	10
ENSG00000007129	0	0	7	1	0	0	0	0	0	0	0	34	0	0	0	65	0	0	0	0	0	67	1	0	6	0	25	0	0	4	1	0	0
ENSG00000007168	235	195	237	116	186	117	169	234	226	160	240	143	240	191	154	0	241	299	114	496	254	204	299	184	204	231	404	161	174	162	139	124	16
ENSG00000007171	0	11	19	5	7	12	13	6	0	0	22	1	26	53	20	0	0	11	0	29	0	0	28	4	60	103	4	5	1	14	3	2	0
ENSG00000007174	4	0	2	139	8	3	32	181	3	66	1	91	0	0	43	1	173	30	34	176	87	1	2	13	0	23	9	39	2	28	19	1	16
ENSG00000007202	67	106	319	126	150	24	86	92	163	86	108	129	109	157	96	28	38	105	47	19	131	169	211	150	159	121	56	191	211	94	12	25	30
ENSG00000007216	0	21	0	5	8	0	8	11	2	12	4	0	1	3	34	0	12	7	1	68	0	0	6	4	21	1	0	13	16	1	4	0	0
ENSG00000007237	92	9	67	63	5	21	8	30	7	4	11	0	79	105	11	27	33	26	15	27	31	48	13	50	105	8	341	71	11	49	1	121	157
ENSG00000007255	131	30	13	97	43	61	117	63	74	20	86	3	116	44	70	0	117	89	62	164	67	91	98	89	37	104	19	92	36	43	170	49	5
ENSG00000007264	0	0	12	0	0	0	0	1	23	0	6	0	0	0	0	0	0	0	0	0	0	0	0	2	12	0	4	0	0	0	0	0	0
ENSG00000007306	0	31	26	0	0	4	14	5	0	0	3	1	101	0	7	51	56	0	7	0	0	1	0	0	23	0	13	11	0	4	5	0	5
ENSG00000007341	0	2	1	1	28	3	6	6	19	0	5	0	0	1	15	0	1	12	7	0	8	1	3	20	4	3	16	0	6	14	6	3	5
ENSG00000007372	104	19	4	2	103	41	50	37	45	11	14	36	25	116	22	1	1	48	16	0	12	0	56	7	6	57	48	1	15	24	464	56	0
ENSG00000007376	3	9	54	10	9	27	21	2	12	0	42	50	27	1	3	0	0	14	11	0	54	34	59	20	9	1	21	57	32	27	3	24	5
ENSG00000007384	100	77	129	43	97	65	66	56	55	32	10	5	87	81	48	0	52	68	60	80	35	13	180	43	42	38	46	81	160	106	9	2	0
ENSG00000007392	182	78	28	59	163	52	54	85	74	41	114	60	63	151	61	0	16	92	50	39	54	81	160	46	68	50	80	63	68	67	240	56	11
ENSG00000007402	0	0	0	0	5	0	3	0	4	0	0	6	0	0	0	0	0	33	24	27	2	1	13	4	0	3	4	0	0	6	0	0	0
ENSG00000007516	3	0	49	146	5	15	26	44	4	47	0	152	0	1	39	160	8	8	32	119	10	1	12	10	5	24	23	32	0	75	42	57	0
ENSG00000007520	114	261	333	85	94	94	99	179	149	23	78	5	117	68	136	0	126	137	28	67	214	66	140	119	159	70	135	131	69	135	14	122	15
ENSG00000007541	0	58	1	27	7	5	13	31	1	3	53	0	8	0	8	0	1	42	5	36	42	20	105	21	15	15	22	46	53	28	1	1	0
ENSG00000007545	32	15	42	56	23	14	52	42	64	61	14	32	38	37	18	12	54	45	79	140	83	1	67	26	13	54	26	25	84	33	4	24	0
ENSG00000007866	170	44	11	68	111	72	36	29	46	1	70	89	104	89	43	112	94	81	79	161	23	167	32	46	60	41	26	51	92	43	55	72	240
ENSG00000007923	3	8	0	33	23	4	19	15	19	39	15	40	23	12	22	0	79	25	47	18	80	24	44	13	25	19	4	48	37	36	293	12	5
ENSG00000007933	32	103	12	127	54	5	275	190	116	179	110	41	39	89	92	0	20	118	102	270	180	22	201	121	36	43	76	136	217	152	333	12	0
ENSG00000007944	295	140	104	85	126	231	84	101	103	207	52	331	129	204	89	219	263	103	64	148	125	131	89	89	242	114	409	172	202	160	196	331	508
ENSG00000007952	0	2	2	0	1	0	9	10	0	18	1	43	0	0	2	1	1	1	0	0	0	0	1	1	10	0	0	3	0	0	2	0	0
ENSG00000007968	7	16	1	5	2	2	12	8	30	0	74	0	23	21	1	0	0	1	0	0	49	79	6	9	8	1	2	0	36	0	1	0	0
ENSG00000008018	306	345	166	321	382	323	404	439	388	326	734	259	433	533	396	641	177	561	356	383	570	320	365	441	723	432	509	459	429	417	702	540	278
ENSG00000008083	364	472	630	368	476	637	278	233	542	296	292	330	529	240	273	953	211	344	323	209	467	808	315	432	407	310	940	429	583	402	452	1092	497
ENSG00000008086	22	70	129	25	26	35	23	52	21	109	28	3	20	2	30	24	0	19	21	34	21	91	42	15	81	21	187	61	28	47	36	32	20
ENSG00000008128	0	0	0	27	0	0	0	0	4	0	0	31	0	14	0	0	0	1	0	21	1	69	25	7	16	1	45	0	0	0	34	10	0
ENSG00000008130	199	90	35	39	34	66	12	90	2	25	11	24	20	45	90	327	15	22	42	0	76	166	24	92	71	47	178	153	73	61	200	456	361
ENSG00000008196	0	0	0	0	3	2	0	0	0	0	0	0	0	0	0	0	66	0	1	0	0	0	0	0	0	36	0	0	7	17	0	0	48
ENSG00000008197	0	0	0	0	8	0	0	0	0	0	0	0	0	0	0	0	0	0	0	0	0	0	0	0	0	0	0	12	0	0	0	0	0
ENSG00000008226	16	0	0	66	4	0	26	14	0	12	0	0	0	66	21	12	4	15	15	21	41	0	1	4	10	17	2	13	1	0	4	0	54
ENSG00000008256	65	51	26	26	21	42	31	5	40	7	52	3	59	0	21	29	69	61	60	50	61	24	28	43	13	35	72	32	31	20	4	19	5
ENSG00000008282	125	149	93	82	247	110	140	267	166	171	289	30	184	254	212	48	20	169	55	276	267	53	245	116	154	220	127	267	296	135	34	93	108
ENSG00000008283	429	447	779	811	411	290	720	830	600	543	545	417	395	554	509	168	275	432	475	569	539	175	484	517	340	482	180	482	376	555	294	95	118
ENSG00000008294	321	305	903	564	382	478	185	263	312	158	430	636	255	312	233	1035	303	205	197	74	326	1228	111	493	687	213	1719	824	243	416	290	1564	265
ENSG00000008311	0	0	115	24	14	11	23	5	15	0	17	29	6	1	1	0	0	13	7	0	16	0	1	20	0	12	23	0	0	5	0	2	10
ENSG00000008323	3	7	215	5	24	22	17	31	4	41	23	0	6	23	14	0	1	18	32	0	2	8	70	27	11	39	11	9	6	5	1	5	0
ENSG00000008324	0	35	25	31	64	47	46	56	11	0	45	0	33	46	67	0	7	23	35	36	34	27	189	66	37	58	64	46	77	52	1	3	129
ENSG00000008382	7	6	56	7	19	12	13	14	1	11	7	45	10	8	8	173	1	18	8	13	18	48	1	14	7	12	14	48	20	2	1	3	0
ENSG00000008394	70	380	62	105	176	121	309	182	232	291	117	227	256	171	283	97	422	319	369	618	251	57	436	240	151	432	49	122	210	150	594	68	132
ENSG00000008405	61	5	17	12	76	24	26	66	8	5	26	0	6	2	29	0	1	27	16	132	0	54	8	14	11	4	34	59	36	31	7	28	16
ENSG00000008438	0	0	0	0	0	0	0	0	0	0	0	0	0	0	0	184	0	0	0	0	0	17	0	2	8	0	33	27	0	7	0	15	0
ENSG00000008441	94	111	146	102	161	38	123	73	104	50	172	169	113	55	200	16	322	160	68	58	87	62	190	61	103	152	13	26	153	105	20	43	25
ENSG00000008513	129	271	162	149	136	133	133	103	116	22	186	141	271	124	100	108	104	115	218	35	194	322	140	152	145	167	528	205	130	146	173	386	445
ENSG00000008516	155	21	256	480	123	417	38	0	108	13	109	500	45	1	17	1191	147	53	42	1	145	925	11	493	298	41	2407	577	10	252	387	4389	2073
ENSG00000008517	57	0	0	6	0	44	0	0	1	0	11	0	14	0	31	51	19	28	2	0	4	22	50	0	15	0	9	12	2	58	2	0	0
ENSG00000008710	11	16	12	11	40	12	21	20	3	36	27	12	9	46	21	0	1	20	9	15	33	28	99	7	12	25	13	18	5	10	13	9	5
ENSG00000008735	0	0	0	5	0	4	0	0	10	0	16	1	0	0	5	0	0	7	1	0	0	0	26	0	0	0	0	0	0	22	0	2	0
ENSG00000008838	118	291	213	290	216	182	238	217	318	215	152	325	160	179	174	13	440	188	134	215	183	22	207	188	189	141	69	92	151	196	240	39	84
ENSG00000008853	0	31	3	15	69	11	7	44	38	31	48	43	8	6	29	19	1	71	22	35	45	0	86	10	22	14	31	76	48	33	9	28	5
ENSG00000008869	98	37	124	35	53	39	45	51	40	72	96	18	39	36	44	0	1	50	27	0	82	10	324	14	37	28	12	42	68	17	7	11	16
ENSG00000008952	349	425	722	434	675	387	515	523	527	362	539	664	522	849	514	362	357	417	413	507	528	427	433	574	623	597	620	647	528	477	292	536	337
ENSG00000008988	1165	2126	1482	1101	1716	1706	2478	2283	2894	1124	4391	827	3316	1655	2700	849	1448	2500	1569	1649	1528	1411	1741	2094	2722	3531	1323	2241	1871	1805	2633	1537	755
ENSG00000009307	2123	1965	1900	1265	1832	1696	1903	1997	1835	1241	1980	1720	1918	1605	1973	1102	2051	1891	1488	1544	1483	1265	1400	1699	1791	1937	1670	1675	2069	1650	1331	1468	1541
ENSG00000009335	220	133	122	67	123	198	170	153	194	75	196	132	168	125	158	391	125	181	231	61	140	225	250	142	126	204	94	152	133	138	98	78	68
ENSG00000009413	90	46	104	135	96	63	88	126	48	77	95	98	77	106	31	114	412	103	44	1	76	71	6	92	73	105	118	120	44	78	173	190	64
ENSG00000009709	109	59	33	59	97	24	133	51	164	84	20	66	28	151	76	90	32	181	32	64	162	15	279	88	21	137	34	156	85	82	12	39	5
ENSG00000009765	0	0	1	0	34	3	30	1	5	0	21	0	24	0	3	0	0	5	5	1	14	1	7	12	11	9	9	0	13	12	1	0	0
ENSG00000009780	130	19	1	46	27	30	21	70	35	0	17	14	31	1	53	16	155	40	6	81	94	11	35	12	43	40	22	5	54	43	5	7	0
ENSG00000009790	3	4	103	75	19	11	27	0	19	25	14	1	19	0	9	105	0	13	21	0	15	77	14	19	51	34	171	48	16	17	35	304	252
ENSG00000009830	3	28	79	183	39	35	62	153	70	135	44	53	18	43	89	0	7	88	86	166	190	1	46	89	22	60	29	23	38	70	257	32	67
ENSG00000009844	35	55	79	62	110	59	92	141	100	63	113	82	102	41	130	138	247	89	121	222	131	69	167	112	104	83	93	121	140	84	9	86	15
ENSG00000009950	6	0	0	0	0	2	0	1	0	0	0	0	0	19	0	45	0	1	0	0	3	0	0	0	9	3	2	2	7	0	0	0	0
ENSG00000009954	114	160	115	140	183	97	169	181	178	57	229	189	113	293	190	129	132	125	134	81	147	69	190	136	145	121	218	204	178	116	29	23	20
ENSG00000010017	31	52	85	69	117	97	71	135	64	27	118	1	141	177	60	0	19	57	16	90	56	150	141	43	60	69	192	80	70	69	11	31	25
ENSG00000010030	0	0	0	0	0	0	0	0	0	78	15	0	0	0	0	0	0	14	0	0	2	0	30	0	3	0	10	10	0	19	0	0	0
ENSG00000010072	3	14	1	20	60	1	26	44	37	0	27	50	34	31	10	114	7	38	24	54	88	7	6	22	23	1	65	12	39	33	9	61	30
ENSG00000010165	0	27	115	11	27	17	29	90	20	6	139	2	32	62	41	111	1	51	24	0	22	9	9	36	30	53	2	3	66	17	8	30	16
ENSG00000010219	43	23	4	0	8	4	11	11	11	7	32	0	16	33	12	1	1	28	10	0	91	9	97	20	14	25	0	1	2	7	3	1	0
ENSG00000010244	365	348	418	347	388	437	368	404	436	370	486	119	442	373	270	129	328	294	362	301	207	364	388	385	395	440	482	369	344	393	399	351	77
ENSG00000010256	68	84	66	52	117	59	79	9	54	167	206	141	54	102	74	0	74	105	56	38	238	61	250	116	38	89	44	73	176	42	59	90	21
ENSG00000010270	58	36	1	20	32	24	45	35	49	13	46	33	53	0	37	0	280	18	41	111	77	14	71	45	77	51	15	60	62	26	145	36	0
ENSG00000010278	1215	1231	150	516	2219	1090	1172	1210	936	1742	1420	1674	2108	2710	1533	1651	2218	1567	1713	1032	1318	997	3148	934	777	2693	756	804	1899	733	2586	662	981
ENSG00000010292	7	5	16	11	19	20	16	19	27	7	7	0	6	0	10	0	1	13	7	2	18	22	31	11	9	38	2	0	3	9	16	0	5
ENSG00000010295	3	25	23	1	4	6	13	2	14	1	24	0	0	0	0	0	130	9	6	0	2	77	3	21	17	33	44	28	1	17	0	54	0
ENSG00000010310	0	15	2	27	20	20	11	11	12	29	22	0	0	0	23	1	1	16	33	115	49	0	86	6	14	22	7	0	21	19	8	3	0
ENSG00000010318	24	1	1	12	16	7	32	33	2	0	29	0	0	83	31	0	1	20	24	14	13	0	1	17	0	6	39	14	22	18	5	3	5
ENSG00000010322	4	4	127	33	55	27	29	29	54	20	42	40	13	0	45	18	1	28	18	41	82	27	54	22	44	37	30	18	97	34	2	18	21
ENSG00000010327	0	7	5	1	8	5	4	0	5	0	25	0	0	0	8	59	0	1	0	0	16	20	1	2	65	1	16	14	0	17	0	0	0
ENSG00000010361	3	0	25	28	1	15	1	8	1	54	0	0	0	0	6	0	0	4	0	0	0	5	0	9	2	10	44	45	0	0	4	13	0
ENSG00000010404	222	246	212	305	425	346	258	322	185	309	165	326	220	277	287	463	135	222	365	211	234	443	320	266	183	134	1129	286	160	209	673	689	213
ENSG00000010438	9	0	48	6	23	53	0	24	19	0	19	0	12	18	15	19	25	19	14	0	1	17	3	13	12	15	29	24	15	53	0	22	10
ENSG00000010539	36	53	50	65	13	91	32	9	48	2	36	73	4	28	7	322	51	36	11	0	7	74	10	48	149	30	489	41	2	70	111	322	288
ENSG00000010610	0	9	2	2	2	0	9	2	10	0	15	27	0	0	0	1	9	12	17	0	2	6	2	4	9	0	14	16	2	0	2	12	0
ENSG00000010626	74	2	286	336	56	56	284	271	33	316	15	156	16	33	160	0	80	74	89	476	292	9	119	174	19	76	43	271	18	326	26	23	25
ENSG00000010671	2	1	6	16	0	1	1	0	0	1	3	1	1	1	1	63	0	1	3	0	3	20	0	19	0	0	142	1	0	1	10	291	59
ENSG00000010704	0	1	19	14	0	10	3	24	1	15	17	2	1	36	10	0	0	13	11	0	22	3	13	0	25	1	0	0	17	0	2	0	5
ENSG00000010803	52	21	11	8	35	45	89	21	29	32	30	55	10	0	49	101	14	30	15	111	25	2	44	13	13	64	6	13	13	17	7	2	5
ENSG00000010810	3	17	2	22	6	5	9	0	17	0	23	0	18	0	5	0	1	29	13	0	0	0	8	0	0	1	35	22	2	0	1	3	5
ENSG00000010818	85	117	24	95	119	95	55	49	45	61	87	37	49	1	34	13	19	90	70	17	171	92	95	117	279	66	511	213	93	67	430	294	212
ENSG00000011007	6	82	25	35	142	61	90	94	66	172	81	98	27	30	50	0	84	85	106	124	45	24	168	64	92	130	82	86	96	51	237	21	15
ENSG00000011009	387	461	409	363	302	462	387	255	407	352	347	374	414	383	394	617	470	336	392	743	438	631	597	445	417	299	328	448	526	460	293	466	140
ENSG00000011021	12	1	43	10	22	15	4	17	1	91	20	21	21	28	1	0	0	23	89	54	7	0	56	2	9	1	101	6	9	31	3	12	5
ENSG00000011028	50	0	25	1	13	15	15	25	69	0	13	4	0	21	59	9	18	94	71	1	25	0	0	0	10	14	0	6	13	35	1	0	0
ENSG00000011105	68	91	51	35	57	52	101	53	109	41	81	10	150	88	103	103	173	154	145	162	88	31	80	45	36	47	14	48	116	20	5	2	5
ENSG00000011114	284	314	248	206	122	189	158	215	134	143	211	182	125	197	171	365	261	169	102	171	116	93	82	185	215	200	116	298	115	178	122	255	30
ENSG00000011132	0	0	5	2	22	7	7	0	16	0	0	0	14	0	1	0	4	8	28	0	0	0	1	2	0	0	47	0	21	0	4	0	0
ENSG00000011143	3	57	7	35	24	2	63	16	3	78	25	1	10	2	36	0	143	26	68	38	44	14	124	15	25	50	0	27	15	33	6	0	5
ENSG00000011198	88	88	31	95	56	121	55	77	12	24	45	2	19	68	24	379	107	50	50	31	32	179	13	60	90	23	144	80	29	74	65	277	43
ENSG00000011201	54	0	0	0	0	0	1	10	0	1	24	0	0	0	19	0	0	13	0	0	1	0	5	2	0	26	0	0	0	8	0	2	0
ENSG00000011243	74	88	17	119	106	39	53	70	45	48	65	55	46	54	69	116	118	33	60	109	140	124	29	94	85	74	92	105	83	60	129	117	30
ENSG00000011258	22	55	45	32	17	14	26	12	31	82	34	85	0	0	22	189	153	17	34	0	17	87	4	13	39	1	14	33	21	17	25	33	15
ENSG00000011260	7	83	532	77	56	56	35	15	42	29	120	1	24	23	44	0	20	44	18	0	61	15	6	74	36	15	22	110	94	26	9	32	0
ENSG00000011275	48	152	184	71	51	75	52	85	57	21	111	117	58	38	79	0	154	84	122	132	142	72	123	76	54	53	80	122	66	17	10	32	25
ENSG00000011295	154	156	234	161	237	177	251	205	397	273	398	96	167	127	260	416	289	472	152	120	324	186	238	254	151	237	87	245	282	188	38	245	509
ENSG00000011304	344	406	306	219	288	263	260	232	219	543	352	268	415	383	267	208	470	246	216	211	375	368	250	258	191	274	131	307	269	253	323	387	63
ENSG00000011332	0	0	0	0	0	0	0	1	0	0	5	9	0	1	7	0	25	0	0	21	1	0	0	10	0	0	0	0	1	0	0	0	0
ENSG00000011347	213	37	19	48	104	48	36	80	73	26	20	64	43	82	81	1	593	179	76	75	169	20	264	72	31	43	14	20	58	36	19	78	11
ENSG00000011376	3	21	35	20	0	0	18	22	24	0	35	1	59	41	34	0	0	29	6	44	1	1	22	13	36	7	4	14	14	41	11	13	5
ENSG00000011405	60	182	192	332	284	189	284	350	348	194	287	92	249	187	221	592	116	212	166	162	264	144	102	239	382	292	205	199	337	187	309	224	82
ENSG00000011422	651	219	480	1172	379	1579	87	64	290	458	162	3044	136	63	112	6113	1132	315	132	37	595	2995	136	1605	2601	243	4147	1149	92	514	2483	15314	9099
ENSG00000011426	3	0	0	6	9	0	11	0	10	0	67	0	13	70	16	23	8	14	3	36	0	18	3	45	14	25	12	24	2	22	3	2	5
ENSG00000011451	35	112	4	32	29	77	48	35	72	39	54	1	38	45	93	154	102	53	22	44	51	122	71	51	44	13	2	16	55	38	134	9	0
ENSG00000011454	224	226	355	184	208	235	223	168	207	153	167	185	232	195	205	88	390	217	211	155	143	241	182	180	145	295	129	196	262	168	146	261	289
ENSG00000011465	0	0	0	0	0	25	0	0	26	0	0	0	0	0	1	0	4	15	0	0	1	0	0	0	3	1	0	0	11	0	2	0	0
ENSG00000011478	13	0	0	6	1	3	1	21	8	2	0	0	0	22	0	0	23	0	8	0	1	0	0	6	0	4	0	16	13	0	0	0	0
ENSG00000011485	0	0	2	14	25	11	23	53	33	24	1	0	0	22	11	0	17	14	11	104	13	0	3	9	3	32	12	29	3	5	7	8	0
ENSG00000011523	3	72	0	44	35	14	31	30	31	3	94	0	35	17	34	0	121	31	0	0	9	35	55	27	10	16	39	46	55	6	2	0	10
ENSG00000011566	120	61	138	61	92	51	55	84	78	18	45	63	50	128	37	0	133	49	71	58	81	83	23	54	27	123	75	127	180	24	15	22	10
ENSG00000011600	81	24	239	243	112	244	28	38	62	8	108	396	100	1	69	476	68	73	11	1	122	662	8	313	570	103	2552	636	10	144	253	2310	516
ENSG00000011638	59	156	20	71	98	65	67	43	116	27	45	2	183	270	40	122	101	30	100	83	110	86	49	50	113	42	89	49	44	46	89	32	5
ENSG00000011677	0	0	1	1	0	0	19	6	9	0	2	0	9	0	0	0	0	0	31	0	1	0	2	5	0	0	0	3	0	0	1	0	5
ENSG00000012048	3	32	26	46	10	22	16	1	29	1	45	111	14	1	16	85	94	18	3	45	11	81	12	65	32	8	47	57	14	44	4	60	496
ENSG00000012061	28	10	46	63	33	28	17	35	53	67	29	24	43	57	41	117	10	64	21	87	47	21	6	65	9	48	41	30	17	29	48	38	10
ENSG00000012124	0	0	0	0	0	2	0	0	7	0	9	1	3	0	4	52	0	1	0	0	0	0	0	0	12	14	2	0	0	0	0	0	5
ENSG00000012171	0	0	8	3	24	27	2	1	51	25	1	0	8	1	1	0	4	7	0	0	6	16	3	16	0	10	36	31	23	12	9	47	0
ENSG00000012174	23	66	4	2	6	10	25	49	22	3	39	12	24	42	12	1	117	37	3	65	62	40	5	21	19	19	3	33	22	12	11	20	91
ENSG00000012223	0	65	69	0	7	17	22	11	2	1	6	0	11	0	53	0	0	13	1	0	29	73	1	47	28	21	57	75	0	0	60	192	29
ENSG00000012232	0	10	33	28	29	18	16	0	17	68	25	31	3	0	22	68	5	13	45	70	24	38	59	17	25	9	86	42	44	28	8	141	20
ENSG00000012660	151	77	2	80	285	64	112	89	74	203	345	135	26	3	68	385	39	102	61	135	98	226	141	155	98	170	614	235	87	66	453	371	187
ENSG00000012779	46	59	13	38	6	69	0	30	11	35	18	108	0	0	1	21	3	1	1	0	26	85	23	46	34	1	258	19	0	15	65	270	382
ENSG00000012817	0	0	1	3	35	0	0	0	0	100	0	0	0	1	0	0	0	0	0	0	2	19	5	2	20	3	13	0	15	8	1	2	5
ENSG00000012822	0	8	1	22	60	28	28	42	9	1	55	27	10	10	20	0	125	9	11	0	47	22	57	7	36	16	26	138	26	29	5	3	0
ENSG00000012963	65	88	4	36	126	14	17	70	58	21	136	54	60	19	30	22	1	54	14	163	94	62	50	33	6	16	43	37	30	18	45	60	22
ENSG00000012983	64	245	62	136	172	92	185	152	101	110	139	13	184	153	135	174	257	203	55	73	190	169	154	87	197	156	93	147	185	176	61	134	24
ENSG00000013016	0	30	190	5	9	7	29	1	0	36	34	31	5	2	18	166	0	5	19	22	0	13	2	5	6	20	40	0	40	0	1	0	0
ENSG00000013275	40	96	48	95	99	109	202	79	86	88	84	13	194	102	88	121	59	136	85	114	165	183	301	89	124	165	89	140	159	203	142	190	53
ENSG00000013288	175	68	133	46	80	45	77	73	162	98	38	37	73	130	48	0	5	138	48	92	48	30	126	64	39	82	88	96	112	54	144	149	226
ENSG00000013293	0	0	0	9	0	0	0	0	0	0	0	0	0	0	0	0	0	0	0	0	0	11	0	0	3	4	0	0	0	0	0	0	0
ENSG00000013297	0	0	0	0	3	0	7	0	13	0	0	0	0	1	0	0	0	15	0	0	0	0	1	0	0	0	10	4	2	1	0	23	0
ENSG00000013306	49	74	98	127	139	91	109	110	96	101	148	35	196	137	90	114	14	88	84	184	105	88	165	125	76	238	66	70	136	159	123	71	20
ENSG00000013364	264	192	138	154	185	221	166	163	153	281	217	87	208	120	146	85	153	195	254	267	203	249	335	137	222	174	478	117	127	185	249	297	331
ENSG00000013374	246	481	319	336	188	387	321	297	243	93	222	163	350	381	297	368	344	330	242	231	184	179	371	292	428	275	600	232	283	372	245	500	470
ENSG00000013375	38	29	3	36	80	0	24	81	50	23	111	1	20	32	38	1	1	24	30	6	66	0	81	8	31	61	27	36	75	19	3	19	0
ENSG00000013392	0	23	2	9	0	4	1	0	1	53	20	0	2	0	0	17	1	3	0	0	0	0	1	4	0	0	2	0	28	2	1	1	0
ENSG00000013441	84	152	168	255	181	311	293	173	280	103	247	269	195	124	100	816	361	235	477	181	165	670	226	206	394	262	558	517	193	255	349	995	670
ENSG00000013503	40	9	4	24	51	17	41	31	89	47	57	69	59	0	43	11	67	56	21	36	12	0	21	32	64	60	2	7	39	8	71	4	15
ENSG00000013523	3	6	1	4	12	9	6	0	9	29	10	1	9	0	3	0	0	17	12	52	10	0	46	0	0	15	2	0	0	5	5	1	0
ENSG00000013561	58	24	1	70	83	34	87	118	116	81	95	62	74	89	92	222	110	89	57	124	46	5	213	64	60	154	22	64	99	64	99	21	147
ENSG00000013563	40	5	2	41	26	28	14	47	20	1	57	0	19	2	20	0	8	5	6	27	47	5	1	4	5	4	52	20	41	26	7	25	0
ENSG00000013573	3	0	1	20	64	47	5	5	6	9	46	1	32	40	25	15	13	65	0	110	90	19	2	9	6	21	2	3	42	21	1	0	5
ENSG00000013583	16	28	12	18	32	20	56	17	133	1	4	19	44	92	27	40	5	52	22	79	40	41	48	76	72	72	40	12	52	15	133	98	94
ENSG00000013588	404	837	425	444	814	735	475	456	552	417	789	207	517	703	278	867	175	304	519	224	774	1113	559	525	392	383	545	477	784	592	544	458	460
ENSG00000013725	0	24	1	0	0	0	1	0	2	0	0	10	0	0	0	0	1	11	17	0	2	53	26	3	44	0	2	3	0	0	5	0	0
ENSG00000013810	44	24	16	141	56	104	52	15	80	70	24	34	57	74	41	734	147	117	20	70	82	458	88	139	95	64	692	92	35	87	150	1051	1310
ENSG00000014123	197	202	145	86	150	106	211	162	128	249	236	90	117	131	199	90	116	142	165	277	188	105	100	172	124	85	32	136	198	108	154	88	15
ENSG00000014138	77	21	1	38	25	4	22	5	23	0	17	0	7	11	33	0	68	26	19	14	89	7	7	22	8	13	0	3	39	17	5	0	0
ENSG00000014164	56	23	1	0	12	7	2	1	1	0	33	0	6	0	7	0	1	3	7	0	41	1	3	10	8	1	29	0	9	4	1	24	128
ENSG00000014216	266	409	106	193	358	384	372	142	330	243	256	263	288	329	376	623	414	629	352	289	595	206	554	206	226	217	180	109	298	226	385	238	219
ENSG00000014257	0	0	4	8	27	11	10	11	31	1	20	1	22	17	23	0	119	34	0	19	7	42	24	2	37	17	40	12	25	52	0	97	0
ENSG00000014641	89	93	19	130	249	72	187	343	112	125	298	34	223	118	192	0	377	180	73	77	156	25	231	179	182	246	95	180	154	139	211	40	253
ENSG00000014824	60	71	151	52	134	122	79	180	108	77	165	32	90	169	167	43	12	127	103	40	21	95	71	109	111	168	64	87	147	64	359	112	0
ENSG00000014914	0	0	1	8	0	13	0	7	5	0	0	0	0	0	2	0	6	3	0	0	0	0	0	3	0	0	0	0	0	0	1	2	0
ENSG00000014919	0	0	56	13	43	26	30	24	21	70	35	18	43	87	23	0	10	13	37	16	97	16	79	12	10	27	42	5	20	7	2	14	10
ENSG00000015133	202	102	225	313	156	94	183	243	202	146	169	48	36	74	118	149	265	183	177	230	214	119	115	125	140	54	75	110	129	193	16	94	88
ENSG00000015153	39	28	40	25	38	36	35	69	35	0	35	26	32	79	54	17	1	25	0	34	29	32	3	28	30	19	99	84	65	35	6	13	0
ENSG00000015171	138	100	225	112	156	100	125	215	216	219	553	140	91	131	174	55	71	166	88	317	134	52	18	184	146	157	66	291	361	134	69	19	26
ENSG00000015285	129	45	203	61	39	44	13	4	23	2	41	171	0	0	17	742	32	50	25	24	54	140	12	91	128	11	403	140	18	76	0	491	657
ENSG00000015475	3	69	175	75	42	83	87	71	36	82	67	0	74	11	69	263	87	59	87	0	93	221	56	146	170	36	647	246	42	186	59	413	511
ENSG00000015479	446	304	533	413	292	313	320	302	308	240	556	345	313	245	408	225	393	355	212	317	166	356	312	440	268	199	273	277	293	343	183	437	78
ENSG00000015532	6	51	90	27	26	27	48	18	24	5	24	0	19	2	30	12	33	15	33	21	37	13	21	74	35	72	4	7	48	42	6	17	0
ENSG00000015676	72	160	30	64	74	100	134	131	122	173	73	92	103	168	151	93	198	87	113	137	101	61	235	146	88	72	77	152	108	148	324	74	29
ENSG00000016082	38	34	23	27	16	16	33	33	43	35	25	0	1	0	8	0	0	33	12	0	28	12	6	7	6	6	2	69	48	0	9	25	0
ENSG00000016391	97	47	106	12	14	15	15	25	32	0	1	67	4	75	9	0	5	56	14	0	21	0	17	15	13	49	21	24	38	3	0	23	306
ENSG00000016402	6	165	108	158	96	39	76	153	113	104	102	38	88	109	121	0	230	169	142	84	122	85	128	123	80	98	8	87	59	78	155	4	29
ENSG00000016602	129	1	36	241	89	64	209	46	49	3	211	1	91	18	147	89	68	31	37	0	17	338	5	62	164	241	76	120	41	139	115	25	4
ENSG00000016864	10	71	8	47	47	32	74	52	18	15	60	33	57	16	92	0	115	9	70	151	67	3	24	88	21	40	23	22	34	74	259	2	10
ENSG00000017260	207	82	26	61	203	89	93	201	132	228	165	66	136	195	81	15	155	159	114	55	188	47	192	72	179	177	94	121	209	117	154	65	51
ENSG00000017427	55	17	41	29	221	2	27	19	26	0	37	73	50	1	23	0	0	15	12	0	87	45	6	18	32	33	4	53	26	21	12	5	505
ENSG00000017483	3	0	0	0	3	15	0	0	9	0	20	1	0	0	0	0	0	15	12	0	1	0	19	0	3	7	0	5	3	6	0	0	0
ENSG00000017797	255	304	439	264	349	330	225	141	277	219	332	266	231	269	244	166	18	202	148	245	215	207	212	273	227	177	436	209	210	204	555	462	748
ENSG00000018189	92	74	76	103	132	114	82	201	142	58	143	26	89	244	113	211	151	167	76	157	105	83	82	79	82	134	43	101	78	111	16	51	176
ENSG00000018236	0	0	0	0	12	0	8	0	0	0	0	0	0	0	0	0	0	0	0	0	0	0	0	0	0	3	0	0	0	0	0	0	0
ENSG00000018280	173	88	450	446	92	516	19	13	43	33	132	721	9	1	32	1783	149	52	95	1	98	1550	18	355	333	74	2496	478	19	295	276	3130	1248
ENSG00000018408	104	78	8	31	87	56	74	123	117	101	149	71	80	38	76	0	11	105	3	61	123	71	238	35	93	133	54	98	108	67	181	29	130
ENSG00000018510	21	37	53	15	50	33	25	77	65	62	63	85	18	0	38	0	14	49	44	13	17	33	158	21	40	20	9	85	52	33	17	3	16
ENSG00000018610	0	2	53	23	63	31	20	47	95	40	103	56	20	116	69	0	20	29	20	1	32	35	158	47	38	40	5	82	105	8	5	32	0
ENSG00000018699	0	19	9	14	22	20	14	27	34	0	40	74	19	35	20	0	128	21	6	0	31	23	2	0	7	1	2	32	16	19	7	2	5
ENSG00000018869	0	0	0	11	0	0	0	0	0	0	0	0	0	0	9	0	0	1	8	0	0	0	0	0	0	24	0	2	17	0	0	0	0
ENSG00000019102	261	838	305	199	563	259	478	400	416	146	163	36	371	539	262	25	885	230	447	378	643	278	566	386	586	559	193	317	479	507	137	59	83
ENSG00000019144	0	1	0	2	6	5	1	0	20	1	1	1	1	0	1	48	0	13	1	0	1	0	1	13	15	0	0	1	6	1	41	0	0
ENSG00000019186	0	0	0	11	0	14	9	0	15	41	7	0	4	0	9	0	5	35	0	0	2	0	45	0	4	25	0	18	0	3	6	0	5
ENSG00000019485	0	14	0	1	5	0	0	1	11	27	22	0	2	0	1	0	0	0	2	0	0	1	1	15	13	0	2	0	5	4	93	0	0
ENSG00000019549	0	0	6	0	4	21	0	0	18	0	9	1	4	0	24	0	0	43	0	0	1	1	0	0	0	13	0	10	0	0	0	2	0
ENSG00000019582	1677	896	1058	348	447	585	733	494	837	601	768	578	550	301	713	92	430	379	555	489	1249	450	776	824	1388	445	539	424	588	576	872	897	270
ENSG00000019991	0	0	1	0	0	0	5	0	0	0	0	32	0	13	12	0	0	1	0	0	3	0	1	0	0	3	0	0	0	0	1	0	0
ENSG00000019995	20	69	123	116	64	93	109	64	116	2	64	2	113	128	47	249	8	39	100	203	47	221	32	73	116	64	215	83	29	90	29	32	84
ENSG00000020129	3	0	0	0	12	0	0	2	12	0	0	0	0	7	6	0	0	4	13	0	1	0	35	0	0	20	0	2	0	27	0	2	0
ENSG00000020181	3	1	1	0	0	1	1	0	0	1	1	1	1	1	0	0	0	13	1	0	0	0	18	0	0	1	2	0	9	1	0	0	0
ENSG00000020256	0	11	1	16	30	6	20	15	13	71	13	0	2	0	18	395	1	32	0	51	60	15	1	19	14	38	11	21	4	3	10	7	5
ENSG00000020426	6	90	118	54	103	58	76	162	37	43	178	92	54	115	84	0	149	57	22	94	35	30	73	51	43	50	19	92	66	50	7	3	21
ENSG00000020577	0	16	8	55	6	25	1	5	40	0	15	26	1	0	5	0	0	33	6	71	1	9	29	2	20	54	2	47	12	12	10	21	166
ENSG00000020633	238	224	326	59	85	132	126	101	158	30	369	75	171	82	165	479	257	94	111	24	163	130	9	68	247	243	140	82	229	62	62	314	140
ENSG00000020922	372	79	48	79	117	85	90	154	94	20	110	123	27	193	75	31	32	116	104	23	115	75	115	66	93	75	88	3	166	76	147	51	178
ENSG00000021300	0	0	1	7	0	1	0	16	1	26	0	0	1	0	5	0	0	0	0	0	0	0	0	0	2	30	4	16	1	6	7	0	0
ENSG00000021355	366	515	735	562	397	866	330	264	484	513	933	581	639	181	295	2194	289	329	263	103	420	921	286	479	1610	390	6932	1085	271	724	820	2481	1719
ENSG00000021574	0	43	142	61	66	47	41	81	62	48	87	174	30	30	84	40	0	35	61	75	78	41	5	21	3	44	56	91	101	55	469	160	5
ENSG00000021645	0	0	0	0	1	0	10	25	0	0	0	0	0	0	0	160	0	0	0	55	0	0	0	2	0	3	0	35	0	9	0	2	191
ENSG00000021762	14	59	8	57	48	53	66	25	81	5	66	76	106	105	66	14	119	86	71	80	59	32	86	28	42	54	48	69	23	17	96	23	5
ENSG00000021776	151	76	67	111	128	136	133	44	253	200	88	2	168	115	156	161	31	147	137	137	250	56	54	42	75	94	51	119	90	82	104	22	103
ENSG00000021826	5	1	3	0	2	1	1	22	0	1	1	0	1	6	5	0	5	0	1	0	2	2	0	0	0	0	2	0	0	2	0	0	0
ENSG00000022267	0	0	2	0	0	0	8	0	8	0	0	2	0	1	0	0	0	1	0	0	24	0	0	13	0	0	0	11	2	0	2	0	5
ENSG00000022277	150	159	420	220	152	272	104	106	179	40	237	188	255	160	82	367	35	94	78	77	164	437	75	219	245	157	761	293	109	360	215	924	230
ENSG00000022355	27	1	1	0	12	0	2	0	6	0	0	0	1	1	6	0	0	0	0	0	0	0	0	0	2	0	6	0	0	2	1	21	0
ENSG00000022556	0	0	0	0	1	6	0	0	0	0	13	0	0	0	10	0	0	1	0	0	0	0	0	0	12	0	0	0	2	0	0	0	0
ENSG00000022567	19	54	111	79	107	62	67	75	74	182	32	107	42	21	68	0	233	39	125	90	52	173	189	58	60	33	201	11	54	60	320	295	151
ENSG00000022840	696	450	670	404	358	486	358	210	355	441	288	290	303	347	245	470	669	437	445	196	688	530	301	385	416	345	1006	347	371	426	259	1070	870
ENSG00000022976	90	9	1	58	53	10	14	57	58	85	41	78	40	26	2	0	13	54	19	139	136	0	36	28	24	93	29	16	44	1	16	28	21
ENSG00000023041	39	83	58	45	94	24	26	55	89	16	70	7	47	69	26	0	163	16	41	0	43	94	39	42	51	54	62	82	59	40	14	15	5
ENSG00000023171	3	0	5	28	13	61	26	58	36	1	21	0	0	0	15	62	44	19	25	1	16	20	28	42	52	22	2	5	63	44	2	24	0
ENSG00000023191	119	115	18	66	101	89	75	99	146	115	105	45	123	61	101	23	268	88	128	86	185	66	147	85	70	173	68	71	91	28	127	27	24
ENSG00000023228	88	148	250	140	172	87	95	210	110	172	221	83	78	211	160	0	27	137	81	105	94	2	257	116	139	100	111	98	194	110	37	56	77
ENSG00000023287	315	390	566	523	287	404	298	436	568	332	438	171	622	262	229	438	458	321	212	205	229	489	292	482	428	503	1106	640	318	336	201	508	225
ENSG00000023318	199	163	110	69	177	101	113	103	177	88	91	253	184	39	104	26	237	144	114	44	187	123	126	95	99	103	232	82	126	86	148	100	29
ENSG00000023330	110	32	65	37	73	60	32	5	41	90	18	0	97	34	29	0	148	84	74	41	67	1	108	39	50	21	47	15	63	12	3	65	5
ENSG00000023445	38	288	186	129	76	168	61	180	150	79	116	92	145	48	104	244	43	85	124	33	183	227	128	185	275	109	586	136	100	166	286	144	484
ENSG00000023516	157	73	367	60	145	33	54	179	145	180	82	67	107	304	80	15	30	53	56	62	53	66	167	66	59	72	81	30	131	100	14	79	25
ENSG00000023572	84	13	1	18	52	21	31	22	25	0	69	15	14	0	6	0	1	27	5	0	18	21	1	7	15	19	0	61	23	19	198	0	185
ENSG00000023608	0	8	2	78	45	36	31	109	19	0	32	15	9	1	32	0	16	53	12	180	88	72	83	47	97	36	56	107	60	23	17	116	276
ENSG00000023697	170	24	26	12	221	20	28	34	39	50	73	90	48	51	21	1	1	46	23	0	66	30	226	17	63	89	72	25	129	26	25	7	0
ENSG00000023734	142	252	34	158	258	210	198	174	204	161	261	231	269	125	171	155	299	226	215	255	143	159	267	195	155	277	189	192	220	157	859	164	10
ENSG00000023892	0	15	99	31	60	4	6	22	0	48	62	0	17	19	11	0	6	26	4	0	48	46	6	28	41	17	112	28	6	40	1	86	158
ENSG00000023902	107	47	118	116	60	194	40	41	57	54	112	389	81	3	24	681	10	80	2	0	80	405	46	171	260	57	433	81	45	84	200	897	501
ENSG00000023909	350	230	403	310	338	301	437	541	402	471	435	376	327	539	351	183	517	446	406	443	241	227	940	307	258	357	273	415	442	341	95	317	76
ENSG00000024048	231	121	265	188	197	103	51	170	67	83	118	148	93	147	84	489	0	120	112	144	86	177	101	129	139	66	493	391	133	129	122	247	448
ENSG00000024422	37	1	0	10	11	1	1	0	21	1	6	0	0	0	2	0	2	6	1	0	16	0	17	0	4	0	0	1	8	0	0	17	0
ENSG00000024526	10	7	3	0	3	6	4	1	1	0	0	0	0	0	0	0	0	1	0	0	42	0	0	0	0	26	0	0	2	1	1	0	0
ENSG00000024862	96	66	233	155	171	68	157	159	74	60	63	136	47	220	103	0	170	63	98	38	120	67	43	143	79	100	87	98	99	126	263	202	135
ENSG00000025039	31	53	249	108	180	104	125	114	89	59	232	157	68	121	123	0	143	66	61	22	157	111	74	172	187	158	88	130	120	109	79	21	45
ENSG00000025156	111	108	79	85	49	97	182	173	78	147	43	108	120	103	91	79	15	173	40	150	132	119	133	77	33	95	46	78	109	74	404	120	34
ENSG00000025293	0	125	319	90	163	66	67	134	52	104	89	62	86	58	73	137	236	101	70	62	57	168	81	88	169	152	211	161	55	85	14	173	568
ENSG00000025434	0	9	1	1	1	13	3	4	11	0	10	0	0	0	10	0	41	18	7	28	20	0	1	29	11	15	11	0	24	18	4	3	5
ENSG00000025708	363	246	892	477	264	746	166	164	207	139	309	527	211	145	159	1355	4	109	135	47	243	726	340	392	659	147	1962	766	124	408	878	1376	813
ENSG00000025770	38	17	40	53	65	21	39	26	77	38	80	75	46	53	46	0	342	52	56	58	77	78	114	34	66	35	51	61	37	60	12	66	112
ENSG00000025772	120	90	72	137	47	89	177	173	62	95	101	198	99	115	76	14	295	119	107	455	160	44	254	134	25	86	13	99	86	65	27	12	10
ENSG00000025796	528	224	409	170	324	219	279	313	264	315	283	120	236	289	266	28	250	366	318	294	212	52	437	255	278	414	227	227	286	233	54	65	232
ENSG00000025800	292	185	246	288	205	311	323	259	415	99	263	208	354	234	236	436	212	180	300	578	164	170	218	251	203	194	143	167	365	330	191	109	82
ENSG00000026025	274	121	554	108	70	227	22	16	171	2	95	186	112	118	99	522	43	115	43	2	135	245	40	170	236	174	896	217	99	148	18	407	286
ENSG00000026103	0	0	23	18	1	42	0	2	0	90	14	3	0	0	18	60	0	13	11	0	8	6	29	17	34	10	234	45	9	39	8	97	0
ENSG00000026297	306	223	132	147	103	272	76	99	124	18	83	443	110	70	109	500	70	109	171	218	112	567	84	242	232	148	1010	215	166	139	532	1681	238
ENSG00000026508	287	344	436	310	553	548	251	147	611	175	814	249	338	290	325	382	147	373	134	246	255	776	188	401	833	485	1989	596	259	354	401	1739	1166
ENSG00000026559	3	0	0	0	0	16	13	0	0	0	5	0	0	15	0	0	5	7	1	0	0	0	0	0	0	0	14	0	0	0	0	0	5
ENSG00000026652	0	0	0	2	17	35	27	5	0	0	46	0	8	0	17	0	0	11	28	1	10	0	22	0	3	0	6	7	4	12	7	9	0
ENSG00000026751	0	0	69	38	31	59	28	3	15	0	27	0	36	29	9	0	0	28	30	0	17	70	47	18	267	1	50	7	11	11	32	90	39
ENSG00000026950	101	17	90	21	67	32	59	6	37	3	14	21	5	76	17	18	1	18	9	142	48	35	4	44	28	30	161	109	35	47	7	96	439
ENSG00000027001	34	14	19	47	59	34	56	76	8	56	32	46	12	2	69	15	59	23	84	91	63	6	73	31	7	55	0	43	50	19	4	3	10
ENSG00000027075	87	21	164	21	68	9	14	31	18	60	25	41	25	0	28	48	26	40	7	0	14	32	8	36	22	37	123	31	61	10	1	59	11
ENSG00000027697	127	184	13	145	91	98	95	83	100	86	101	235	210	193	98	621	331	55	47	31	166	203	162	174	203	99	1475	204	127	67	361	515	426
ENSG00000027847	55	30	156	28	22	62	60	66	86	25	70	136	41	2	126	0	6	95	55	194	55	75	60	64	54	64	20	48	92	82	231	38	25
ENSG00000027869	0	0	0	0	4	8	0	1	0	0	3	0	13	0	1	0	0	2	0	0	1	1	33	0	40	22	0	0	1	0	0	0	0
ENSG00000028116	264	86	280	116	108	66	98	122	77	106	148	37	40	172	120	13	0	62	61	97	133	75	126	81	76	162	61	80	86	91	126	169	229
ENSG00000028137	352	226	1205	984	225	947	66	32	190	198	341	956	173	32	103	3096	372	72	129	18	226	1717	36	736	2231	151	6784	1417	70	578	1080	6951	4809
ENSG00000028203	12	68	2	21	127	54	61	109	61	158	317	2	56	46	76	0	24	87	21	20	118	20	143	73	136	89	84	79	177	59	239	28	16
ENSG00000028277	67	3	48	65	30	164	29	15	40	5	27	55	41	1	83	157	94	75	37	20	56	78	5	7	141	29	169	78	14	95	70	207	409
ENSG00000028310	88	119	285	91	188	86	88	69	95	111	150	56	95	20	68	0	28	137	56	170	111	167	65	72	95	82	67	197	85	118	147	153	35
ENSG00000028528	292	182	186	94	288	82	162	186	158	187	161	101	217	140	119	91	157	239	116	51	288	90	266	153	127	265	152	159	211	91	25	256	112
ENSG00000028839	44	12	3	2	13	3	7	2	27	12	33	0	19	20	12	1	9	13	0	0	65	0	2	12	13	33	14	0	17	6	2	34	5
ENSG00000029153	74	17	63	71	72	45	44	60	74	1	101	171	105	67	78	245	111	54	55	97	63	140	37	89	102	46	89	180	46	121	3	16	10
ENSG00000029363	254	358	445	369	208	259	238	517	322	261	366	463	280	320	377	208	441	255	220	304	319	263	242	316	359	368	927	289	341	257	173	321	104
ENSG00000029364	11	141	124	95	219	54	87	164	206	115	143	44	163	39	99	17	119	55	85	120	185	88	246	65	55	152	140	100	320	60	10	82	16
ENSG00000029534	3	7	30	3	20	0	12	7	1	0	18	37	2	0	13	0	0	13	13	58	27	13	0	15	3	12	0	12	11	14	0	15	120
ENSG00000029639	0	0	4	7	20	20	8	43	0	66	26	0	16	0	13	133	0	2	10	29	7	0	10	0	3	30	23	5	15	11	0	0	0
ENSG00000029725	45	31	219	92	68	43	77	101	52	38	115	19	50	132	69	0	6	102	61	89	67	64	220	126	66	79	134	146	103	52	9	43	292
ENSG00000029993	76	76	187	25	36	87	99	162	105	21	160	62	93	71	69	36	122	77	84	112	110	40	98	100	199	161	37	69	111	83	4	2	5
ENSG00000030066	55	17	6	14	52	33	25	14	5	83	28	21	66	18	6	0	5	22	74	84	38	87	84	25	0	53	2	15	34	28	198	23	218
ENSG00000030110	3	97	41	24	17	42	111	31	37	26	48	51	115	7	26	74	37	98	16	77	86	113	36	29	60	85	119	44	27	70	120	25	0
ENSG00000030419	388	228	261	228	469	226	294	480	281	219	318	290	456	452	297	378	458	278	451	363	387	402	338	231	262	295	123	281	364	274	96	82	79
ENSG00000030582	1038	1146	859	598	727	1215	1206	456	1220	345	876	513	906	1100	701	1245	731	1512	896	562	1735	1005	1224	1348	1102	641	1165	739	1126	918	737	2067	1073
ENSG00000031003	56	88	12	55	113	56	64	41	77	15	112	204	78	7	39	0	117	84	26	117	79	44	84	68	129	98	238	113	97	51	140	91	92
ENSG00000031081	0	24	8	0	0	6	16	0	27	0	27	1	4	0	15	0	76	9	6	0	0	43	131	23	13	8	0	6	13	25	3	75	5
ENSG00000031691	0	14	34	16	17	12	31	24	8	22	57	4	35	0	12	0	0	3	24	81	3	38	253	19	21	23	6	8	24	24	10	2	0
ENSG00000031698	188	195	174	107	191	161	122	172	223	3	193	172	138	265	159	99	92	151	62	80	148	37	56	148	48	116	94	194	153	154	14	150	68
ENSG00000031823	57	42	79	55	137	72	37	30	82	10	44	58	57	107	36	0	5	98	67	75	165	88	65	46	17	45	39	18	22	39	111	35	141
ENSG00000032219	125	88	309	207	184	321	148	183	134	137	191	380	90	40	99	276	36	146	138	64	164	377	139	208	218	56	679	351	282	200	200	434	63
ENSG00000032389	25	60	69	43	52	47	46	53	56	14	44	93	22	38	75	0	4	41	70	219	55	23	94	54	28	26	24	54	18	39	85	6	10
ENSG00000032444	11	3	2	21	14	10	4	9	25	0	16	22	3	2	11	0	92	7	4	0	20	1	1	4	4	1	53	30	15	9	1	10	0
ENSG00000032742	3	25	1	212	109	68	47	84	27	58	28	28	3	0	48	82	41	73	32	125	90	21	79	46	10	71	96	159	29	44	26	3	87
ENSG00000033011	42	27	6	33	39	34	37	23	74	1	46	35	48	7	25	0	4	15	2	28	58	0	37	31	10	0	10	35	45	15	2	0	0
ENSG00000033030	3	49	1	44	127	26	34	84	43	33	107	52	49	90	42	32	122	92	41	98	25	78	324	47	90	46	44	64	25	37	50	26	437
ENSG00000033050	3	30	38	31	111	23	87	51	34	1	57	2	35	63	49	0	54	54	21	18	28	11	6	20	9	21	8	89	53	78	5	22	50
ENSG00000033100	48	49	79	47	111	91	75	14	70	116	50	2	40	45	55	0	39	65	25	21	30	38	76	54	45	56	65	50	131	76	86	156	39
ENSG00000033170	51	41	1	8	36	7	30	19	8	0	51	1	9	66	5	87	6	16	11	10	15	43	6	41	24	26	6	23	77	44	4	0	5
ENSG00000033178	301	332	55	127	481	279	201	249	188	23	425	113	279	268	169	53	102	258	157	266	273	184	320	212	378	183	255	263	514	276	122	90	233
ENSG00000033327	107	29	381	184	89	159	40	13	72	162	95	85	62	7	69	1012	51	66	55	28	52	326	58	141	167	57	804	210	48	94	26	741	1104
ENSG00000033627	176	171	112	51	63	132	84	82	46	23	53	0	62	39	43	71	112	54	119	22	46	113	13	33	36	37	46	21	53	39	41	109	278
ENSG00000033800	13	21	119	161	138	113	107	77	101	48	69	211	143	285	195	273	46	164	151	112	114	162	129	135	218	121	519	276	122	135	147	273	202
ENSG00000033867	84	92	236	56	111	107	90	82	159	54	365	2	97	73	75	99	21	74	31	5	115	29	7	106	74	161	103	102	221	72	23	64	5
ENSG00000034152	444	531	328	467	352	606	434	173	358	312	362	812	699	614	271	2734	1155	376	619	357	777	1734	462	735	522	269	1226	460	399	460	862	3001	3228
ENSG00000034239	43	0	206	210	12	55	143	365	13	232	8	1	2	2	137	14	59	31	136	259	125	3	0	71	3	3	4	110	1	141	22	12	15
ENSG00000034510	1045	1639	560	478	968	1033	708	1032	1448	673	1473	726	2075	861	698	756	1307	965	1153	867	1348	1809	1443	1157	2892	1116	1444	1308	937	1121	1703	1467	994
ENSG00000034533	0	14	1	0	1	0	21	60	7	0	22	0	0	0	2	0	0	3	0	0	1	4	0	15	7	0	2	0	39	3	1	0	5
ENSG00000034677	611	371	663	322	311	322	207	316	308	211	312	149	413	526	268	24	171	255	249	195	252	330	253	199	254	188	200	333	311	384	304	183	49
ENSG00000034693	0	16	70	1	20	6	27	62	8	36	43	63	9	31	21	1	12	17	13	74	2	13	3	13	16	22	8	43	21	15	4	1	17
ENSG00000034713	135	294	101	209	220	225	208	355	225	367	158	253	326	499	296	902	706	324	368	351	429	767	431	257	460	262	460	343	397	275	499	857	333
ENSG00000035115	204	35	79	34	116	45	77	109	95	103	161	41	130	242	147	496	16	136	67	29	24	85	375	141	77	137	42	66	59	66	16	51	63
ENSG00000035141	49	88	19	52	77	63	61	60	89	45	140	53	71	121	88	0	53	99	57	31	78	74	233	88	59	116	50	17	137	43	368	26	15
ENSG00000035403	304	221	118	136	123	205	106	174	225	84	165	44	88	312	110	35	155	142	186	115	102	147	128	162	31	166	114	124	286	189	176	267	20
ENSG00000035499	0	0	0	0	5	0	6	0	1	0	0	0	33	0	3	0	0	0	0	0	0	0	0	0	0	0	0	0	0	2	3	0	0
ENSG00000035664	28	28	1	40	61	47	36	4	13	103	38	63	7	30	7	82	175	107	39	97	77	159	111	31	33	23	138	69	111	28	18	42	324
ENSG00000035681	82	81	184	152	83	152	37	88	59	207	98	158	155	140	52	356	157	93	83	12	33	118	120	210	368	103	814	197	20	51	158	828	355
ENSG00000035687	102	127	289	235	101	182	207	267	233	113	160	229	235	399	227	257	125	303	243	372	139	308	106	235	152	245	157	195	243	155	335	106	24
ENSG00000035720	37	0	2	16	1	0	6	0	1	25	3	0	7	0	9	1	1	8	4	0	2	1	70	13	9	0	0	0	2	0	2	4	0
ENSG00000035862	226	209	310	170	286	427	110	198	292	209	45	133	128	426	105	517	146	296	206	124	227	301	115	286	158	148	544	229	204	162	360	1041	191
ENSG00000035928	88	224	266	88	128	78	68	149	86	76	106	57	159	117	149	0	127	146	146	240	186	46	214	161	106	150	105	107	175	73	46	100	20
ENSG00000036054	78	30	180	57	91	47	43	44	87	74	88	42	47	70	61	15	18	46	50	53	37	53	99	55	61	98	112	75	99	47	8	54	112
ENSG00000036257	230	104	219	123	292	123	95	226	115	171	240	114	127	153	125	46	6	176	172	79	142	83	78	127	100	196	379	261	281	91	214	192	41
ENSG00000036448	0	0	0	1	1	0	6	0	10	1	5	0	7	0	6	0	5	23	20	86	26	2	6	21	9	41	6	5	14	28	7	10	0
ENSG00000036530	0	0	0	1	0	0	1	0	0	23	0	0	0	0	4	0	0	0	0	0	34	0	0	0	0	10	0	0	1	0	0	2	65
ENSG00000036549	71	16	26	24	86	38	44	66	77	47	106	131	37	74	82	204	102	84	33	254	6	84	86	43	61	48	44	39	41	62	13	61	10
ENSG00000036672	0	0	28	19	6	7	34	51	0	11	0	74	1	0	10	0	13	5	28	73	35	0	1	5	0	31	0	17	1	5	4	2	0
ENSG00000037042	0	0	36	10	0	0	9	14	2	0	4	1	0	0	6	0	0	27	26	0	0	0	0	0	3	0	0	0	0	0	2	0	0
ENSG00000037241	0	14	4	28	75	10	25	120	33	28	224	7	50	198	37	1	1	39	31	49	6	21	93	15	28	47	20	97	92	14	31	12	71
ENSG00000037474	113	114	50	44	78	145	167	116	153	127	134	43	92	58	119	28	169	227	78	209	118	132	142	127	99	140	81	58	174	143	187	43	20
ENSG00000037637	76	13	2	19	82	23	18	17	26	6	13	1	53	121	40	107	17	33	27	180	18	15	34	20	32	50	21	7	77	15	7	4	16
ENSG00000037749	3	19	1	8	11	10	3	26	34	0	9	45	0	0	14	0	7	4	22	0	19	1	67	18	16	25	34	25	65	12	1	0	5
ENSG00000037757	131	8	17	26	93	32	25	8	54	45	50	47	34	22	28	196	1	63	28	0	24	30	229	20	52	54	57	10	48	32	39	32	11
ENSG00000037897	0	29	1	5	30	10	1	22	21	35	14	1	1	0	12	0	0	21	18	109	0	0	81	22	4	16	7	98	20	20	11	35	5
ENSG00000038002	89	73	70	57	69	69	46	83	113	63	180	86	297	215	162	13	109	128	128	64	150	39	96	99	68	169	46	86	119	78	125	75	35
ENSG00000038210	119	59	66	18	66	17	49	26	33	29	64	115	6	12	33	0	0	16	80	11	2	32	27	9	54	62	24	39	50	11	278	32	192
ENSG00000038219	347	338	1345	762	652	746	325	233	438	220	557	644	356	372	343	1103	247	289	303	79	305	752	239	578	435	176	1520	1180	359	421	199	1231	512
ENSG00000038274	99	135	30	67	74	118	99	150	81	53	113	24	119	90	125	259	157	65	94	24	126	63	112	118	158	161	155	112	91	88	130	122	34
ENSG00000038295	22	0	65	0	3	7	1	63	10	90	0	0	0	0	29	0	0	3	4	0	23	0	1	2	8	0	2	14	25	22	0	17	152
ENSG00000038358	0	0	0	0	0	0	0	0	11	0	1	0	0	0	0	0	64	0	0	0	0	0	0	14	0	0	0	0	13	0	0	0	0
ENSG00000038382	137	110	26	32	33	187	35	82	159	10	71	6	110	82	76	160	126	113	129	24	71	144	95	84	114	84	68	87	108	95	85	119	238
ENSG00000038427	3	29	434	58	8	80	1	8	47	84	21	3	0	0	34	36	4	51	1	1	31	13	0	44	10	10	50	104	6	26	7	310	340
ENSG00000038532	3	8	1	11	42	39	17	32	20	7	44	39	15	1	41	17	15	36	18	79	47	10	49	8	25	8	14	35	43	29	15	17	0
ENSG00000038945	106	0	1	0	19	1	6	0	38	0	75	0	28	78	30	16	108	32	0	0	7	49	1	50	73	8	0	27	26	54	1	218	0
ENSG00000039068	1114	885	254	530	1005	600	860	778	757	1181	711	658	780	881	789	1117	922	936	708	861	992	657	1235	595	727	631	440	531	1609	585	677	360	511
ENSG00000039123	118	177	320	306	195	148	152	191	221	82	259	175	175	96	223	12	176	127	138	312	227	113	170	229	202	215	53	166	203	224	122	134	171
ENSG00000039139	3	21	177	613	32	57	226	692	90	244	23	35	1	2	141	43	171	111	333	239	148	33	96	66	39	65	17	230	52	164	23	33	25
ENSG00000039319	30	116	336	174	137	118	105	124	87	36	157	115	74	81	74	131	495	114	53	0	134	185	60	178	297	117	756	199	133	108	28	502	242
ENSG00000039523	228	0	61	17	39	23	16	5	33	114	43	0	17	34	20	0	82	17	37	0	1	24	60	22	32	10	102	8	59	12	0	31	5
ENSG00000039560	350	423	652	143	312	314	355	206	510	536	384	255	751	392	653	555	188	369	360	197	273	155	401	414	388	825	225	150	353	325	360	65	73
ENSG00000039650	0	26	35	12	48	61	14	29	67	4	15	3	42	0	29	247	9	40	13	77	55	15	3	15	13	1	24	53	17	4	0	2	44
ENSG00000040199	0	11	1	7	4	1	0	18	6	0	32	0	0	0	27	0	0	15	6	0	56	18	1	10	8	13	0	9	0	0	1	0	0
ENSG00000040275	149	72	122	19	61	62	26	18	35	27	100	17	33	154	18	13	152	29	20	0	46	6	9	77	10	80	8	56	36	75	2	2	20
ENSG00000040341	82	115	157	150	136	137	158	183	193	75	122	78	195	170	147	91	142	180	128	190	238	144	228	185	218	263	165	169	311	189	66	175	168
ENSG00000040487	0	33	104	4	9	21	1	23	38	1	32	13	27	0	7	0	0	7	48	0	8	1	35	21	11	0	17	33	39	9	0	8	0
ENSG00000040531	24	30	20	24	42	25	45	55	54	0	6	47	34	63	20	0	6	22	27	195	54	33	68	25	12	41	7	5	2	28	143	57	10
ENSG00000040608	0	0	10	0	0	3	11	0	0	0	1	0	0	0	1	0	0	4	0	0	29	0	0	4	20	0	0	0	0	0	0	0	0
ENSG00000040633	68	148	156	23	49	94	42	60	39	8	53	23	125	99	79	55	0	35	39	23	102	149	69	46	156	74	358	97	77	97	154	114	72
ENSG00000040933	28	0	0	17	9	47	7	2	28	0	8	13	30	38	8	185	39	11	5	2	8	40	5	7	17	3	25	0	15	19	74	0	5
ENSG00000041353	124	177	292	77	178	67	178	90	111	31	169	71	267	346	104	12	9	139	152	47	131	102	139	151	109	183	100	36	447	166	200	30	20
ENSG00000041357	523	201	260	190	329	175	167	215	376	238	449	205	421	232	161	38	237	249	157	224	222	233	147	337	390	151	418	286	201	265	224	185	299
ENSG00000041515	0	0	0	0	0	0	0	0	0	0	13	0	0	0	0	0	0	5	0	0	0	0	0	0	0	0	0	0	0	0	0	0	0
ENSG00000041802	129	31	296	251	151	98	90	136	149	152	186	67	146	168	117	165	91	112	107	208	108	57	157	136	134	75	118	42	145	214	13	90	68
ENSG00000041880	143	59	169	39	55	32	57	141	62	188	103	10	35	0	102	0	52	99	18	0	133	7	82	54	28	86	13	63	33	70	10	24	16
ENSG00000041982	126	9	6	14	14	298	11	22	242	44	44	18	3	20	103	199	21	567	2	0	29	58	95	33	7	248	14	40	74	30	17	5	23
ENSG00000041988	6	11	1	39	26	14	24	37	15	1	28	1	25	1	15	0	6	27	13	10	19	47	99	9	38	21	55	8	66	9	20	11	5
ENSG00000042062	37	25	3	15	16	13	20	0	8	22	27	0	13	121	7	1	1	41	0	0	11	0	72	10	27	12	19	13	92	19	2	8	95
ENSG00000042088	16	12	50	61	20	29	42	29	17	131	17	0	13	11	81	0	29	25	106	87	23	25	20	2	59	34	37	11	21	43	99	4	0
ENSG00000042286	0	23	0	27	5	12	43	31	15	1	58	0	12	45	22	12	82	6	9	20	14	1	20	32	35	16	4	11	35	3	6	13	39
ENSG00000042317	0	0	1	17	13	14	9	34	1	0	26	0	5	1	6	0	0	9	12	0	0	0	3	0	0	16	43	29	9	28	1	1	5
ENSG00000042429	0	35	11	11	40	36	24	9	27	0	34	29	17	45	37	157	0	21	13	43	18	9	1	0	6	32	60	84	58	7	8	23	62
ENSG00000042445	320	310	92	116	343	262	312	214	241	294	407	188	322	350	219	109	308	395	288	68	342	170	328	220	83	313	222	80	316	237	526	104	35
ENSG00000042493	91	76	192	36	83	144	132	118	388	7	222	63	180	134	111	125	17	164	114	26	111	72	86	112	180	84	156	283	124	148	69	692	119
ENSG00000042753	218	95	87	69	110	77	91	117	123	16	189	107	46	90	71	341	111	128	56	70	88	120	60	120	111	112	105	126	138	118	11	125	16
ENSG00000042781	0	0	0	0	1	0	0	10	7	0	0	0	0	0	0	0	0	6	0	0	0	0	0	0	16	0	0	0	0	9	0	2	0
ENSG00000042832	0	0	0	0	1	0	0	0	5	0	6	0	0	0	0	0	0	0	0	0	20	18	0	0	0	9	6	0	4	0	0	4	0
ENSG00000042980	300	186	181	132	202	89	236	174	409	171	451	81	210	73	249	44	84	269	109	103	137	105	127	196	212	232	61	187	180	154	159	46	61
ENSG00000043039	104	3	0	21	11	37	4	21	5	16	31	0	11	30	30	141	0	5	19	0	27	11	114	21	0	14	22	19	12	24	2	0	178
ENSG00000043093	114	37	18	29	53	72	23	64	43	2	41	1	25	19	50	367	4	34	54	26	77	41	29	48	19	26	56	44	99	75	9	105	5
ENSG00000043143	170	81	29	66	30	86	25	104	19	79	43	12	69	21	90	14	21	40	45	77	60	50	55	39	50	71	23	78	69	26	174	63	5
ENSG00000043462	188	5	228	231	146	278	38	29	60	96	77	560	38	2	34	360	186	89	95	1	64	1069	47	292	653	49	2261	395	3	138	386	2470	1203
ENSG00000043514	3	0	72	25	4	26	36	51	16	2	11	161	43	0	63	0	0	69	22	80	18	0	33	13	5	37	2	11	37	44	11	0	44
ENSG00000043591	0	31	51	51	94	20	29	135	12	29	24	59	13	123	38	1	1	62	22	83	47	5	2	28	36	52	12	64	114	52	362	29	22
ENSG00000044090	3	0	1	5	2	5	0	26	1	0	9	29	0	0	5	0	0	6	0	0	0	0	1	0	0	24	0	0	1	8	1	0	0
ENSG00000044115	1104	701	413	539	666	567	775	498	728	677	498	250	608	423	516	573	684	509	534	718	685	1001	617	368	540	352	436	434	811	736	530	235	189
ENSG00000044446	3	15	1	41	48	31	13	0	29	0	10	0	3	49	14	0	18	42	4	79	37	10	27	27	17	62	42	24	16	25	4	5	5
ENSG00000044459	3	12	111	90	44	40	62	65	21	77	101	60	21	14	31	0	6	34	35	0	6	11	66	33	22	32	73	17	14	12	128	50	56
ENSG00000044574	1317	1594	1932	1319	1387	969	1366	1524	2492	1695	1845	728	1256	586	1350	1054	689	1058	774	1366	860	1222	1033	1355	1767	1660	1840	1543	985	1489	1186	1433	964
ENSG00000046604	138	203	153	158	291	272	143	263	291	139	368	6	232	368	124	43	169	176	55	276	102	228	260	265	124	121	112	154	302	149	21	120	35
ENSG00000046647	0	19	7	3	22	3	11	58	29	25	23	0	14	36	12	1	2	25	13	1	25	0	4	10	13	14	29	75	20	12	5	1	0
ENSG00000046651	275	127	40	121	176	97	115	186	163	2	152	39	105	174	127	177	71	122	46	10	146	123	133	109	117	53	76	50	137	106	19	30	20
ENSG00000046653	15	0	6	5	8	3	11	31	15	2	6	0	0	0	12	0	3	22	14	21	33	12	0	25	0	18	11	25	14	13	1	0	10
ENSG00000047056	0	12	150	18	31	7	21	21	1	41	16	23	1	0	19	152	1	47	27	1	2	22	7	13	0	12	75	7	3	10	1	7	5
ENSG00000047188	108	47	111	58	192	62	80	105	115	103	61	206	92	36	113	116	61	119	69	171	139	60	166	113	94	92	130	89	143	45	10	36	30
ENSG00000047230	3	49	1	14	6	15	63	32	25	58	22	33	4	1	2	14	127	13	53	5	1	49	65	26	9	24	4	45	30	13	268	2	10
ENSG00000047249	3	18	12	53	101	24	43	53	119	97	48	4	79	185	55	0	109	126	44	166	147	94	220	42	95	80	110	67	76	26	30	52	0
ENSG00000047315	514	355	90	223	285	133	199	309	354	401	327	373	325	235	263	412	284	249	305	159	289	219	505	247	272	297	308	238	303	190	290	130	55
ENSG00000047346	187	178	132	198	320	236	192	226	199	176	193	52	210	152	86	399	143	243	211	119	201	145	147	183	192	151	122	56	363	71	101	89	40
ENSG00000047365	324	119	328	167	219	182	202	103	100	181	265	211	221	70	85	314	11	143	70	76	196	156	163	235	236	107	193	114	130	109	130	98	40
ENSG00000047410	406	281	539	506	391	311	287	310	326	242	443	403	250	305	407	531	263	416	190	362	311	327	166	338	369	331	1394	790	293	336	107	464	411
ENSG00000047457	1170	1518	782	734	795	878	902	1222	1757	772	879	1163	1272	520	844	558	1124	1035	913	1056	1000	551	939	573	939	1226	427	692	1573	541	718	202	345
ENSG00000047578	3	2	123	55	46	30	73	47	6	214	19	52	39	34	18	0	263	49	66	22	70	20	34	28	17	19	43	24	67	79	9	17	236
ENSG00000047579	0	109	148	41	44	39	37	35	25	69	37	0	101	103	53	0	16	51	37	1	113	63	100	28	143	69	159	72	54	26	61	93	5
ENSG00000047597	40	0	2	9	2	0	0	0	1	13	1	62	2	0	4	0	1	0	0	0	0	0	1	1	0	0	0	0	0	7	2	0	5
ENSG00000047621	193	18	92	56	70	25	57	73	30	34	146	22	88	16	62	73	0	94	49	53	8	22	33	43	34	35	145	90	33	20	13	8	5
ENSG00000047634	3	0	2	18	20	3	16	5	8	14	11	0	16	0	21	0	0	11	5	40	13	0	7	5	0	19	0	33	13	0	1	0	132
ENSG00000047644	19	62	130	95	87	61	66	99	95	2	43	43	47	52	81	342	0	78	87	132	59	143	52	44	66	43	233	66	77	36	43	309	413
ENSG00000047648	0	0	31	0	12	0	19	16	17	0	13	0	23	0	18	0	0	7	33	12	12	1	0	2	5	14	19	0	18	12	1	2	5
ENSG00000047849	10	69	150	137	119	121	91	136	203	97	228	82	101	50	72	25	171	152	160	260	122	166	185	88	34	78	54	153	122	154	24	48	24
ENSG00000047932	85	65	140	97	59	96	136	105	93	55	43	120	102	55	130	128	52	104	92	102	97	94	190	85	145	53	44	111	61	107	75	27	15
ENSG00000048028	0	39	26	30	109	27	45	12	48	1	33	1	34	0	59	13	0	27	8	20	77	2	0	40	9	54	0	20	25	50	237	44	0
ENSG00000048052	46	44	4	10	44	22	31	91	49	41	100	54	42	72	33	1	177	45	14	131	143	22	89	65	84	4	72	15	38	17	19	34	26
ENSG00000048140	146	140	102	32	26	84	143	57	91	1	111	14	64	63	100	0	7	130	48	64	47	8	138	78	169	110	44	52	121	153	73	21	10
ENSG00000048162	66	41	28	9	36	33	37	33	78	18	58	3	72	90	47	20	34	27	30	74	39	44	6	19	21	52	52	69	43	44	41	87	0
ENSG00000048342	31	0	116	85	11	0	58	143	14	201	1	161	0	0	95	0	4	29	28	240	7	1	49	63	0	26	8	15	3	54	5	9	20
ENSG00000048392	33	155	131	90	73	88	39	137	98	105	76	17	42	77	123	0	176	163	33	76	49	106	78	104	46	83	136	95	99	94	84	139	35
ENSG00000048405	126	39	157	58	46	30	41	58	98	41	196	38	27	20	76	15	13	52	66	1	18	2	8	29	36	28	64	126	66	69	39	43	10
ENSG00000048471	0	88	92	30	9	82	49	9	32	1	11	2	55	10	72	55	173	15	4	103	31	31	10	24	11	26	26	46	21	58	2	85	14
ENSG00000048544	122	134	167	121	180	124	130	164	178	2	244	92	65	88	51	29	29	108	156	137	71	109	119	193	134	104	46	135	185	112	20	83	30
ENSG00000048649	293	304	587	285	227	388	327	265	233	153	295	566	317	252	279	498	263	335	221	208	282	278	124	350	370	282	381	374	257	255	296	336	221
ENSG00000048707	557	220	429	273	193	232	300	255	150	276	214	234	253	242	221	64	303	304	239	201	211	147	352	168	152	371	328	192	186	235	101	189	483
ENSG00000048740	316	93	327	220	82	378	119	53	131	80	140	252	100	15	109	608	101	99	129	18	100	559	65	243	184	42	946	326	40	107	378	1187	835
ENSG00000048828	826	787	241	572	629	511	606	929	811	398	612	469	404	702	762	788	444	681	524	460	631	599	836	561	641	678	732	744	857	665	817	837	584
ENSG00000048991	0	12	1	25	67	5	19	54	46	0	59	1	27	0	6	0	1	38	9	0	49	0	31	22	33	6	11	52	32	24	5	15	62
ENSG00000049089	0	0	3	3	1	8	11	0	3	0	1	0	0	42	6	1	1	7	3	0	1	0	2	4	3	3	7	3	3	7	2	1	0
ENSG00000049130	3	16	9	26	122	13	53	33	43	42	61	2	47	155	16	86	5	60	36	83	2	0	100	37	57	17	13	6	18	9	4	2	10
ENSG00000049167	0	32	0	13	1	0	10	19	2	0	42	0	0	12	0	0	18	12	36	0	24	1	0	12	5	4	2	19	1	3	5	2	29
ENSG00000049192	0	0	0	0	0	3	0	0	1	0	7	2	0	0	0	0	4	7	0	0	1	0	0	0	0	0	0	0	0	14	0	2	128
ENSG00000049239	274	332	319	166	277	248	190	179	298	177	141	180	164	201	265	481	128	212	462	89	176	140	307	294	284	353	101	131	470	183	261	168	172
ENSG00000049245	0	127	52	59	62	132	42	50	53	2	44	73	47	84	50	194	20	49	68	66	121	181	56	116	88	56	175	98	96	63	71	75	184
ENSG00000049246	68	66	17	119	178	28	44	85	73	42	64	129	46	182	91	0	85	87	62	0	103	28	89	29	17	102	26	116	36	45	388	66	16
ENSG00000049247	6	0	30	0	1	0	0	0	0	0	0	0	0	1	0	0	0	1	10	0	1	1	0	0	12	0	2	0	0	0	2	26	0
ENSG00000049249	0	0	0	0	10	8	0	0	0	0	4	3	1	0	0	109	0	2	0	0	0	36	0	2	14	0	61	6	0	1	0	92	5
ENSG00000049283	123	40	18	34	209	27	73	49	48	139	113	117	43	233	58	0	400	138	73	31	215	72	476	33	40	76	16	40	137	71	13	34	31
ENSG00000049323	10	9	14	25	27	31	43	33	29	0	0	0	19	3	27	230	135	37	34	1	9	12	1	31	3	12	4	62	43	12	8	30	20
ENSG00000049449	54	36	2	2	39	1	24	8	41	0	23	49	24	38	12	0	89	40	24	54	15	25	10	24	17	30	0	91	20	11	6	1	0
ENSG00000049540	0	0	0	0	0	0	0	0	0	0	0	0	0	0	0	0	0	4	0	0	0	0	0	0	0	1	0	11	0	0	0	6	0
ENSG00000049541	0	15	20	5	3	8	7	4	32	5	45	21	33	23	29	121	11	31	32	0	16	38	18	24	3	17	36	39	40	12	5	22	100
ENSG00000049618	154	210	49	217	183	112	114	139	58	111	97	187	207	167	101	26	338	170	75	82	102	58	231	162	95	108	73	219	219	127	143	98	273
ENSG00000049656	522	279	75	255	293	297	330	276	401	347	330	58	307	347	312	220	385	389	343	403	321	266	525	302	297	388	172	133	397	223	543	290	65
ENSG00000049759	14	140	208	237	221	166	177	207	180	151	161	271	140	326	106	271	279	210	181	271	240	117	300	202	168	194	75	167	265	185	44	145	266
ENSG00000049769	0	0	0	11	0	0	14	1	4	38	0	0	19	0	1	0	46	3	4	0	52	9	66	0	0	1	2	36	1	35	2	0	0
ENSG00000049860	584	334	178	69	186	214	239	153	213	485	251	201	248	157	317	80	173	460	186	246	125	208	246	205	217	295	108	150	311	148	738	214	15
ENSG00000049883	0	0	0	12	5	0	0	5	6	0	4	0	0	0	7	14	0	17	14	0	0	0	0	17	0	0	0	8	23	22	0	0	0
ENSG00000050030	0	6	3	30	30	2	5	1	0	20	14	0	0	0	4	1	1	0	25	66	2	0	5	22	3	19	0	14	0	9	2	0	0
ENSG00000050130	83	46	17	38	124	16	73	90	54	71	103	94	40	118	65	0	61	153	73	134	80	24	348	55	31	85	72	78	117	21	12	81	110
ENSG00000050165	0	0	36	0	0	0	0	0	9	0	0	0	5	0	37	0	0	2	0	0	1	0	0	0	0	0	0	0	0	0	0	0	0
ENSG00000050327	92	81	159	36	70	66	58	89	100	90	46	14	39	53	70	0	90	93	54	15	84	114	31	46	98	82	57	76	147	80	126	42	24
ENSG00000050344	23	32	38	43	43	61	20	21	89	0	79	1	93	131	52	0	13	19	20	37	56	1	13	30	47	90	11	6	12	28	38	34	0
ENSG00000050393	28	30	410	72	55	11	12	28	19	41	125	96	74	252	37	0	8	82	38	18	65	140	58	24	53	30	14	28	65	54	6	26	161
ENSG00000050405	1061	658	194	342	867	502	556	678	778	266	604	449	817	717	691	232	777	723	565	350	567	227	735	506	560	1035	302	453	962	414	558	171	86
ENSG00000050426	0	0	108	14	32	21	42	0	10	1	28	74	40	0	13	0	5	24	11	1	31	12	29	11	11	53	0	13	40	66	4	36	10
ENSG00000050438	0	0	100	76	4	2	43	67	41	0	11	45	1	1	26	95	0	11	17	26	18	0	0	15	3	51	0	14	0	38	2	0	180
ENSG00000050628	0	0	0	0	0	8	0	8	21	0	0	0	0	0	8	0	0	5	0	0	24	0	4	0	0	1	0	0	2	0	17	0	0
ENSG00000050730	101	103	18	51	1	22	11	30	19	4	97	101	49	0	1	80	72	8	0	0	15	33	2	0	221	1	164	3	13	20	24	33	5
ENSG00000050748	0	36	3	29	60	7	34	45	18	25	67	40	31	27	25	1	60	39	16	0	43	0	111	22	27	24	79	39	78	40	20	12	0
ENSG00000050820	65	36	65	52	70	83	95	65	106	159	106	6	101	170	55	0	22	107	143	126	168	126	278	94	67	126	63	110	144	92	135	53	25
ENSG00000051009	24	73	78	68	95	72	82	66	28	70	38	168	18	31	90	11	96	99	109	178	44	46	118	46	55	66	81	68	45	43	71	158	43
ENSG00000051108	268	163	144	151	170	121	152	209	155	144	244	225	105	136	251	42	299	145	214	391	207	258	362	179	162	220	374	122	129	123	76	315	114
ENSG00000051128	10	186	73	96	96	243	165	123	283	115	226	8	184	300	172	25	232	197	49	19	143	132	338	186	109	408	117	100	235	133	130	59	44
ENSG00000051180	0	0	0	8	0	0	8	0	0	0	12	0	0	0	0	0	0	13	0	0	1	0	0	5	4	10	0	0	2	0	0	25	0
ENSG00000051341	3	0	19	27	26	7	11	35	21	0	16	42	0	15	6	0	0	17	9	0	10	0	1	5	0	21	0	16	0	13	1	0	0
ENSG00000051382	51	50	68	27	42	35	46	71	41	118	66	134	19	55	48	0	244	36	17	66	44	76	63	88	44	60	22	14	30	18	31	24	15
ENSG00000051523	24	111	871	25	107	55	62	118	47	89	124	60	39	29	43	358	7	48	53	21	49	226	50	86	142	95	303	100	62	102	9	254	185
ENSG00000051596	0	27	2	14	73	2	18	9	18	24	48	0	13	7	13	0	1	42	17	32	25	0	135	19	33	36	0	31	53	15	6	8	0
ENSG00000051620	830	767	630	580	839	577	578	709	631	233	1091	524	979	788	563	412	586	504	342	314	544	514	371	704	783	787	1142	794	647	578	326	393	233
ENSG00000051825	0	0	1	14	22	12	7	32	4	29	36	1	30	0	22	0	6	7	0	19	22	0	2	2	26	1	33	6	25	3	1	0	5
ENSG00000052126	177	93	372	159	275	105	148	124	156	82	174	326	136	64	137	212	11	213	93	171	124	115	249	101	77	224	54	75	284	97	22	62	151
ENSG00000052344	170	182	119	174	226	233	154	32	87	70	149	118	327	238	90	374	270	106	117	21	183	318	151	185	156	60	215	162	207	139	130	146	139
ENSG00000052723	16	0	87	25	47	50	53	8	56	1	39	107	109	1	26	67	26	24	15	16	17	77	30	56	73	47	17	23	46	49	3	32	163
ENSG00000052749	32	18	6	32	30	36	58	18	2	14	45	4	13	0	52	251	4	35	23	68	33	0	15	38	8	41	117	14	0	36	42	270	24
ENSG00000052795	288	130	278	41	88	74	110	74	116	22	57	254	24	166	87	44	187	140	163	2	90	90	223	105	98	62	92	85	130	50	13	195	176
ENSG00000052802	18	76	124	45	47	20	119	157	49	109	60	158	66	23	70	16	7	46	40	320	83	15	90	34	53	92	46	43	101	58	32	18	25
ENSG00000052841	196	107	174	104	157	198	127	149	188	175	157	127	164	38	159	79	15	156	115	75	178	31	171	79	111	62	130	170	218	145	131	73	110
ENSG00000053108	0	0	0	0	1	0	2	0	0	0	0	0	0	1	4	0	0	1	3	0	0	0	1	0	0	14	0	0	0	0	0	0	0
ENSG00000053254	604	389	190	276	332	257	367	266	220	197	169	416	259	154	238	815	183	352	309	315	351	514	364	235	129	326	508	234	261	209	293	510	602
ENSG00000053371	80	15	55	114	28	65	101	89	55	22	125	0	69	40	113	0	181	78	157	181	94	38	69	105	99	90	23	167	70	88	18	34	101
ENSG00000053372	52	113	59	76	15	94	15	26	54	28	138	108	112	0	73	11	45	102	48	67	27	139	72	119	113	53	10	90	65	103	230	2	5
ENSG00000053501	3	31	23	31	8	10	0	5	24	0	12	0	13	0	1	10	0	0	55	22	1	17	18	10	9	4	13	32	8	20	1	2	205
ENSG00000053524	0	0	0	3	5	0	2	3	11	0	1	0	0	0	0	0	0	0	0	45	0	0	14	6	0	0	0	0	0	14	0	4	0
ENSG00000053747	0	1	66	9	7	38	8	13	82	1	47	0	1	0	14	10	3	33	0	0	2	18	0	15	0	0	0	56	1	0	0	24	0
ENSG00000053770	3	57	22	22	101	38	30	48	87	6	100	68	35	39	31	48	39	51	19	25	73	47	8	31	18	83	52	93	42	16	13	28	25
ENSG00000053900	0	31	87	59	20	50	28	31	50	56	48	28	61	68	29	13	40	112	35	12	24	3	4	26	41	17	41	20	22	68	358	24	5
ENSG00000053918	63	144	119	35	47	58	69	77	138	141	28	50	120	175	96	13	246	149	125	67	169	104	229	68	40	133	166	54	28	75	111	354	194
ENSG00000054116	281	180	154	126	65	126	82	128	152	74	146	153	208	144	121	37	17	174	157	173	185	91	122	122	118	98	153	151	220	42	262	184	88
ENSG00000054118	147	201	461	268	229	243	282	268	274	234	192	270	140	360	324	340	120	195	85	36	148	320	159	258	228	122	402	140	155	257	360	327	464
ENSG00000054148	3	18	146	23	28	18	23	34	1	81	41	0	19	96	37	0	90	50	48	0	119	1	6	24	28	51	0	82	3	13	1	1	0
ENSG00000054179	3	25	10	10	5	0	4	0	25	0	2	0	0	0	5	0	0	13	12	0	30	0	34	3	0	11	0	0	6	4	1	7	0
ENSG00000054219	22	16	2	37	48	18	21	12	45	29	12	0	11	0	12	19	1	42	28	0	67	10	4	10	16	26	34	41	24	8	330	22	0
ENSG00000054267	276	334	579	671	499	449	354	476	334	320	413	517	208	348	245	913	206	361	365	308	269	703	220	337	680	368	1872	680	274	446	413	1016	1232
ENSG00000054277	77	26	120	41	64	9	2	82	29	0	39	1	27	12	17	0	4	61	10	63	26	20	1	46	54	7	56	11	41	52	0	6	0
ENSG00000054282	3	112	35	86	120	75	66	98	114	32	56	70	59	167	156	111	120	78	78	188	129	85	112	98	111	152	164	154	77	90	88	118	75
ENSG00000054392	3	0	28	56	4	8	15	41	4	60	31	3	12	0	12	0	4	31	35	78	38	0	19	26	10	16	0	9	9	32	4	2	34
ENSG00000054523	109	125	94	118	35	60	67	27	96	191	92	0	82	1	85	213	0	73	46	33	82	134	73	125	121	75	345	153	61	121	285	119	216
ENSG00000054598	388	426	197	176	531	295	326	516	254	222	271	145	627	600	536	0	899	355	234	155	477	190	489	164	286	315	264	210	758	286	664	238	107
ENSG00000054611	46	53	116	84	79	183	117	106	78	85	127	110	64	1	75	356	103	76	150	83	106	120	58	124	68	61	212	69	141	87	46	41	71
ENSG00000054654	814	505	1260	1049	886	926	454	828	603	370	706	480	501	512	641	540	474	715	462	405	523	764	723	453	549	725	856	1026	709	688	136	802	847
ENSG00000054690	165	12	2	58	95	35	37	43	48	0	78	0	16	79	26	0	255	47	25	0	39	3	22	1	24	46	5	19	54	14	1	19	16
ENSG00000054793	353	167	166	132	105	55	117	136	93	190	113	188	141	71	140	91	89	248	214	46	184	117	200	116	43	100	34	69	152	195	133	45	10
ENSG00000054965	40	38	1	37	36	6	11	27	24	26	15	96	33	25	27	0	12	44	1	30	39	1	131	38	13	4	50	78	29	15	10	8	21
ENSG00000054967	0	15	45	19	21	73	6	16	2	3	25	1	22	0	13	362	0	34	2	0	45	187	2	79	61	14	203	39	1	28	77	339	403
ENSG00000054983	191	72	198	65	88	34	105	219	107	177	72	115	70	152	77	16	142	152	140	40	152	38	277	101	119	90	383	140	187	132	17	397	36
ENSG00000055044	143	139	237	81	83	52	136	191	89	26	207	173	66	0	152	170	19	126	49	153	103	69	88	115	89	189	50	119	134	128	18	226	24
ENSG00000055070	162	63	96	99	120	108	108	91	146	60	170	44	79	175	158	13	14	162	94	91	139	132	195	124	191	108	172	93	164	100	184	173	148
ENSG00000055130	32	72	238	56	69	19	59	129	71	26	171	23	32	24	96	17	1	80	87	1	74	37	54	57	30	95	96	149	66	58	19	17	118
ENSG00000055147	0	25	98	47	21	24	29	0	13	3	8	1	8	46	33	96	138	48	24	0	10	0	26	13	15	33	2	11	2	8	0	44	5
ENSG00000055163	37	15	73	21	9	73	94	5	35	9	9	73	39	0	72	35	76	95	16	20	60	123	114	105	58	31	94	0	15	49	149	156	97
ENSG00000055208	282	239	239	137	171	149	137	151	208	173	109	138	152	269	150	160	118	130	113	78	145	229	184	143	138	103	550	195	283	92	82	428	407
ENSG00000055211	56	174	180	98	194	110	104	132	135	57	177	53	209	225	162	0	269	133	107	112	158	60	145	137	221	153	226	157	241	123	96	94	10
ENSG00000055332	203	256	195	191	192	273	175	329	186	264	109	339	310	188	239	300	167	232	302	275	226	104	323	182	177	132	340	166	209	140	206	76	473
ENSG00000055483	85	72	144	102	85	124	83	84	145	65	103	180	41	223	61	310	174	168	93	56	196	49	95	144	113	107	73	100	153	158	22	271	405
ENSG00000055609	232	351	453	461	486	328	287	378	241	288	419	511	245	410	364	551	377	276	404	225	194	646	243	335	390	289	744	630	376	284	248	457	506
ENSG00000055732	0	0	3	26	1	27	0	0	1	1	22	0	5	0	0	87	0	10	0	0	21	10	0	7	0	13	0	12	6	0	1	49	0
ENSG00000055917	225	218	141	193	201	72	132	265	223	128	164	9	155	250	128	211	220	187	132	132	113	161	111	190	156	234	373	223	206	201	28	123	15
ENSG00000055950	320	89	96	45	181	120	158	124	186	81	105	239	180	147	135	14	17	154	62	364	131	21	118	104	79	121	61	217	221	149	154	48	21
ENSG00000055955	0	0	0	1	0	0	0	0	0	13	0	0	0	0	0	0	0	0	0	0	0	0	0	0	0	0	0	25	0	0	0	0	64
ENSG00000056050	3	26	42	21	36	24	47	25	15	0	71	1	61	62	28	0	7	65	55	33	7	7	37	26	79	73	11	15	76	35	11	52	11
ENSG00000056097	102	106	110	151	143	164	114	192	171	56	250	17	163	198	117	66	15	127	95	100	77	65	86	156	144	117	119	184	212	171	219	83	0
ENSG00000056277	0	0	6	3	1	11	7	6	6	0	1	0	0	0	0	0	0	1	0	0	24	50	0	6	7	0	0	0	0	0	3	0	0
ENSG00000056558	0	0	0	0	24	14	0	0	0	0	12	1	0	0	0	0	5	0	8	13	11	58	0	10	21	1	41	14	9	17	0	61	209
ENSG00000056586	229	155	246	107	104	76	176	106	42	69	162	72	69	80	152	274	144	193	130	56	146	94	39	77	119	90	106	177	169	57	19	139	20
ENSG00000056972	32	160	174	48	51	36	22	17	88	99	50	81	57	1	20	389	9	72	51	40	64	16	55	49	22	20	99	90	98	22	2	19	123
ENSG00000056998	3	0	24	0	15	10	0	14	6	1	1	1	24	45	9	0	0	29	8	0	20	0	23	7	6	5	0	0	1	0	0	2	10
ENSG00000057019	92	12	2	38	27	21	30	87	46	101	105	31	49	72	78	1	181	53	5	51	12	14	109	41	53	77	9	89	138	52	37	12	5
ENSG00000057149	1336	2537	1692	685	2287	1067	3287	612	1416	1097	6097	1008	3900	1475	2478	1882	322	1316	1174	635	1085	1873	1419	1034	2027	4812	1440	1390	1056	1906	2815	444	891
ENSG00000057252	136	30	200	95	39	61	127	137	65	28	67	2	65	66	72	39	4	65	57	5	33	26	24	70	82	112	77	58	46	88	117	43	0
ENSG00000057294	86	64	1	43	46	19	42	56	71	16	64	27	35	18	74	15	59	61	25	47	44	91	138	37	17	75	7	53	48	54	155	13	5
ENSG00000057608	138	336	382	149	292	234	308	179	257	170	332	149	272	310	180	100	237	232	222	215	219	251	104	190	285	330	269	359	196	211	273	422	236
ENSG00000057657	81	177	188	43	94	131	28	60	65	120	39	58	153	173	65	460	63	38	87	116	134	252	31	72	111	60	264	86	130	129	95	131	74
ENSG00000057663	17	28	154	47	90	55	36	45	56	52	106	1	57	23	79	0	6	67	17	90	85	21	14	77	24	92	75	118	76	38	12	33	5
ENSG00000057704	186	40	16	111	60	343	14	32	50	3	73	5	46	112	50	300	55	90	7	11	33	642	18	133	170	43	462	118	38	92	110	894	200
ENSG00000057757	21	20	12	26	79	49	64	85	31	26	58	3	78	100	31	0	173	72	42	75	68	32	332	77	60	112	54	90	59	58	9	112	16
ENSG00000057935	6	39	52	122	151	45	78	105	85	106	159	39	157	92	81	13	141	232	120	132	212	39	197	77	53	123	53	70	147	76	18	38	30
ENSG00000058056	99	0	1	24	9	15	42	12	19	23	2	14	26	0	12	15	6	9	0	0	13	1	90	0	16	3	4	3	2	1	4	9	0
ENSG00000058063	76	97	73	101	84	54	42	70	32	101	95	8	107	37	127	139	95	81	44	74	46	167	69	104	74	80	322	91	79	90	25	178	139
ENSG00000058085	3	24	215	148	52	334	85	97	549	26	210	29	32	28	141	188	4	258	37	83	105	103	197	137	29	48	62	478	142	96	9	68	123
ENSG00000058091	7	32	2	26	21	5	16	2	49	0	1	0	0	0	14	0	1	11	0	0	38	19	4	1	7	18	64	25	30	10	2	8	22
ENSG00000058262	112	327	149	145	268	271	263	221	507	309	270	218	240	148	200	442	278	484	401	525	510	377	305	256	267	272	236	285	242	439	531	475	293
ENSG00000058272	92	141	305	175	346	244	147	205	246	136	308	316	187	326	158	813	162	107	112	190	140	278	14	257	225	192	915	428	135	252	374	688	675
ENSG00000058404	0	0	0	0	0	0	0	0	0	0	9	0	0	0	0	0	0	9	0	0	0	0	0	0	0	0	0	0	0	0	0	0	0
ENSG00000058453	83	1	15	166	19	37	30	168	49	78	1	1	0	16	71	27	103	58	81	46	87	2	167	41	36	90	0	0	21	38	6	16	10
ENSG00000058600	101	52	23	20	106	40	34	70	37	5	70	49	47	28	13	226	197	65	55	0	33	12	107	12	31	51	9	0	34	31	1	7	30
ENSG00000058668	325	73	326	186	153	153	221	142	120	129	358	247	115	98	192	213	17	196	86	71	105	12	130	86	122	98	254	304	145	108	31	249	25
ENSG00000058673	199	164	91	215	148	156	191	254	260	155	240	120	144	390	211	453	45	139	212	228	176	319	278	178	162	137	323	356	176	142	238	226	273
ENSG00000058729	69	21	502	11	15	7	39	71	9	24	48	4	33	6	37	0	1	13	22	0	22	21	3	34	26	11	5	48	19	33	11	1	11
ENSG00000058799	35	187	206	32	177	74	108	119	150	41	79	226	90	245	88	100	222	107	53	2	32	89	82	149	114	125	115	140	119	134	101	257	15
ENSG00000058804	77	53	30	18	59	49	46	27	72	0	83	29	75	66	42	14	11	60	17	74	101	42	52	23	40	163	4	5	29	20	6	10	10
ENSG00000058866	0	0	0	13	0	1	2	0	0	0	2	0	0	0	0	9	38	0	2	0	5	0	14	0	0	1	5	0	1	19	0	11	0
ENSG00000059122	0	0	98	11	40	15	6	5	5	52	56	0	10	0	22	0	0	15	21	0	31	28	38	18	2	20	9	0	37	27	1	45	0
ENSG00000059145	0	49	10	24	57	43	28	49	17	3	55	2	62	39	12	0	48	26	19	36	45	24	76	22	25	25	36	43	47	29	4	24	10
ENSG00000059377	10	30	145	51	18	52	11	22	29	3	39	172	32	1	9	510	3	29	40	0	36	292	23	152	123	5	561	86	2	66	147	1010	358
ENSG00000059378	3	28	2	25	34	34	50	57	63	27	49	2	25	1	34	17	188	67	54	69	118	25	190	33	70	101	51	33	109	43	16	44	11
ENSG00000059573	0	6	38	31	51	8	33	48	41	35	27	0	47	0	32	0	1	49	50	0	17	5	99	26	15	51	7	17	20	10	10	0	0
ENSG00000059588	47	20	17	37	27	11	27	30	43	31	116	0	27	46	15	0	101	37	18	0	20	8	38	19	23	18	7	25	65	24	2	4	0
ENSG00000059691	0	32	48	25	13	17	24	0	27	0	0	0	14	55	15	0	0	25	0	0	38	0	1	14	15	16	0	121	42	0	4	33	5
ENSG00000059728	952	936	1331	1138	654	1490	281	242	355	210	372	1426	828	635	187	4283	720	292	526	156	596	2758	253	1061	2354	341	4889	1107	387	1070	1567	5727	5913
ENSG00000059758	31	9	4	17	56	18	27	126	27	55	39	35	58	36	26	1	105	49	23	0	86	1	97	14	23	73	143	44	55	27	12	38	6
ENSG00000059769	0	83	26	24	79	37	35	34	48	1	37	1	63	201	71	71	4	20	31	119	41	0	54	29	49	80	70	45	51	43	4	84	0
ENSG00000059804	816	214	1450	1703	345	1386	47	88	232	418	462	3267	95	45	89	5361	458	234	217	40	368	4030	38	1177	2285	205	9703	2848	103	1334	1470	10105	6075
ENSG00000059915	0	3	2	0	0	0	5	6	0	13	1	0	0	0	0	0	1	0	0	0	0	22	1	11	7	0	0	0	0	0	2	0	0
ENSG00000060069	3	103	46	126	73	156	75	86	62	107	40	44	90	160	117	318	273	67	126	63	87	24	158	77	159	92	458	39	78	122	152	98	218
ENSG00000060138	376	381	503	365	552	493	564	446	786	494	874	671	659	445	538	647	434	820	408	551	565	903	350	434	630	851	695	377	435	624	932	895	452
ENSG00000060140	0	11	0	11	31	13	18	1	49	0	41	0	43	67	46	13	10	5	40	0	33	0	50	16	26	25	40	2	40	0	3	0	5
ENSG00000060237	433	319	478	409	393	343	260	375	415	307	265	334	251	323	205	242	308	363	247	247	170	281	209	372	183	368	385	403	322	358	286	666	428
ENSG00000060339	165	340	498	238	359	298	317	388	287	336	540	416	417	170	262	12	267	481	251	296	303	213	342	271	298	388	191	338	505	249	302	148	94
ENSG00000060491	127	130	176	157	87	259	138	116	113	117	109	122	122	83	125	155	159	132	212	65	308	250	143	99	163	129	339	140	195	191	234	455	682
ENSG00000060558	79	240	167	102	82	282	173	210	235	39	189	157	230	180	200	341	258	58	90	127	175	282	143	179	248	180	239	75	185	154	180	455	377
ENSG00000060642	0	10	2	19	28	1	8	13	10	22	8	7	0	46	12	1	1	14	32	0	35	4	21	20	2	3	14	63	35	15	8	0	5
ENSG00000060656	259	171	91	219	190	281	179	128	190	167	190	125	130	280	192	161	277	300	272	155	340	199	301	211	125	180	92	264	198	210	227	148	34
ENSG00000060688	55	15	2	11	20	13	27	19	42	15	33	0	34	1	34	18	1	3	3	2	8	9	60	39	17	41	36	19	40	8	24	42	0
ENSG00000060718	0	0	0	0	0	0	0	0	0	0	0	0	0	0	0	0	25	0	0	0	0	0	0	0	3	1	0	0	0	14	0	0	0
ENSG00000060749	109	110	32	77	130	31	47	75	88	8	93	10	42	36	81	0	8	66	50	33	95	49	177	49	25	18	54	7	151	17	18	19	21
ENSG00000060762	71	71	42	120	73	89	154	140	73	3	141	46	192	47	98	0	134	79	48	54	127	35	95	141	136	105	99	37	180	91	107	36	20
ENSG00000060971	46	94	109	50	113	82	100	76	40	65	51	108	39	63	39	180	0	108	125	118	102	136	116	101	73	130	92	101	113	98	365	154	138
ENSG00000060982	145	718	563	107	312	302	338	154	339	29	251	299	471	593	48	559	517	234	276	12	924	108	277	215	342	166	440	312	270	332	19	157	157
ENSG00000061273	554	412	198	431	563	575	403	212	356	197	407	272	355	498	334	1259	672	455	260	54	288	292	394	317	389	272	434	208	685	344	315	615	607
ENSG00000061337	0	10	1	0	0	0	0	0	0	0	0	29	20	0	5	0	0	3	0	0	1	1	46	1	0	0	0	0	0	8	1	7	5
ENSG00000061455	0	0	1	2	0	0	0	0	0	1	0	0	0	0	0	0	0	1	17	0	0	0	0	2	0	1	0	0	2	0	1	0	0
ENSG00000061656	0	0	0	5	4	4	8	0	0	0	0	0	0	0	0	0	0	4	0	0	1	0	0	0	0	0	8	0	0	0	0	2	0
ENSG00000061676	374	208	225	147	139	152	159	144	209	274	205	9	191	279	186	0	71	191	196	332	149	194	197	42	154	120	86	162	217	126	252	70	59
ENSG00000061794	31	76	52	45	119	37	113	85	71	71	149	49	142	48	84	15	0	94	59	202	35	29	133	86	47	69	15	76	44	54	327	15	10
ENSG00000061918	0	0	1	1	0	6	10	0	11	0	22	0	0	2	0	0	0	0	4	0	0	0	16	18	0	15	0	0	0	17	1	3	0
ENSG00000061936	249	94	181	145	126	253	174	143	112	33	86	66	73	49	101	51	166	93	93	68	89	128	50	167	142	96	80	47	125	64	126	96	105
ENSG00000061938	0	16	3	56	77	19	18	1	13	36	95	0	2	23	41	1	1	31	11	19	5	55	88	22	5	34	113	114	38	7	17	58	6
ENSG00000061987	0	78	10	25	67	60	77	143	45	30	112	74	61	130	28	0	41	144	64	187	163	23	219	53	72	80	83	55	73	52	141	24	25
ENSG00000062038	153	156	30	56	133	281	94	44	356	50	140	226	194	5	151	37	131	177	69	56	289	341	336	122	82	216	98	276	190	82	341	139	29
ENSG00000062194	81	297	383	299	475	401	275	529	285	314	390	346	398	427	280	473	166	278	277	475	219	452	364	308	613	318	1041	349	370	285	333	747	438
ENSG00000062282	26	10	120	159	42	127	12	0	34	75	61	140	0	0	6	636	39	25	40	0	72	227	4	117	468	29	2010	178	24	74	102	1593	1037
ENSG00000062370	0	5	1	22	0	1	0	0	0	41	26	0	0	0	14	0	1	2	0	0	0	0	1	3	0	1	9	0	13	0	1	1	0
ENSG00000062485	25	66	31	20	63	39	35	27	33	13	93	2	70	63	33	0	357	78	62	66	29	42	71	35	13	75	88	65	57	28	2	46	16
ENSG00000062524	246	0	1	1	4	5	2	9	6	0	0	0	0	0	0	0	0	0	11	0	11	0	1	7	8	0	2	0	24	3	1	0	0
ENSG00000062582	0	0	0	14	0	0	0	0	1	1	0	0	0	0	0	0	0	5	1	0	0	0	0	0	0	0	6	0	8	12	0	0	5
ENSG00000062598	0	40	18	27	14	14	13	0	17	1	59	13	33	97	0	0	1	41	29	33	68	0	146	3	24	39	16	7	13	22	2	32	5
ENSG00000062650	144	180	359	116	244	129	89	71	83	130	281	257	213	112	116	152	180	122	85	23	194	133	75	101	157	124	406	296	213	178	30	250	102
ENSG00000062716	744	445	1064	733	796	744	553	710	495	701	693	323	423	500	430	1837	645	280	579	331	520	1215	154	701	1056	647	3465	1190	438	829	588	2198	2200
ENSG00000062725	160	104	76	82	109	71	85	134	112	138	168	94	94	157	141	382	80	78	89	83	135	125	249	72	75	129	118	93	147	89	20	150	106
ENSG00000062822	0	6	0	3	12	13	9	5	2	0	7	0	0	0	7	0	5	14	1	12	6	6	0	5	0	0	0	6	0	0	0	0	0
ENSG00000063015	0	0	0	0	1	0	0	0	0	0	0	0	0	0	0	0	0	12	0	0	0	23	1	0	0	0	6	20	0	0	0	26	0
ENSG00000063046	83	72	104	75	63	46	84	82	130	11	177	141	32	61	109	0	203	55	95	24	67	74	56	81	95	116	45	45	44	63	105	59	20
ENSG00000063169	3	3	1	5	28	10	6	0	8	0	36	0	1	0	7	0	1	12	9	0	27	42	1	19	0	1	11	5	11	0	1	0	0
ENSG00000063176	38	15	1	13	60	18	8	25	5	34	56	0	23	3	28	77	13	7	2	0	77	2	9	12	10	17	18	3	20	17	4	18	5
ENSG00000063177	1031	1128	1137	634	1248	1136	1245	909	1357	1106	1529	770	1427	1164	1671	862	905	1122	803	954	1112	1065	1280	1168	1334	2139	904	1025	1275	974	886	734	756
ENSG00000063180	0	0	49	18	1	14	5	33	0	0	31	0	10	0	7	0	23	11	6	0	0	0	0	11	18	9	11	0	42	1	0	0	0
ENSG00000063241	6	23	25	33	56	52	48	19	4	22	38	4	27	20	31	0	84	75	71	38	46	27	21	74	26	46	38	52	25	9	43	39	5
ENSG00000063244	135	138	74	218	169	203	235	150	178	174	227	150	125	98	187	106	175	213	210	266	405	167	427	156	134	198	417	157	269	148	145	379	242
ENSG00000063245	117	69	82	84	70	99	55	44	52	90	56	19	46	54	73	155	16	67	66	65	183	137	96	51	54	62	78	28	59	61	65	252	209
ENSG00000063322	67	52	72	104	94	78	67	73	83	137	17	48	91	161	83	310	133	55	49	21	39	32	53	83	47	51	117	65	103	51	74	77	44
ENSG00000063438	0	0	0	9	8	0	26	2	0	0	2	0	0	0	0	0	0	2	0	0	0	0	1	0	11	16	8	12	5	0	1	0	5
ENSG00000063587	3	23	3	10	23	30	11	24	43	1	26	17	0	0	22	32	0	11	56	119	5	2	30	19	43	21	6	3	24	0	14	0	0
ENSG00000063601	43	38	1	77	121	34	73	72	27	31	71	62	60	82	34	14	83	66	23	27	29	49	113	25	37	82	108	126	83	63	278	42	10
ENSG00000063660	18	120	79	27	112	117	114	88	126	17	165	90	51	251	120	0	154	152	149	68	65	71	181	138	39	44	6	97	149	79	144	99	15
ENSG00000063761	0	12	1	3	11	10	15	0	4	1	15	1	0	0	22	0	5	13	15	45	0	2	34	2	3	19	2	44	5	12	3	13	0
ENSG00000063854	86	122	22	64	121	71	80	135	87	160	77	20	87	179	80	0	260	76	102	147	191	21	214	80	40	69	87	111	124	68	95	116	40
ENSG00000063978	3	30	0	14	41	0	26	1	19	41	28	1	19	31	41	39	4	25	10	32	32	40	57	9	13	9	54	31	57	31	16	36	5
ENSG00000064012	269	67	125	93	69	129	85	30	39	190	54	181	88	49	30	277	8	35	43	120	53	203	109	108	45	111	237	30	81	26	111	92	411
ENSG00000064042	100	111	308	79	215	68	79	134	71	205	123	38	61	82	56	0	160	79	45	56	50	12	32	36	38	71	20	31	108	73	16	12	16
ENSG00000064102	125	40	41	25	54	16	51	33	33	0	45	39	35	0	45	0	12	45	35	0	63	14	37	24	24	12	28	21	34	8	7	25	5
ENSG00000064115	237	62	160	53	166	52	153	152	207	244	69	143	129	346	97	64	19	210	67	297	181	54	251	196	123	246	38	129	142	90	55	124	89
ENSG00000064195	0	0	0	0	0	51	2	2	23	43	0	0	0	49	2	140	0	11	1	0	13	0	5	0	0	9	4	0	6	0	81	0	0
ENSG00000064199	3	1	164	91	9	13	62	125	10	180	4	73	15	5	39	15	6	30	33	170	19	0	16	33	15	1	7	216	8	60	7	5	21
ENSG00000064201	0	7	1	0	0	5	0	0	0	0	0	1	0	0	0	0	0	0	0	0	0	0	1	0	0	1	0	0	0	0	1	29	0
ENSG00000064205	0	0	0	0	0	0	8	0	0	1	6	0	0	0	0	0	3	2	0	0	1	0	0	0	0	3	0	0	2	0	0	0	102
ENSG00000064225	3	28	22	50	32	68	12	16	36	1	7	0	29	39	15	212	0	35	7	0	23	99	8	0	66	39	118	67	20	42	62	50	67
ENSG00000064270	6	66	85	160	42	30	43	108	82	179	29	227	33	53	114	13	95	60	102	209	78	46	153	26	88	87	36	47	97	106	148	64	24
ENSG00000064300	0	0	0	0	4	4	6	1	2	0	19	3	17	2	4	54	0	9	0	0	0	0	0	0	0	24	0	0	0	0	0	0	0
ENSG00000064309	3	17	1	5	10	0	0	10	11	11	15	0	9	19	19	0	0	3	0	0	1	0	1	0	2	26	2	9	0	0	1	0	0
ENSG00000064313	127	118	6	87	78	60	94	46	82	3	96	31	105	13	73	26	73	72	60	80	90	21	40	67	35	24	69	143	67	36	89	35	10
ENSG00000064393	370	705	294	295	231	195	277	389	366	284	186	384	433	187	367	159	718	319	392	286	431	128	363	263	596	429	261	183	525	341	390	118	69
ENSG00000064419	57	138	193	173	201	158	246	197	269	330	184	382	241	151	129	73	146	144	72	128	198	51	177	210	129	151	185	181	170	150	201	190	103
ENSG00000064490	41	28	31	29	35	21	33	26	16	67	40	24	6	13	6	0	0	36	26	100	39	51	64	18	35	9	84	53	15	26	66	148	0
ENSG00000064545	87	71	8	28	29	31	54	10	59	38	51	16	45	45	26	0	55	46	35	27	94	4	84	36	22	38	33	31	42	53	154	83	5
ENSG00000064547	0	2	208	35	33	25	18	75	38	56	54	9	7	1	15	209	0	50	11	0	74	101	13	22	21	16	123	112	24	28	1	192	233
ENSG00000064601	219	221	318	173	268	372	196	108	273	19	277	112	206	347	162	176	162	387	211	89	434	246	218	268	173	239	241	150	220	357	62	393	240
ENSG00000064607	95	132	54	86	124	76	133	145	72	95	76	104	94	174	136	13	167	254	237	355	159	99	308	75	87	83	34	67	159	104	99	22	100
ENSG00000064651	777	847	286	324	497	446	464	429	747	290	466	327	516	817	591	154	551	824	458	661	355	391	509	274	512	585	258	477	824	405	673	238	65
ENSG00000064652	6	58	54	7	58	18	71	46	26	1	71	10	60	109	71	0	25	45	53	59	43	38	1	49	9	83	23	15	25	57	180	45	10
ENSG00000064655	238	298	470	151	146	151	267	77	204	158	117	111	124	148	273	35	251	183	225	131	144	74	175	138	182	218	44	156	167	118	101	38	53
ENSG00000064666	200	138	635	180	137	182	163	33	172	79	127	299	93	96	131	929	313	181	150	67	218	591	297	192	281	143	1163	281	57	154	16	1198	882
ENSG00000064687	6	45	123	66	30	130	28	63	56	89	26	28	30	139	67	143	0	40	8	75	65	23	89	38	71	46	52	62	39	64	50	45	85
ENSG00000064692	0	0	6	45	4	19	27	10	13	0	0	0	0	0	48	0	0	23	0	1	24	0	47	9	13	18	4	21	0	29	4	2	0
ENSG00000064703	30	10	0	15	47	2	15	14	26	2	25	0	9	32	14	13	15	5	14	21	9	1	6	4	14	8	4	8	32	16	3	20	0
ENSG00000064726	0	0	2	9	31	10	5	3	9	0	40	10	26	70	26	0	1	6	6	49	10	31	11	28	11	13	0	12	42	7	10	5	0
ENSG00000064763	80	0	1	14	9	0	8	0	3	0	5	1	3	1	0	0	0	2	22	0	8	21	3	7	38	5	47	9	20	8	9	31	0
ENSG00000064787	311	593	749	449	709	408	507	917	527	214	268	557	468	552	441	187	855	391	697	803	569	224	388	314	521	513	84	416	414	551	222	114	88
ENSG00000064886	0	0	0	0	0	0	0	0	20	0	0	0	0	0	0	0	0	0	0	0	16	7	1	0	7	5	27	0	0	6	0	0	0
ENSG00000064932	116	133	85	184	123	408	148	108	259	88	106	132	116	38	99	795	280	91	357	140	269	403	124	148	279	77	1453	161	74	211	683	1465	1306
ENSG00000064933	31	18	66	21	47	17	50	41	18	54	42	3	25	57	40	0	13	58	12	21	35	1	138	18	23	20	17	0	44	42	1	2	0
ENSG00000064961	87	305	104	124	150	147	309	160	230	207	131	160	248	201	137	114	329	176	185	374	255	78	164	148	191	179	99	188	292	214	362	193	138
ENSG00000064989	0	0	0	1	0	0	0	0	0	0	6	2	0	0	4	0	3	0	0	0	0	0	18	0	12	37	2	0	0	0	1	0	0
ENSG00000064995	95	96	260	99	196	82	32	190	198	35	166	187	148	34	69	0	6	100	65	65	90	56	188	57	81	137	33	204	40	108	115	127	10
ENSG00000064999	0	21	51	52	13	57	31	6	18	165	41	2	55	12	32	13	54	41	15	40	63	2	47	20	28	37	15	29	47	37	8	49	50
ENSG00000065000	472	306	241	345	370	379	146	168	235	246	276	202	202	191	210	409	262	204	239	220	177	372	223	259	148	159	304	165	180	253	226	211	43
ENSG00000065029	79	65	30	48	21	41	64	49	66	14	27	42	16	5	50	117	73	65	101	36	112	31	96	43	55	41	6	12	14	76	72	56	5
ENSG00000065054	12	22	4	48	165	41	40	39	110	30	80	14	30	75	30	171	324	40	39	176	43	39	19	44	27	129	27	119	82	70	11	8	0
ENSG00000065057	3	0	4	19	44	38	15	5	27	42	28	14	53	4	23	0	8	5	4	98	10	60	38	52	35	48	34	31	34	70	235	23	0
ENSG00000065060	127	39	6	13	48	15	17	28	54	15	33	0	15	3	43	0	10	7	14	96	76	11	82	10	62	54	0	34	25	15	5	16	0
ENSG00000065135	163	222	472	399	229	486	275	258	347	118	432	563	453	203	118	841	243	185	280	221	373	811	264	396	398	287	1617	552	141	265	221	1303	470
ENSG00000065150	197	26	215	52	51	51	48	86	76	101	62	29	65	168	105	13	35	63	54	5	46	32	153	48	35	91	21	47	52	38	13	56	10
ENSG00000065154	266	156	33	90	206	134	215	278	280	773	242	358	320	537	311	86	355	354	269	452	202	147	472	211	252	434	234	168	329	174	1133	91	50
ENSG00000065183	6	43	7	5	27	32	45	73	59	89	179	3	82	8	55	27	11	48	71	71	29	35	108	24	27	71	15	15	27	43	114	8	5
ENSG00000065243	308	270	201	216	277	179	264	276	206	61	132	239	309	314	143	572	241	127	83	93	103	195	106	198	240	247	459	320	243	178	128	264	20
ENSG00000065268	98	170	37	95	77	62	107	33	173	155	45	104	91	110	41	172	68	113	92	92	56	58	209	93	20	100	43	76	128	112	167	26	10
ENSG00000065308	7	18	1	14	22	15	3	4	14	0	0	19	8	0	8	0	0	28	8	0	34	0	28	10	4	47	4	9	30	0	12	0	5
ENSG00000065320	120	18	1	24	52	34	82	55	61	128	51	44	11	48	47	0	96	143	90	149	120	32	202	96	19	54	7	7	66	55	621	24	16
ENSG00000065328	3	0	2	0	6	28	0	0	6	1	12	0	0	0	0	156	5	8	1	0	1	3	0	3	0	0	2	0	0	0	0	14	0
ENSG00000065357	186	35	0	46	108	72	51	48	103	4	126	1	32	64	82	39	14	139	111	109	176	79	108	21	60	68	56	62	60	74	111	37	20
ENSG00000065361	251	612	221	415	492	408	316	216	248	40	406	354	393	633	216	422	332	174	285	108	374	707	290	223	393	265	263	265	423	388	246	82	34
ENSG00000065413	3	34	306	46	46	58	14	54	17	1	34	91	65	49	30	207	30	28	31	0	17	145	2	54	101	55	441	143	18	80	45	406	434
ENSG00000065427	75	161	155	158	132	172	156	173	382	70	287	192	159	312	169	36	196	234	96	85	148	180	94	199	234	115	138	130	167	265	420	82	54
ENSG00000065457	156	19	68	68	20	22	54	58	20	48	47	0	49	24	46	58	80	48	185	42	30	102	61	20	21	31	62	53	94	117	3	91	67
ENSG00000065485	0	14	7	40	11	9	37	35	34	1	30	0	52	19	12	240	0	21	40	30	29	0	2	12	0	18	15	12	14	0	6	26	110
ENSG00000065491	39	32	20	13	31	16	38	6	54	41	17	4	4	2	30	0	117	27	10	54	30	31	31	50	28	26	13	34	29	23	4	2	10
ENSG00000065518	424	288	165	59	292	145	181	172	203	221	179	118	260	333	184	126	142	176	172	206	170	149	290	234	227	415	157	223	358	122	85	113	55
ENSG00000065526	117	310	255	267	146	196	53	191	265	7	132	266	101	311	276	436	30	113	109	194	163	312	40	147	151	96	87	239	165	104	135	248	181
ENSG00000065534	3	0	45	53	4	104	0	34	88	0	18	36	11	0	27	0	0	31	0	0	1	0	0	16	13	1	22	50	18	2	36	0	5
ENSG00000065548	301	270	326	390	394	216	309	470	404	183	615	141	263	355	355	206	411	263	155	184	352	373	267	347	321	268	407	499	330	454	64	278	217
ENSG00000065559	136	148	223	53	70	45	71	62	98	110	72	120	63	103	53	127	7	54	89	41	26	73	52	61	121	70	231	133	57	41	150	156	119
ENSG00000065600	0	0	1	0	0	7	13	0	12	1	37	0	3	80	0	0	127	1	4	0	0	7	5	11	35	17	0	0	2	0	1	0	0
ENSG00000065613	1106	1432	1749	910	2083	920	1156	934	934	332	1827	747	1474	967	844	1000	268	717	575	480	382	582	618	783	794	1032	1079	1344	1348	840	403	792	138
ENSG00000065615	143	104	159	101	71	73	51	122	61	34	141	88	87	174	54	304	16	91	37	7	58	222	6	123	134	79	541	265	171	95	308	347	95
ENSG00000065618	71	13	48	33	27	228	16	1	409	1	179	3	62	0	71	0	3	241	27	0	21	102	116	91	14	52	19	306	81	68	109	285	91
ENSG00000065621	16	0	5	48	47	2	42	30	11	17	24	0	18	39	11	0	101	47	13	23	55	50	7	13	50	72	22	4	27	25	4	15	0
ENSG00000065665	8	0	5	1	27	6	4	1	9	32	42	48	7	0	21	1	2	24	6	1	4	0	3	15	1	2	54	7	13	11	4	2	11
ENSG00000065717	0	26	11	14	27	18	10	10	22	13	35	1	17	10	11	15	0	25	13	23	74	10	24	12	12	7	9	6	3	0	1	0	5
ENSG00000065802	39	16	123	75	33	35	28	39	106	65	39	25	40	41	41	0	36	55	64	92	86	66	202	29	13	55	16	21	20	51	15	34	0
ENSG00000065809	1056	1145	825	783	1206	1104	1235	1133	1128	1023	523	603	1246	1254	991	910	1169	1357	970	739	1089	965	1195	1453	1085	1153	903	1212	1896	987	1371	769	412
ENSG00000065833	6	36	6	36	62	55	134	95	129	256	63	1	151	73	61	13	158	47	48	235	64	2	83	39	86	62	14	7	17	93	286	12	20
ENSG00000065882	90	58	181	141	102	156	143	123	99	102	104	248	187	186	159	397	150	140	194	140	232	124	183	186	97	240	258	237	135	178	68	298	192
ENSG00000065883	71	176	134	84	74	170	111	79	100	2	49	0	158	0	68	105	38	45	132	48	27	88	20	91	136	111	88	32	110	120	96	14	0
ENSG00000065911	121	28	253	32	149	69	25	39	119	77	229	26	127	2	65	0	19	136	162	282	58	204	123	37	135	127	382	161	79	72	15	168	86
ENSG00000065923	216	24	115	27	21	43	59	97	75	1	186	113	65	55	66	0	6	56	30	107	110	69	114	77	54	39	7	56	80	74	5	5	21
ENSG00000065970	73	48	22	45	103	91	61	35	72	30	74	3	72	14	32	83	0	37	58	22	26	107	118	59	27	58	39	108	139	92	193	83	130
ENSG00000065978	330	437	519	218	323	284	380	402	513	202	580	267	361	210	386	152	455	333	128	134	157	202	248	485	365	423	276	293	301	458	203	316	111
ENSG00000065989	0	9	14	32	16	55	48	39	65	0	29	25	6	0	44	43	32	44	61	169	33	1	48	43	9	40	35	18	23	31	4	139	5
ENSG00000066027	169	73	34	54	94	99	51	205	96	70	86	23	166	125	116	180	10	131	117	98	47	83	66	82	114	145	315	56	167	69	547	228	94
ENSG00000066044	246	55	50	77	141	73	109	159	100	286	196	63	85	162	129	0	203	213	134	199	242	226	189	122	116	76	105	103	230	120	228	146	46
ENSG00000066056	0	0	0	0	0	0	0	0	1	0	0	0	0	0	0	200	0	0	1	0	1	1	0	0	0	0	0	0	0	0	0	0	43
ENSG00000066084	3	77	50	76	55	43	53	32	65	53	57	1	74	112	27	13	0	43	81	91	19	55	82	62	70	20	305	58	37	44	353	105	198
ENSG00000066117	48	1	172	48	15	13	20	31	33	85	19	1	15	2	31	0	55	12	31	0	17	10	6	30	17	20	6	10	75	41	4	2	0
ENSG00000066135	3	100	143	114	54	108	91	34	77	73	83	11	44	66	46	83	184	99	84	171	124	37	35	45	45	66	62	51	66	75	20	75	10
ENSG00000066136	50	87	42	38	30	30	68	22	45	3	34	2	112	46	69	25	45	34	126	73	30	40	53	80	47	45	44	13	38	48	44	50	128
ENSG00000066185	0	0	6	1	1	0	0	9	0	0	0	0	19	0	3	0	0	0	0	0	0	0	0	2	0	0	0	0	0	4	0	0	5
ENSG00000066248	0	0	1	0	0	1	6	9	4	0	5	65	0	0	0	0	1	7	24	0	32	1	1	5	0	15	0	14	0	3	1	0	11
ENSG00000066279	3	34	3	18	7	19	0	17	27	0	32	3	21	1	13	0	3	29	0	0	7	0	28	7	0	23	0	0	3	0	1	0	0
ENSG00000066294	3	112	46	15	9	8	5	16	33	0	24	114	56	97	3	0	0	23	6	0	18	105	57	39	93	5	18	30	50	50	64	2	0
ENSG00000066322	107	23	77	183	115	229	205	95	120	54	201	79	134	41	111	79	59	224	95	41	209	248	163	89	103	63	117	171	50	177	257	474	28
ENSG00000066336	6	45	43	29	35	70	2	3	4	4	22	1	36	0	11	472	0	2	13	0	30	210	2	35	116	23	787	64	0	23	237	465	244
ENSG00000066379	0	26	29	12	9	45	31	3	11	33	8	1	47	0	14	0	112	20	17	22	23	29	16	32	13	60	6	14	21	23	171	67	5
ENSG00000066382	0	34	0	17	7	6	0	0	1	0	19	0	17	0	8	229	0	0	21	0	1	51	2	0	11	1	10	4	25	4	62	0	0
ENSG00000066422	106	64	17	32	19	25	47	49	39	67	45	29	34	72	62	0	91	22	37	103	50	64	81	61	64	81	87	56	60	106	335	78	5
ENSG00000066427	0	19	10	98	45	72	107	149	90	4	101	19	164	54	71	61	135	56	159	38	73	43	115	106	66	37	16	79	152	136	137	97	327
ENSG00000066455	138	94	22	60	183	70	49	112	111	266	87	30	117	159	98	25	126	177	46	0	59	20	118	93	116	71	167	153	115	111	325	38	15
ENSG00000066468	30	84	6	20	32	53	41	38	33	1	31	0	24	67	37	0	42	53	42	20	56	84	87	89	53	62	4	14	83	15	67	21	5
ENSG00000066557	27	0	1	9	27	8	25	13	31	0	39	1	0	0	17	0	0	35	45	0	1	1	159	11	31	0	15	6	35	4	1	49	0
ENSG00000066583	0	57	6	14	32	21	28	25	13	63	36	58	29	51	16	0	66	66	88	56	34	12	66	29	41	75	8	38	67	21	131	0	15
ENSG00000066629	0	0	5	70	5	7	0	33	1	35	13	2	0	0	18	453	0	13	4	46	2	0	0	4	34	0	0	0	0	0	4	2	5
ENSG00000066651	108	8	9	22	34	10	19	39	27	36	50	0	7	0	33	0	5	11	24	59	45	5	5	21	46	1	6	21	18	12	7	0	5
ENSG00000066654	105	80	114	70	80	65	84	139	82	0	116	78	88	104	96	15	23	104	105	111	85	105	88	86	136	95	100	44	40	103	24	59	16
ENSG00000066697	20	31	1	17	35	20	48	18	14	0	66	1	31	129	6	44	0	16	7	57	43	29	63	19	28	5	9	13	51	46	10	57	51
ENSG00000066735	0	0	0	0	10	0	0	0	0	0	8	0	0	0	0	0	0	0	0	0	1	0	0	0	0	0	0	0	1	0	0	0	0
ENSG00000066739	53	27	40	46	88	13	36	42	69	39	88	41	33	38	31	1	1	52	14	0	63	9	51	41	18	63	14	81	83	6	22	9	0
ENSG00000066777	228	211	127	276	340	205	225	190	347	38	269	383	325	338	285	214	499	213	165	216	160	172	44	194	262	247	315	249	187	307	490	174	368
ENSG00000066813	0	0	0	10	12	1	0	0	0	0	0	0	0	0	0	113	55	3	1	0	0	0	0	0	0	0	0	0	0	0	0	0	0
ENSG00000066827	0	12	1	30	7	17	14	47	10	0	1	45	0	0	21	100	7	12	13	0	55	36	1	7	15	9	80	21	6	5	163	1	0
ENSG00000066855	90	7	48	17	36	40	44	63	55	33	46	1	41	13	16	89	9	33	14	0	24	26	37	27	27	14	12	44	21	46	4	51	15
ENSG00000066923	0	0	0	8	0	0	0	1	1	0	0	0	1	0	3	0	0	0	0	0	0	0	0	0	0	0	0	28	0	0	0	0	10
ENSG00000066926	4	7	4	5	71	0	21	34	21	31	1	2	19	53	18	1	1	44	11	0	2	35	59	12	11	41	5	38	43	25	12	1	227
ENSG00000066933	100	156	106	45	62	44	93	69	94	1	42	1	91	118	90	107	49	92	144	82	54	26	91	120	76	115	68	35	84	99	5	81	15
ENSG00000067048	3	2	31	83	34	7	2	2	2	236	0	4	2	0	0	8	0	0	3	20	20	248	49	0	107	85	245	167	7	197	27	655	63
ENSG00000067057	16	161	66	44	50	88	68	66	190	113	272	138	94	29	111	65	14	93	101	35	145	72	426	71	62	100	105	85	152	35	81	60	15
ENSG00000067064	117	58	116	57	78	65	71	78	65	113	42	212	59	58	77	368	12	41	86	250	33	41	24	97	104	59	793	192	57	71	232	526	394
ENSG00000067066	55	201	182	128	181	204	215	185	192	53	135	215	183	243	203	325	134	194	92	89	236	121	150	188	332	152	749	366	168	153	116	372	34
ENSG00000067082	466	702	987	601	397	515	277	318	497	304	346	1099	433	666	213	1851	817	532	837	456	701	2503	305	823	930	354	1945	604	331	528	669	4060	3238
ENSG00000067113	0	41	1	22	51	14	18	30	50	0	38	1	49	37	9	284	0	42	46	27	55	21	53	58	16	19	2	51	93	23	9	7	11
ENSG00000067141	212	66	139	41	82	73	109	51	87	110	54	109	107	135	98	194	222	166	131	114	111	89	136	105	128	152	46	86	203	77	24	43	0
ENSG00000067167	417	202	108	155	252	161	165	189	207	267	240	251	173	294	181	218	62	213	210	257	220	141	268	232	243	233	229	204	244	214	355	143	45
ENSG00000067177	111	16	2	5	37	3	26	27	8	37	6	0	6	35	4	1	1	11	22	12	0	33	100	15	5	8	31	3	35	2	8	3	0
ENSG00000067182	237	289	310	312	213	542	164	140	372	301	246	397	229	176	223	1056	273	277	227	293	374	829	177	472	400	251	2334	531	189	432	678	1328	690
ENSG00000067191	4	25	5	15	42	34	3	4	6	25	1	23	1	53	13	23	235	22	22	2	57	0	22	13	10	12	0	1	61	4	4	21	11
ENSG00000067208	187	27	415	138	153	76	95	96	167	61	153	37	64	124	138	30	13	70	77	144	72	136	140	77	133	107	106	65	73	54	11	103	70
ENSG00000067221	0	0	0	16	17	58	49	0	28	1	20	0	26	14	31	0	4	43	14	21	31	8	92	12	104	53	23	24	47	17	93	2	82
ENSG00000067225	747	987	981	507	616	881	586	553	929	689	822	746	1143	1068	743	620	706	844	782	463	773	661	1112	509	463	690	649	689	821	959	596	900	377
ENSG00000067248	218	132	156	125	180	90	87	85	88	68	263	2	78	61	107	0	155	158	61	66	115	42	72	149	96	249	56	163	106	119	16	42	40
ENSG00000067334	117	226	989	317	219	233	250	185	232	78	183	345	163	93	224	72	347	106	92	82	127	292	86	383	486	170	1142	551	139	162	117	969	511
ENSG00000067365	0	0	26	10	15	19	9	25	1	13	4	1	21	18	0	0	0	25	9	57	1	60	4	2	0	13	51	15	13	4	3	52	20
ENSG00000067369	95	73	99	226	87	100	163	194	94	157	116	149	77	69	150	26	103	105	127	94	168	72	278	145	153	131	170	202	105	165	159	160	317
ENSG00000067445	0	0	1	0	0	7	0	1	1	0	0	1	0	0	12	0	0	6	0	0	0	0	0	0	0	1	0	0	1	0	1	0	0
ENSG00000067533	98	58	60	30	72	32	58	48	105	59	175	22	72	16	92	15	64	99	18	62	48	32	45	81	47	33	63	25	43	81	20	69	21
ENSG00000067560	951	1810	1131	1012	1334	1113	1403	1512	1834	1482	1464	1257	1890	2142	1294	2249	1525	1404	1688	2045	1593	2526	2111	1547	1514	1820	2235	1434	1521	1489	1504	2005	633
ENSG00000067596	0	110	17	62	77	39	41	55	91	25	77	147	71	28	28	51	144	63	57	61	54	94	30	16	12	53	156	57	137	46	89	104	24
ENSG00000067601	0	0	1	6	1	0	7	3	0	0	0	0	0	0	6	0	0	0	0	0	0	13	0	0	0	0	0	0	0	0	1	0	0
ENSG00000067606	17	27	75	112	46	40	28	81	21	37	48	84	27	102	9	396	279	14	59	32	80	72	18	34	7	28	78	29	28	19	1	62	16
ENSG00000067646	0	0	0	15	7	0	0	0	1	0	0	0	0	0	0	0	0	0	0	0	27	0	1	0	13	13	20	7	9	13	0	6	0
ENSG00000067704	93	85	68	105	115	48	82	182	135	193	110	323	116	19	159	0	180	187	67	321	155	80	157	98	120	136	78	113	205	36	107	29	87
ENSG00000067715	3	0	1	0	0	0	13	7	6	0	15	2	8	0	0	0	0	1	0	0	1	20	1	0	2	0	0	0	0	3	1	0	0
ENSG00000067798	0	0	0	0	0	0	0	0	0	0	1	0	0	0	17	0	4	0	0	0	0	0	0	0	0	1	0	2	0	4	0	2	117
ENSG00000067829	22	16	70	18	14	27	22	52	51	20	30	58	5	24	11	0	0	15	6	0	64	1	8	32	30	33	47	13	40	67	63	2	10
ENSG00000067836	30	28	81	60	38	50	60	2	35	9	45	0	41	1	34	0	5	65	25	88	44	40	65	75	22	48	11	82	36	42	12	33	5
ENSG00000067842	0	0	0	0	0	0	0	0	0	0	1	0	0	0	0	0	57	0	0	0	0	0	0	13	0	0	0	0	0	4	0	11	0
ENSG00000067900	416	135	507	438	327	382	299	307	354	220	368	482	256	331	179	518	133	215	169	125	300	443	72	301	358	229	1265	580	277	342	402	857	988
ENSG00000067955	235	48	14	37	80	96	78	78	75	0	168	47	107	92	89	151	206	98	35	1	42	131	203	105	114	85	45	77	114	76	6	36	180
ENSG00000067992	113	10	23	9	24	8	5	23	1	0	29	71	4	0	18	1	1	28	12	0	16	64	11	25	10	42	141	108	38	20	2	44	16
ENSG00000068001	22	36	2	5	81	21	23	20	29	27	51	2	14	1	19	0	1	16	12	0	108	0	320	23	40	66	16	22	88	31	7	4	0
ENSG00000068024	0	0	28	43	10	21	14	36	16	0	31	0	1	0	31	14	0	19	23	0	7	19	33	22	53	19	182	55	30	51	0	98	74
ENSG00000068028	36	1	94	9	6	23	22	4	68	14	109	34	33	2	7	0	11	72	59	57	43	73	64	51	66	20	39	14	73	24	6	139	5
ENSG00000068078	49	141	36	44	162	123	102	75	242	63	347	90	289	146	156	13	135	158	3	0	159	152	450	49	38	266	69	127	287	82	28	62	20
ENSG00000068079	6	37	7	26	9	14	52	40	66	1	33	2	60	16	19	0	5	13	18	116	57	54	76	20	48	8	49	8	5	48	137	40	0
ENSG00000068097	41	16	5	67	4	16	14	11	20	1	36	1	49	78	23	0	9	41	23	0	3	92	55	4	5	9	2	2	20	21	174	0	0
ENSG00000068120	92	36	44	29	47	45	53	26	36	3	33	0	39	0	53	107	10	35	23	1	17	52	32	30	9	34	40	29	35	77	5	36	15
ENSG00000068137	80	140	59	67	143	185	153	91	140	167	120	5	140	182	152	0	413	185	175	37	247	138	364	136	94	132	41	82	189	89	227	69	137
ENSG00000068305	65	139	347	144	305	146	132	171	140	105	207	105	112	216	150	311	12	204	111	174	122	192	256	141	111	101	238	189	135	101	25	130	152
ENSG00000068308	315	170	126	250	117	306	195	140	109	228	143	6	96	202	217	410	419	198	205	278	300	213	168	183	216	159	353	185	131	296	72	468	476
ENSG00000068323	15	114	62	120	57	128	68	30	35	4	97	91	17	75	35	492	49	42	38	2	69	349	35	116	177	37	393	181	33	103	121	706	550
ENSG00000068354	74	35	55	0	36	79	19	31	1	170	5	0	20	106	41	0	15	6	48	0	14	0	39	27	10	11	45	16	13	35	48	44	52
ENSG00000068366	106	68	328	152	109	122	51	71	107	208	149	142	110	2	116	260	0	116	71	31	97	147	110	120	108	104	623	320	62	84	215	214	648
ENSG00000068383	11	99	185	32	126	45	36	24	17	33	93	43	7	66	30	0	5	44	27	24	43	55	109	63	54	62	60	77	69	68	9	58	271
ENSG00000068394	30	4	29	21	51	14	28	8	12	23	9	0	13	4	6	152	0	32	12	28	43	25	2	25	3	10	17	12	54	64	3	2	10
ENSG00000068400	124	241	149	194	187	154	180	141	198	92	185	182	146	127	124	366	129	176	88	159	214	157	83	208	171	182	306	161	198	210	166	322	366
ENSG00000068438	11	10	2	3	50	3	19	41	6	28	79	0	24	0	7	0	1	25	5	0	19	9	30	21	9	8	36	49	68	7	2	17	11
ENSG00000068489	12	60	38	13	6	27	20	1	32	0	6	16	21	2	17	0	60	39	0	1	5	2	0	12	17	13	15	63	2	26	66	2	43
ENSG00000068615	0	0	0	0	0	0	5	0	0	0	0	2	0	0	0	0	0	9	0	0	8	0	0	0	0	5	0	14	0	0	0	0	0
ENSG00000068650	3	78	96	30	30	113	18	12	0	1	54	27	49	0	21	160	14	21	29	20	43	46	42	17	65	70	99	55	52	87	3	185	33
ENSG00000068654	73	15	30	39	38	20	45	13	10	97	42	44	21	40	10	0	66	36	27	40	21	1	158	13	30	1	37	53	87	24	0	22	142
ENSG00000068697	1960	2067	1192	1408	1767	1534	1588	1985	1849	1336	2004	910	2243	1847	2304	2124	1294	1802	1657	1098	1435	1779	1917	1711	1852	1827	1895	1544	2646	1531	1799	1268	1058
ENSG00000068724	0	25	11	19	23	11	33	31	12	0	27	51	7	22	13	0	6	34	21	19	27	19	2	21	6	17	38	52	29	24	64	5	10
ENSG00000068745	155	100	24	115	125	141	126	161	171	226	125	122	204	139	119	43	233	187	178	240	237	74	288	121	157	185	172	146	321	106	430	306	261
ENSG00000068784	6	0	119	21	4	51	22	8	65	36	37	93	35	16	41	105	4	13	41	4	18	75	16	16	26	14	38	24	2	25	133	49	24
ENSG00000068796	125	106	460	171	87	124	173	181	126	96	150	148	121	63	201	14	163	168	78	20	165	122	266	169	65	153	86	345	139	156	22	34	35
ENSG00000068831	17	0	9	36	29	17	0	0	14	3	18	1	10	0	6	275	0	7	7	0	18	78	0	45	8	1	383	55	7	22	4	387	408
ENSG00000068878	16	172	84	131	205	176	145	259	215	123	353	143	263	197	202	77	348	216	110	317	247	346	109	205	184	133	290	220	199	147	259	315	162
ENSG00000068885	151	47	13	36	38	29	86	73	39	114	16	30	30	0	81	66	78	47	34	124	44	0	14	71	0	55	4	15	23	74	75	30	20
ENSG00000068903	76	37	49	64	67	51	59	50	52	54	43	169	33	40	19	344	41	70	40	80	78	9	77	39	55	46	200	70	99	45	3	48	25
ENSG00000068912	167	201	183	133	184	50	207	132	165	202	100	73	207	121	153	0	126	103	102	431	195	108	131	77	147	144	52	82	174	143	318	44	20
ENSG00000068971	7	5	1	16	17	5	6	34	1	32	31	1	2	7	3	0	0	24	5	0	60	33	24	18	22	16	24	42	36	13	13	41	0
ENSG00000068976	3	0	0	0	3	0	0	0	0	1	0	0	0	0	0	12	0	0	8	0	0	0	0	0	0	0	16	0	0	0	0	23	0
ENSG00000069011	468	242	362	202	458	496	243	177	225	256	412	268	347	1043	293	428	314	349	397	262	561	764	293	252	352	254	471	317	578	663	217	447	454
ENSG00000069020	156	266	556	334	242	266	216	159	373	13	425	122	270	175	241	186	384	402	224	89	153	718	218	179	164	219	210	359	183	294	22	170	344
ENSG00000069122	0	0	0	6	0	7	0	0	8	0	0	0	0	0	1	0	0	0	3	0	10	0	24	0	0	0	0	0	0	0	0	0	0
ENSG00000069206	0	0	0	0	0	9	0	0	0	0	0	0	0	0	0	0	0	0	0	0	0	0	0	0	0	0	14	0	0	0	0	0	0
ENSG00000069248	17	63	13	84	68	24	54	44	29	0	54	4	72	25	40	0	89	48	22	37	29	5	119	59	14	44	4	12	70	55	5	40	0
ENSG00000069275	692	983	1111	840	998	727	959	947	1353	578	1174	1017	917	923	1467	323	738	1075	877	943	688	496	1266	789	991	1091	297	911	914	891	660	364	246
ENSG00000069329	222	208	394	217	211	186	260	270	229	165	278	199	185	118	211	48	127	132	191	246	189	225	161	311	192	316	317	353	212	211	225	237	15
ENSG00000069345	44	193	130	117	189	102	81	157	145	119	159	20	259	165	174	231	24	71	86	66	118	134	119	146	127	142	126	324	139	113	109	132	34
ENSG00000069399	716	1464	700	929	318	946	523	225	449	276	345	722	430	110	326	3883	949	369	496	125	879	1808	509	761	1379	354	4738	603	386	1120	1592	5786	4540
ENSG00000069424	10	17	6	25	4	0	2	0	6	26	13	5	2	0	0	179	0	9	0	3	27	32	1	4	17	14	4	0	7	13	5	14	0
ENSG00000069431	0	0	0	0	16	0	1	0	0	0	0	0	0	0	1	0	3	1	0	0	10	0	0	0	0	0	6	0	0	7	0	2	0
ENSG00000069493	0	22	130	55	82	42	62	37	91	76	78	0	13	105	57	1	19	104	44	0	21	18	178	15	45	15	3	8	79	53	15	32	74
ENSG00000069509	70	36	1	65	57	58	57	93	92	28	122	56	58	96	73	0	278	69	50	178	37	24	121	104	62	80	67	107	66	56	472	25	16
ENSG00000069535	0	0	5	20	1	9	29	34	24	11	29	41	0	0	22	1	1	8	7	79	4	0	6	24	0	15	3	1	3	0	4	2	0
ENSG00000069667	54	125	122	66	239	105	80	165	168	55	135	58	85	234	80	73	401	128	49	1	182	72	189	88	57	74	74	161	193	167	4	21	91
ENSG00000069696	0	0	0	0	0	0	0	0	0	0	0	21	1	0	0	0	0	14	0	0	0	0	15	2	0	0	0	0	0	0	0	0	0
ENSG00000069702	6	7	0	49	40	16	8	49	19	98	14	79	0	2	22	27	11	50	4	60	65	1	102	12	0	17	4	28	21	47	0	4	85
ENSG00000069712	3	8	51	5	24	0	28	8	1	54	17	0	0	0	32	0	0	0	0	0	0	1	0	21	0	4	17	0	2	5	0	8	0
ENSG00000069764	11	19	179	19	32	37	43	23	74	38	4	9	16	80	21	0	6	48	60	11	152	1	163	25	12	75	15	3	112	19	4	8	5
ENSG00000069812	23	65	62	45	44	35	17	24	37	0	91	118	34	104	45	91	58	42	6	9	44	174	0	28	10	21	40	15	62	31	15	58	185
ENSG00000069849	405	542	188	286	811	642	388	506	569	211	1224	307	742	611	521	232	893	739	252	108	261	595	449	351	210	670	445	401	578	447	458	539	217
ENSG00000069869	7	32	1	1	21	12	7	43	1	0	23	103	25	0	5	0	0	10	0	14	11	20	7	5	27	26	22	49	21	1	11	24	5
ENSG00000069943	48	1	33	11	3	1	17	1	5	2	15	2	21	23	5	8	0	16	11	0	1	29	0	20	4	8	83	24	17	2	30	60	9
ENSG00000069956	298	549	178	128	295	285	292	210	294	60	293	318	221	153	193	303	72	260	192	165	232	181	181	217	446	164	176	247	267	135	255	40	49
ENSG00000069966	39	41	14	19	38	53	12	23	40	42	77	99	46	90	26	34	214	69	53	67	53	85	3	57	72	20	40	50	39	39	166	7	212
ENSG00000069974	87	70	115	129	131	94	80	67	150	202	131	129	166	110	71	199	98	76	112	119	82	93	48	130	122	153	650	282	72	74	134	202	54
ENSG00000069998	0	35	1	19	12	16	18	9	4	0	4	0	21	34	18	86	12	29	21	20	10	2	5	23	39	10	19	24	2	13	88	2	0
ENSG00000070010	6	238	44	88	64	215	133	82	78	73	201	20	131	10	116	183	109	159	86	3	124	1	61	132	81	168	215	139	106	141	261	174	208
ENSG00000070018	3	101	8	20	58	21	56	35	54	5	49	71	72	66	19	14	80	54	28	0	25	1	10	27	25	40	35	50	34	33	88	2	111
ENSG00000070047	217	121	168	62	114	159	93	68	152	119	140	222	162	156	91	11	125	121	134	88	168	88	278	147	89	83	52	100	78	105	105	44	10
ENSG00000070061	7	7	2	25	68	15	25	53	19	73	25	21	9	0	15	0	1	29	10	83	21	1	74	9	25	30	14	49	0	25	107	14	16
ENSG00000070081	586	160	947	958	442	126	674	1040	175	732	309	302	91	139	721	47	147	362	533	797	569	145	332	522	496	539	261	1028	246	376	113	122	138
ENSG00000070087	237	99	33	150	172	85	231	424	67	630	115	103	148	243	172	0	244	243	338	790	298	26	356	171	61	216	76	266	183	106	498	59	36
ENSG00000070159	49	186	141	106	440	109	122	180	133	143	146	71	158	341	165	0	378	170	253	357	238	168	521	79	35	250	90	147	432	78	22	58	51
ENSG00000070190	51	341	228	202	210	306	264	300	164	261	252	277	271	183	229	682	189	115	268	145	244	356	197	283	544	177	1294	256	160	171	592	350	479
ENSG00000070214	213	138	81	80	182	107	150	121	195	162	199	133	136	51	119	79	122	215	181	43	175	142	217	145	68	279	67	126	165	91	151	151	149
ENSG00000070269	3	18	15	79	39	11	27	57	18	130	90	60	37	117	45	17	8	92	34	0	72	54	113	25	43	126	90	110	56	47	143	90	42
ENSG00000070366	86	91	44	51	166	26	56	46	73	67	32	36	55	3	60	53	8	90	38	82	107	34	243	21	37	54	45	62	122	46	7	30	58
ENSG00000070367	156	80	17	78	146	36	58	203	132	53	228	111	125	17	105	18	575	93	95	2	36	98	216	40	172	113	73	261	102	52	57	36	5
ENSG00000070371	0	2	0	0	0	0	0	0	2	0	6	0	9	0	0	0	0	0	0	0	1	0	0	6	0	0	8	2	0	0	0	0	0
ENSG00000070388	0	0	0	10	1	0	0	0	8	0	0	0	0	0	1	290	0	0	3	0	0	0	0	2	0	0	0	0	0	1	0	0	0
ENSG00000070404	0	0	1	2	4	6	6	1	17	38	8	0	0	0	1	0	0	8	0	0	17	17	0	3	0	13	39	8	8	1	3	0	0
ENSG00000070413	110	228	65	137	162	348	391	221	212	37	103	420	373	165	266	607	328	329	569	339	414	322	306	159	142	197	242	108	305	125	789	338	241
ENSG00000070423	52	174	6	63	78	103	105	62	116	2	123	31	66	61	78	237	92	176	149	236	162	62	184	56	102	76	27	5	190	54	86	37	0
ENSG00000070444	170	52	153	29	61	50	62	5	35	23	52	92	22	102	28	11	91	29	40	30	45	112	56	20	43	16	103	28	54	35	6	137	43
ENSG00000070476	56	28	83	57	86	68	17	96	28	45	38	8	32	103	22	247	47	89	54	64	34	63	82	39	60	56	70	73	25	58	0	34	418
ENSG00000070495	57	21	402	57	55	28	5	18	4	76	60	60	30	48	0	159	112	13	38	0	19	87	2	29	61	28	316	53	37	36	1	278	131
ENSG00000070501	10	253	136	157	159	202	134	131	235	96	181	171	399	282	118	396	176	128	74	75	87	344	244	94	299	88	286	308	246	286	207	254	297
ENSG00000070526	35	153	182	145	241	90	167	146	126	246	208	342	67	196	136	16	508	229	182	286	142	88	559	154	120	404	72	119	95	142	21	14	30
ENSG00000070540	193	102	65	74	86	75	93	69	118	29	91	4	73	2	115	0	61	80	53	25	91	106	56	108	22	55	85	83	78	76	99	50	279
ENSG00000070610	10	85	55	74	89	79	84	102	74	44	91	63	44	42	72	76	143	135	64	113	155	54	173	75	41	31	34	26	48	33	11	83	157
ENSG00000070614	106	100	146	52	73	101	128	30	196	211	173	138	96	75	93	156	105	187	146	33	114	9	147	74	55	124	27	56	184	91	47	162	204
ENSG00000070669	6	0	43	18	3	47	18	2	2	2	6	45	0	55	13	49	25	37	9	58	14	12	19	16	10	0	2	2	22	25	0	20	90
ENSG00000070718	0	5	124	101	2	43	28	4	20	82	25	23	10	1	52	15	55	32	27	3	26	0	24	22	2	45	22	33	21	33	8	40	16
ENSG00000070729	0	0	0	5	0	0	0	15	0	0	0	0	0	0	0	12	0	0	0	0	8	15	0	0	0	9	0	35	0	0	0	15	0
ENSG00000070731	17	4	8	96	31	7	83	89	36	63	59	53	15	57	90	0	131	34	49	164	47	41	109	28	22	10	114	118	60	55	21	104	5
ENSG00000070756	2137	2981	2839	2259	2790	3011	3075	1717	2977	1533	2797	2638	2638	2740	3032	3200	1777	2152	1748	2071	2386	3581	2365	2680	2843	3180	4384	2482	2202	2643	3640	5057	2025
ENSG00000070759	0	21	0	20	17	14	11	14	10	0	26	0	35	0	13	0	74	21	9	0	12	47	26	12	37	13	21	12	7	0	63	53	0
ENSG00000070761	24	15	20	19	44	20	49	32	12	68	14	34	41	138	23	15	6	21	42	94	38	1	45	16	6	72	36	52	51	19	15	19	0
ENSG00000070770	78	155	82	57	133	94	121	107	124	58	133	100	207	58	82	66	206	166	67	67	100	42	103	82	49	129	65	21	196	73	57	86	5
ENSG00000070778	0	13	3	26	29	28	13	6	31	6	3	21	14	0	25	1	9	10	14	6	33	31	151	1	3	29	3	43	67	0	15	24	0
ENSG00000070785	38	6	1	16	21	10	8	3	43	0	51	1	16	0	50	0	0	30	21	43	6	6	85	11	23	15	11	28	12	26	8	0	0
ENSG00000070808	0	0	0	0	0	9	0	0	0	0	0	0	0	0	0	0	0	9	0	0	0	1	1	2	0	1	12	0	0	0	0	0	0
ENSG00000070814	59	35	22	53	92	31	25	4	20	1	84	69	36	1	57	0	31	50	20	23	82	72	24	10	21	25	17	53	49	36	14	58	100
ENSG00000070831	350	359	407	272	535	413	389	542	324	562	386	720	620	820	403	869	402	416	435	551	508	667	221	473	547	604	1840	434	460	279	669	883	916
ENSG00000070882	240	69	134	89	97	133	77	163	63	98	115	4	53	261	73	0	35	125	88	309	77	129	26	42	63	92	36	187	97	57	124	79	15
ENSG00000070950	4	8	2	9	14	3	18	9	31	0	118	0	9	43	4	0	8	11	4	0	3	0	8	23	7	4	9	0	2	8	2	10	0
ENSG00000070961	237	376	601	425	491	463	279	298	281	344	338	696	261	299	179	1131	166	319	188	194	294	1810	116	584	829	296	1832	819	336	202	677	1406	1437
ENSG00000071051	215	72	75	86	95	93	113	59	101	88	40	25	189	55	164	80	35	114	175	103	76	98	127	105	30	92	159	45	108	35	268	148	5
ENSG00000071054	210	251	997	443	282	751	329	129	492	107	347	631	380	257	271	1344	270	446	320	222	300	987	176	440	613	232	1242	595	307	539	381	1089	1253
ENSG00000071073	105	71	127	20	145	53	49	83	39	40	90	73	77	77	31	493	6	41	87	6	117	147	184	89	118	81	137	133	19	33	9	54	11
ENSG00000071082	614	729	660	491	896	733	838	934	813	765	2017	529	1136	1165	1205	361	831	1034	614	1188	924	1068	723	920	1246	1198	625	1125	694	655	722	735	278
ENSG00000071127	175	200	209	198	266	369	276	245	209	368	325	339	397	561	217	440	406	315	229	212	352	386	315	338	365	235	566	263	234	268	406	859	291
ENSG00000071189	74	73	191	38	73	50	78	87	57	29	129	0	113	1	46	16	67	71	66	21	34	65	18	74	90	51	172	231	80	73	9	158	5
ENSG00000071205	14	38	22	15	69	37	22	0	12	1	74	29	75	38	32	182	0	12	21	0	62	107	50	21	7	4	17	70	97	12	6	14	0
ENSG00000071242	3	9	68	97	42	99	61	73	93	89	47	13	15	4	68	50	49	80	87	169	161	85	83	127	67	64	41	47	103	71	15	9	15
ENSG00000071243	63	119	51	145	110	140	90	164	99	5	53	13	71	235	48	69	175	153	126	33	119	66	136	128	180	98	312	77	59	90	47	339	10
ENSG00000071246	0	34	1	0	0	11	13	10	8	0	59	0	8	1	5	16	14	15	9	33	29	17	6	18	14	0	2	0	16	8	1	0	5
ENSG00000071282	21	0	2	23	29	1	24	1	31	20	1	1	20	0	37	0	30	22	27	7	18	0	1	0	0	32	0	3	20	15	16	0	0
ENSG00000071462	330	238	184	225	222	202	269	320	183	240	364	387	222	356	207	446	322	211	191	481	316	386	301	326	110	257	148	303	371	394	86	168	201
ENSG00000071537	249	265	194	311	243	132	172	219	183	163	171	417	259	195	196	402	232	237	126	91	191	112	55	211	200	169	346	204	275	235	451	252	34
ENSG00000071539	0	5	2	10	2	8	8	14	1	0	33	22	24	0	17	0	7	6	20	36	40	1	1	8	0	6	9	17	4	5	6	0	41
ENSG00000071553	296	213	244	159	187	187	184	142	160	242	239	237	225	189	201	45	210	132	85	97	84	129	248	226	157	145	254	200	270	237	152	112	35
ENSG00000071564	32	53	11	24	70	61	34	40	46	47	69	35	43	10	78	0	89	55	53	72	67	40	187	33	75	55	58	89	108	47	76	54	10
ENSG00000071575	913	1264	619	550	789	1022	633	796	1105	549	762	229	1549	462	586	264	787	601	349	45	867	769	670	591	1068	640	816	562	1453	588	1325	526	284
ENSG00000071626	184	372	168	216	306	257	381	233	433	148	219	333	441	253	220	632	299	396	395	263	451	191	392	217	224	358	153	146	408	341	358	244	328
ENSG00000071655	52	52	180	81	62	122	69	70	68	64	65	110	76	16	48	13	142	93	85	34	113	96	87	111	80	45	20	61	70	67	96	167	15
ENSG00000071794	6	1	27	11	16	3	19	50	23	0	28	131	13	2	40	0	125	11	6	0	9	14	11	38	36	111	6	11	28	10	0	0	10
ENSG00000071859	10	4	124	27	62	63	50	38	41	81	18	1	49	60	60	0	10	22	1	36	41	99	82	31	80	5	60	43	54	80	5	59	66
ENSG00000071889	0	4	10	7	50	9	20	18	43	62	73	30	2	0	18	0	94	25	9	14	0	38	118	29	32	44	7	21	30	37	4	15	10
ENSG00000071894	14	19	16	12	20	4	4	22	25	2	8	40	2	64	10	0	17	7	2	0	1	25	19	19	37	4	25	0	45	3	3	5	10
ENSG00000071909	0	0	0	1	0	0	1	0	0	1	0	0	0	0	0	0	0	0	0	0	10	14	0	0	4	10	0	0	0	1	3	24	0
ENSG00000071967	14	13	70	19	11	20	21	7	5	0	2	2	0	3	14	0	0	38	0	0	3	12	19	0	12	80	4	3	2	11	1	48	5
ENSG00000071994	74	47	165	44	80	54	101	62	78	32	134	54	117	83	124	0	87	94	28	49	67	42	191	122	52	68	37	63	67	110	9	14	221
ENSG00000072041	0	0	0	2	0	10	0	0	0	0	7	0	0	0	0	0	0	5	0	0	0	1	0	2	0	0	0	0	0	2	0	0	0
ENSG00000072042	358	72	104	40	103	109	129	79	116	40	111	19	74	153	116	0	166	188	83	195	97	161	86	49	53	55	52	77	104	170	76	80	20
ENSG00000072062	208	321	193	156	82	294	163	121	277	278	88	160	314	184	208	1065	344	408	293	119	348	226	250	250	150	175	298	198	220	211	538	953	349
ENSG00000072071	238	41	45	13	44	65	0	6	36	2	11	0	5	1	5	0	31	30	23	0	27	27	2	18	18	15	13	17	31	22	2	0	5
ENSG00000072110	189	393	567	555	192	567	184	170	499	251	218	799	371	94	279	1882	319	595	275	224	355	814	355	382	322	230	2482	558	232	315	452	3951	2418
ENSG00000072121	0	18	6	17	3	7	8	54	21	0	66	0	9	52	18	1	2	33	7	1	4	19	16	3	14	2	3	41	8	10	5	32	66
ENSG00000072133	0	6	7	10	1	0	13	17	6	0	7	0	1	33	10	0	0	13	1	37	2	0	1	10	5	0	2	5	2	10	0	2	0
ENSG00000072134	173	117	81	76	209	69	108	145	81	97	126	84	43	96	92	16	63	91	116	120	114	75	261	44	61	79	82	55	140	77	16	14	5
ENSG00000072135	82	47	55	64	86	49	67	22	74	60	59	3	19	21	75	91	60	48	59	187	149	55	49	80	98	53	42	30	94	81	11	59	0
ENSG00000072163	0	0	0	1	0	0	0	0	21	0	0	0	0	0	4	0	0	0	0	4	1	0	3	0	0	0	0	0	0	0	0	0	0
ENSG00000072182	0	14	0	0	0	0	0	0	0	0	0	0	0	1	0	0	0	0	0	0	0	1	0	0	0	0	0	0	0	0	33	0	0
ENSG00000072201	0	50	65	33	74	30	28	64	63	1	41	2	93	19	52	13	5	58	48	154	29	129	22	36	30	50	4	22	30	5	13	26	5
ENSG00000072210	453	274	339	173	355	267	358	418	277	216	233	182	280	528	514	26	287	130	268	283	95	69	330	408	153	374	173	134	310	192	279	94	50
ENSG00000072274	206	26	130	98	17	106	57	46	157	156	144	122	50	8	47	0	183	101	52	186	128	55	41	144	186	75	139	80	45	73	249	182	73
ENSG00000072310	213	193	25	144	192	158	220	89	104	31	78	120	156	203	84	105	88	146	87	133	197	126	217	60	154	120	214	35	216	127	378	123	174
ENSG00000072364	542	179	316	250	347	195	125	311	185	184	346	236	181	173	207	794	325	227	209	352	209	353	154	211	270	167	378	256	324	189	23	340	332
ENSG00000072401	95	141	58	93	125	177	141	146	131	110	112	81	253	74	101	388	60	91	146	33	93	132	172	184	284	117	942	313	258	133	451	369	750
ENSG00000072415	51	171	49	33	140	162	109	66	190	84	96	42	131	174	154	239	95	109	95	115	118	158	103	223	148	54	40	111	71	69	147	5	33
ENSG00000072422	4	7	3	31	6	6	14	27	14	0	30	0	10	33	26	80	1	15	10	0	5	0	5	9	3	24	31	27	3	15	2	1	6
ENSG00000072501	294	138	339	158	179	212	202	91	314	39	202	133	84	176	268	162	96	139	156	150	59	160	110	166	123	70	191	238	43	203	90	92	33
ENSG00000072506	6	64	98	14	63	36	26	57	67	3	23	0	59	71	24	0	4	31	28	109	59	6	44	42	70	48	4	120	42	38	2	17	44
ENSG00000072518	290	354	242	141	186	324	289	216	343	46	185	388	274	156	286	374	165	232	138	289	190	287	267	216	242	237	238	152	262	398	294	428	190
ENSG00000072571	3	14	36	1	2	0	24	0	0	0	15	0	0	0	4	0	3	4	16	16	0	31	0	12	0	1	4	3	0	0	1	14	5
ENSG00000072609	60	0	8	56	15	80	19	22	31	43	34	2	48	82	25	27	0	65	34	69	50	71	67	13	43	16	83	28	89	56	89	76	65
ENSG00000072657	0	0	0	0	0	3	0	0	0	0	6	0	7	0	0	49	77	17	19	0	33	55	0	6	10	9	8	21	14	20	0	0	0
ENSG00000072682	74	71	123	100	74	88	103	131	153	97	13	152	44	96	119	251	73	105	225	209	85	109	116	103	43	103	77	86	99	101	208	106	15
ENSG00000072694	39	0	2	6	0	4	0	1	7	0	10	0	7	0	0	0	1	0	0	0	8	9	1	11	21	0	55	6	0	11	1	46	99
ENSG00000072736	45	0	5	39	47	26	24	43	29	2	18	0	32	1	51	0	315	37	10	0	41	44	8	34	3	58	51	21	47	35	2	2	20
ENSG00000072756	41	6	107	18	41	8	14	5	8	82	41	38	3	32	22	73	0	14	20	72	1	6	42	56	20	126	14	11	11	47	4	28	5
ENSG00000072778	25	222	78	81	200	41	149	98	102	202	143	38	126	85	80	141	101	64	62	67	152	131	85	120	141	83	166	96	72	108	90	113	194
ENSG00000072786	71	30	137	89	82	169	16	67	18	0	95	24	103	0	34	221	16	42	28	43	51	503	21	127	195	43	615	227	17	46	4	443	463
ENSG00000072803	211	40	109	72	32	65	58	43	72	28	58	36	70	66	61	64	142	27	72	152	52	48	109	45	101	60	58	29	45	80	7	35	86
ENSG00000072818	3	5	34	23	4	8	0	6	1	6	1	0	8	0	3	0	114	5	1	0	27	40	0	14	36	10	64	32	9	17	0	103	25
ENSG00000072840	0	0	0	0	0	0	0	0	0	1	32	0	24	0	0	0	0	3	5	0	0	1	0	0	0	0	0	0	0	3	0	0	0
ENSG00000072849	100	19	88	35	47	89	59	50	159	82	119	1	53	34	51	13	83	89	53	11	111	15	73	54	88	66	97	111	120	67	2	40	68
ENSG00000072858	0	36	0	25	24	2	0	19	26	41	29	0	4	0	3	0	41	15	6	0	0	0	5	4	0	21	4	25	27	16	3	4	10
ENSG00000072864	103	8	126	77	64	53	15	34	25	139	87	72	22	54	42	111	5	19	3	23	67	97	16	51	34	9	179	12	37	38	9	128	10
ENSG00000072952	9	2	36	79	30	84	1	1	26	56	18	46	12	1	2	323	78	18	3	0	17	188	1	89	61	16	632	84	18	43	28	289	434
ENSG00000072954	36	44	6	11	60	27	51	6	32	13	12	1	60	109	31	0	43	53	41	81	45	5	59	32	0	50	8	36	26	13	7	2	5
ENSG00000072958	3	14	39	37	19	53	33	59	41	0	35	2	27	5	14	134	21	29	42	0	5	10	2	21	16	44	70	52	15	64	38	60	28
ENSG00000073008	55	27	1	23	29	3	11	0	33	0	45	1	35	0	3	0	6	20	6	0	8	4	2	21	2	13	84	16	64	29	12	5	10
ENSG00000073050	0	8	0	12	12	0	2	24	0	3	0	0	0	0	18	0	0	3	10	2	0	0	19	0	0	10	51	0	8	3	2	0	0
ENSG00000073060	0	0	92	7	8	3	6	2	26	0	3	36	0	99	15	0	0	11	18	0	2	2	10	30	15	1	0	0	2	24	6	0	10
ENSG00000073067	0	0	0	14	0	0	0	0	0	0	9	0	0	0	11	0	0	1	0	0	0	0	1	0	0	0	0	0	0	0	2	0	0
ENSG00000073111	140	20	22	22	24	14	6	22	17	1	23	0	20	22	34	0	0	30	19	0	15	12	28	22	21	4	19	10	24	9	9	10	0
ENSG00000073150	3	31	86	60	34	51	50	18	32	91	9	17	33	59	27	271	46	13	97	100	34	17	72	30	32	32	156	19	37	46	24	146	67
ENSG00000073169	0	21	9	0	37	13	5	28	34	7	42	50	4	1	10	0	0	2	0	0	0	1	26	8	0	0	9	17	15	11	1	8	5
ENSG00000073282	0	0	0	9	49	16	8	0	34	1	85	0	6	0	52	10	0	32	0	0	14	10	15	5	3	30	0	19	11	0	1	0	5
ENSG00000073331	21	57	160	241	89	188	113	54	33	75	102	4	102	38	78	314	46	136	72	7	118	149	64	141	79	34	421	120	41	99	53	140	424
ENSG00000073350	320	478	170	415	534	338	450	353	312	539	304	403	335	462	332	257	345	320	342	431	491	121	600	343	295	301	228	184	559	254	470	276	218
ENSG00000073417	0	19	2	27	58	5	34	47	35	0	28	41	23	16	23	0	216	29	16	8	31	1	47	13	39	34	5	78	87	9	1	74	16
ENSG00000073464	198	6	5	13	7	4	3	4	7	39	1	9	6	0	1	1	2	5	6	1	2	0	20	1	14	0	13	1	28	0	4	15	17
ENSG00000073536	2	1	2	0	12	1	6	2	20	1	1	1	18	0	1	0	2	5	1	0	0	0	0	0	0	0	0	0	1	16	42	0	0
ENSG00000073578	102	86	168	35	101	49	71	102	70	155	109	162	76	51	98	0	184	150	61	39	182	28	128	85	72	94	63	58	84	21	16	33	40
ENSG00000073584	194	142	93	60	93	120	120	73	103	134	114	13	117	57	99	185	222	136	194	113	60	144	40	101	161	102	28	61	86	73	165	47	160
ENSG00000073605	57	11	1	42	17	16	17	73	41	31	11	2	29	80	53	0	186	36	17	81	82	7	157	64	29	27	5	5	28	14	14	5	11
ENSG00000073614	201	330	395	401	393	414	292	252	346	248	476	250	283	569	312	659	146	248	112	137	231	523	132	348	327	256	845	336	331	445	517	763	451
ENSG00000073711	106	22	22	46	67	51	41	39	34	23	125	79	70	11	42	83	11	58	29	0	71	19	117	23	12	61	19	97	106	17	3	4	199
ENSG00000073712	24	25	0	35	14	51	16	26	22	4	16	5	16	0	40	34	8	70	33	31	19	1	78	26	20	53	8	21	24	27	92	0	43
ENSG00000073734	47	0	0	0	8	0	2	0	0	0	0	0	0	0	1	0	0	0	3	0	0	0	0	0	0	0	0	19	0	0	0	0	0
ENSG00000073737	472	763	550	333	725	694	549	739	747	310	611	228	1286	482	410	1182	388	250	890	818	526	548	446	425	1180	681	267	368	400	710	668	136	196
ENSG00000073756	1412	322	1623	1425	375	1780	145	349	677	206	454	2789	349	8	91	6096	307	280	308	62	615	3233	133	1806	1383	217	3629	2312	74	1188	1651	13186	5223
ENSG00000073792	156	29	1	70	76	20	52	73	66	1	68	1	34	74	39	14	6	107	33	108	55	44	68	45	4	33	44	113	109	29	13	89	5
ENSG00000073803	141	229	134	194	154	122	244	258	127	205	287	240	192	244	144	94	322	262	111	452	213	367	159	239	215	95	234	218	276	230	181	269	144
ENSG00000073849	352	733	236	173	933	293	293	460	438	459	474	298	330	454	607	69	280	568	456	259	437	219	752	252	301	761	134	246	537	160	277	109	75
ENSG00000073861	0	0	1	0	0	3	7	0	0	0	8	0	0	0	0	0	0	0	0	0	0	0	1	2	8	0	0	0	0	9	1	0	0
ENSG00000073910	34	6	62	20	48	26	35	7	20	5	37	9	12	0	18	361	3	8	75	8	53	76	0	40	27	17	154	38	4	18	52	162	135
ENSG00000073921	515	410	361	382	430	516	294	245	363	349	382	510	353	405	326	1911	558	479	557	418	498	1167	214	530	533	327	2600	574	412	375	578	2145	1484
ENSG00000073969	31	83	67	43	209	76	65	76	85	100	99	59	55	208	46	0	35	89	116	117	126	57	330	58	88	134	57	23	161	62	78	55	91
ENSG00000074047	0	10	22	0	0	4	10	35	1	0	0	0	0	29	0	152	0	0	10	0	15	0	2	8	27	0	0	0	1	32	0	2	0
ENSG00000074054	6	84	138	50	59	60	96	99	51	28	49	48	12	143	56	149	13	51	61	167	48	46	114	83	47	106	39	67	105	54	8	81	181
ENSG00000074071	205	62	124	36	53	85	45	71	90	54	111	22	52	159	100	83	28	60	29	23	49	48	59	55	31	103	4	78	105	114	17	53	24
ENSG00000074181	77	44	0	2	21	5	25	10	13	1	32	0	43	42	7	0	14	38	31	0	38	7	19	2	0	13	2	37	39	10	2	0	15
ENSG00000074201	296	168	197	224	179	111	225	205	214	223	242	254	244	197	214	14	233	284	241	321	248	42	468	255	304	350	71	317	329	238	92	59	467
ENSG00000074211	0	22	1	4	19	1	29	18	0	1	14	0	48	0	0	0	44	3	38	0	0	29	79	3	4	1	15	0	11	15	4	2	0
ENSG00000074219	6	21	0	1	0	0	0	0	33	1	11	1	3	0	7	0	4	33	1	0	2	0	1	0	10	13	0	23	19	0	4	2	0
ENSG00000074266	39	14	39	41	18	60	69	128	34	1	138	3	58	2	51	0	246	56	37	1	84	93	28	58	14	51	98	32	47	80	8	40	5
ENSG00000074319	156	184	154	134	157	137	120	172	84	213	180	201	219	175	102	91	108	118	114	166	100	179	78	171	188	179	189	170	83	118	531	255	24
ENSG00000074356	64	160	119	204	81	164	133	137	197	2	77	4	41	254	157	200	74	66	197	160	8	24	64	196	44	139	43	68	63	160	46	88	14
ENSG00000074370	185	166	140	131	129	109	93	125	101	10	96	192	143	147	76	158	201	61	113	4	116	264	21	112	73	50	134	95	69	69	205	245	610
ENSG00000074410	208	89	51	95	68	73	125	55	201	110	264	140	96	180	150	48	20	447	139	195	141	62	349	148	81	224	24	236	199	107	179	52	5
ENSG00000074416	126	65	285	113	159	83	75	100	74	46	159	76	38	198	108	74	23	181	61	0	159	103	94	117	70	194	44	25	82	48	28	36	121
ENSG00000074527	113	113	20	43	65	46	58	57	64	90	21	19	63	114	74	15	61	32	45	88	66	80	164	34	46	92	96	35	84	48	80	5	0
ENSG00000074582	0	10	0	21	14	2	23	19	11	0	14	1	1	0	3	12	0	37	0	26	3	0	3	17	13	26	2	23	0	1	2	0	5
ENSG00000074590	294	16	84	97	46	53	38	71	82	16	56	32	19	95	10	0	15	82	9	0	7	20	40	22	59	55	46	70	96	31	14	19	11
ENSG00000074603	205	69	30	50	159	52	45	121	41	50	191	63	71	184	78	0	23	101	86	212	112	17	280	82	80	103	72	101	247	62	27	92	26
ENSG00000074621	26	7	0	6	22	22	30	4	12	55	31	0	9	1	20	0	163	11	1	42	9	13	40	18	14	13	4	21	27	28	5	4	0
ENSG00000074657	0	1	43	2	17	168	5	64	61	2	33	1	19	97	36	0	16	55	53	0	21	5	26	82	42	43	2	3	13	36	60	43	5
ENSG00000074660	4	12	2	14	20	11	0	20	5	1	13	42	6	0	8	1	1	13	8	0	8	74	1	6	95	0	365	45	21	17	262	272	551
ENSG00000074695	149	149	56	139	188	118	246	218	163	241	285	86	298	351	230	90	208	271	353	399	189	135	261	133	216	218	164	136	195	118	295	42	29
ENSG00000074696	133	207	179	132	126	150	203	90	99	347	128	14	171	82	222	143	128	131	226	165	104	80	122	122	102	171	62	71	178	93	168	68	44
ENSG00000074706	73	21	7	13	28	15	1	25	21	24	5	65	0	0	26	0	0	2	26	0	20	1	5	35	18	23	49	61	25	28	323	46	180
ENSG00000074755	160	86	1	111	169	69	45	95	11	198	151	81	18	34	27	252	262	65	55	144	68	45	165	36	30	27	181	101	137	57	24	138	76
ENSG00000074800	402	612	645	427	433	682	560	408	764	370	1116	424	569	822	821	84	367	906	855	597	743	1042	911	718	356	815	1088	655	750	658	1010	1093	442
ENSG00000074842	225	169	53	57	114	139	79	74	97	182	61	80	102	118	39	250	18	143	60	86	254	128	93	51	89	83	56	93	120	68	191	44	20
ENSG00000074855	20	63	87	31	170	36	49	65	51	9	40	45	16	0	9	0	17	59	48	54	53	147	53	32	13	83	69	21	61	25	4	5	206
ENSG00000074935	0	13	0	6	10	19	6	3	1	0	13	2	11	0	27	68	0	32	30	0	0	0	53	5	18	18	0	0	12	18	75	0	5
ENSG00000074964	91	115	93	38	98	76	48	83	109	105	92	36	115	272	118	78	104	126	101	124	131	106	218	30	83	96	38	53	89	54	14	84	104
ENSG00000074966	0	0	1	6	0	3	0	0	0	0	0	0	0	0	0	0	0	1	0	0	0	0	1	8	13	0	0	0	0	0	1	0	0
ENSG00000075089	75	15	2	75	113	36	58	16	59	14	53	49	86	40	25	0	16	33	1	31	83	48	172	59	30	57	30	139	54	82	94	32	5
ENSG00000075131	0	19	7	11	9	0	15	42	17	0	5	0	1	0	15	0	5	9	17	0	36	1	1	10	5	21	15	2	2	0	0	0	5
ENSG00000075142	120	61	185	178	256	125	367	218	198	233	194	343	240	185	276	194	198	264	433	240	279	131	174	359	173	152	115	107	208	132	216	41	94
ENSG00000075151	304	134	298	342	340	195	142	238	102	250	161	334	203	174	188	23	350	153	149	126	232	109	59	129	152	125	301	239	277	221	217	158	131
ENSG00000075188	7	14	18	5	71	11	29	47	6	35	34	1	34	95	25	0	8	26	35	12	31	6	120	20	17	43	14	25	30	28	2	10	5
ENSG00000075213	119	45	369	71	78	31	76	93	82	6	258	60	55	29	66	0	68	139	19	6	63	17	6	62	41	32	35	210	73	37	4	36	5
ENSG00000075218	0	0	5	0	1	0	0	0	0	0	8	0	13	0	1	0	6	7	0	0	1	0	0	3	0	0	13	0	0	2	0	35	0
ENSG00000075223	185	176	103	122	133	95	166	162	218	181	109	5	55	22	112	0	266	201	124	196	203	33	232	157	127	132	58	281	160	124	31	35	21
ENSG00000075234	0	2	1	7	26	3	1	0	0	0	10	16	1	14	11	0	0	7	4	0	48	46	56	7	8	26	4	5	19	9	1	2	5
ENSG00000075239	79	11	79	63	33	33	32	71	69	41	35	118	42	110	43	63	7	65	35	36	11	39	45	49	72	32	8	38	9	53	97	15	157
ENSG00000075240	25	0	2	0	15	4	2	6	5	0	2	32	2	40	23	0	1	6	12	0	7	14	18	7	6	7	0	3	28	2	1	0	5
ENSG00000075275	3	57	22	34	78	19	43	132	25	0	9	53	0	19	41	0	0	53	38	245	81	36	46	21	22	67	7	34	31	19	16	16	11
ENSG00000075292	220	225	303	261	371	243	273	388	344	177	343	426	228	251	330	160	183	240	122	94	114	85	156	240	257	339	216	208	280	277	295	223	166
ENSG00000075303	0	12	7	14	17	1	4	1	16	0	34	36	13	49	3	1	2	15	5	1	1	14	4	14	4	35	16	1	44	4	5	0	6
ENSG00000075336	32	20	1	24	39	9	17	2	13	11	18	20	6	0	36	66	67	15	0	1	13	1	40	7	23	4	2	0	20	9	1	63	288
ENSG00000075391	178	35	160	83	130	92	79	47	61	74	105	28	82	31	80	183	13	102	22	77	76	119	48	58	40	99	45	105	134	69	8	39	117
ENSG00000075399	143	9	90	7	34	28	39	18	16	20	18	1	36	2	19	10	0	22	0	0	25	37	0	5	57	44	146	46	27	64	60	67	160
ENSG00000075407	34	42	20	49	80	45	46	32	53	24	76	52	46	58	32	1	580	34	14	186	38	20	4	18	48	45	5	42	71	19	20	1	16
ENSG00000075413	87	184	224	136	289	140	250	157	177	246	312	323	161	219	121	88	23	244	170	269	301	230	272	148	146	155	263	266	274	139	171	219	138
ENSG00000075415	442	381	274	210	229	282	287	252	400	291	366	330	314	455	261	297	127	340	243	137	327	200	310	279	285	409	268	271	299	227	492	279	54
ENSG00000075420	325	254	264	188	115	205	92	134	260	157	122	136	154	144	108	71	158	197	210	104	185	271	159	128	336	63	818	245	260	163	176	292	749
ENSG00000075426	466	624	524	487	444	656	390	168	445	649	262	494	595	357	359	831	688	306	266	158	665	823	537	632	729	291	1753	551	743	468	670	1822	1519
ENSG00000075539	157	114	190	126	224	129	99	160	65	58	67	142	151	136	138	105	124	150	87	86	106	215	103	67	74	83	276	84	133	176	55	105	34
ENSG00000075568	331	121	31	101	148	82	73	90	71	144	34	63	32	20	103	146	265	142	149	211	65	90	127	26	75	68	75	86	70	134	82	56	5
ENSG00000075618	130	89	6	20	67	114	36	3	211	25	220	92	65	140	153	13	4	260	1	70	17	121	154	49	9	103	46	74	87	19	176	130	5
ENSG00000075624	570	872	934	499	462	800	344	310	620	428	547	953	567	616	450	3262	512	522	533	529	544	2024	367	750	996	468	3612	1227	442	698	715	3581	3059
ENSG00000075643	53	82	107	58	73	86	116	71	106	150	78	71	45	79	50	144	7	48	45	103	20	5	112	33	50	127	20	141	60	45	17	5	195
ENSG00000075651	73	47	12	27	76	36	32	177	52	70	43	1	36	80	50	79	20	26	37	95	6	56	163	27	26	22	43	14	39	28	16	48	0
ENSG00000075673	173	511	98	111	439	111	181	118	95	172	400	75	224	62	99	448	62	108	247	336	345	340	105	127	401	413	166	118	133	236	200	28	147
ENSG00000075711	155	296	581	304	520	280	148	327	322	422	374	209	254	338	256	128	250	305	290	224	302	394	351	282	218	382	126	353	398	304	77	146	404
ENSG00000075785	485	533	617	543	428	469	487	430	386	488	290	356	388	407	372	739	328	407	502	438	421	697	220	629	520	312	1258	621	416	500	1271	1688	459
ENSG00000075790	59	225	139	112	196	118	97	257	214	126	189	53	210	142	102	54	237	93	96	1	150	34	187	123	262	164	183	108	251	113	75	77	89
ENSG00000075826	3	0	7	13	9	6	14	22	8	0	17	0	6	0	6	0	0	7	22	0	95	19	43	12	7	1	2	0	0	3	0	2	0
ENSG00000075856	57	47	18	46	104	46	95	96	32	2	113	29	19	4	29	0	12	88	54	105	89	51	12	56	38	41	70	40	123	67	140	60	10
ENSG00000075884	72	24	414	40	6	14	6	7	0	16	23	87	0	1	9	15	0	3	0	0	3	68	2	31	43	4	652	43	0	30	4	130	152
ENSG00000075914	21	22	2	23	71	21	10	57	61	17	159	86	57	11	41	17	7	70	48	0	81	0	163	26	6	43	2	12	85	20	21	10	16
ENSG00000075945	4	0	128	24	24	14	19	9	44	86	14	7	7	40	38	0	1	23	5	0	54	4	24	12	59	32	7	18	19	15	7	30	0
ENSG00000075975	0	34	26	12	20	21	19	28	5	38	41	0	44	1	43	0	4	33	39	15	29	2	4	42	19	21	14	52	2	12	175	4	49
ENSG00000076003	3	3	0	15	4	12	9	0	21	27	12	0	19	0	8	0	10	30	0	2	3	5	3	4	0	33	16	9	1	15	117	2	84
ENSG00000076043	172	96	117	40	126	134	122	140	56	6	122	9	93	254	94	13	166	177	128	37	59	174	111	131	59	156	52	69	136	66	11	40	5
ENSG00000076053	23	3	0	29	39	18	14	46	6	0	22	2	32	44	12	14	27	22	10	48	10	46	19	23	25	69	70	89	4	17	6	49	5
ENSG00000076067	6	0	9	48	33	66	34	30	16	14	9	1	35	51	79	117	0	52	21	32	36	66	139	31	24	37	22	2	66	56	38	0	0
ENSG00000076108	236	316	292	336	238	384	186	177	253	105	247	323	185	392	202	560	53	156	130	256	180	515	178	298	269	135	721	327	234	297	330	216	428
ENSG00000076201	35	42	11	36	36	33	23	49	24	28	66	46	26	62	12	12	296	35	92	0	79	126	81	73	20	18	18	11	43	22	58	29	10
ENSG00000076242	0	6	2	13	77	6	12	29	33	9	37	52	40	17	48	0	1	88	22	53	5	25	99	28	7	82	16	32	74	23	178	44	5
ENSG00000076248	3	31	60	1	37	23	13	10	56	56	47	1	56	27	36	0	18	29	33	45	36	19	13	16	11	55	38	24	30	36	10	11	0
ENSG00000076258	0	9	2	19	19	2	1	0	5	11	6	0	9	0	2	1	1	12	9	6	2	0	33	1	3	28	3	0	10	21	2	0	0
ENSG00000076321	22	93	161	15	85	12	30	77	15	3	50	14	41	63	57	0	1	100	44	105	87	24	110	29	40	54	2	13	38	16	2	14	5
ENSG00000076351	0	21	94	13	1	0	7	22	23	45	1	12	0	25	19	0	5	3	22	29	8	7	52	25	0	3	8	8	3	14	0	12	0
ENSG00000076356	168	20	15	44	68	43	26	116	50	14	41	62	0	0	79	121	1	103	25	122	14	25	223	31	3	35	33	3	20	68	6	45	115
ENSG00000076382	0	0	1	0	0	8	0	53	0	0	0	0	18	15	0	0	0	1	0	0	1	0	1	1	4	11	0	0	11	4	1	0	16
ENSG00000076513	130	237	366	320	200	390	227	224	295	288	157	92	338	83	280	410	230	193	108	132	197	408	185	189	399	202	592	325	135	279	360	396	129
ENSG00000076554	151	234	188	92	288	219	192	130	192	50	207	241	184	83	157	13	153	222	97	243	206	140	88	143	176	195	44	92	249	163	232	67	99
ENSG00000076555	0	2	19	22	12	4	79	39	1	2	22	3	2	12	26	181	80	34	61	18	10	37	0	69	11	6	2	15	5	37	47	75	0
ENSG00000076604	325	431	187	262	302	365	469	409	293	975	171	212	617	378	279	343	982	474	749	782	779	343	746	354	353	373	147	200	703	284	527	155	235
ENSG00000076641	110	20	112	39	28	54	31	13	18	54	59	50	0	0	23	218	4	33	34	1	55	155	84	102	156	20	944	208	34	30	2	250	197
ENSG00000076650	116	9	86	16	13	23	37	5	17	29	29	1	17	70	13	0	20	38	54	22	3	49	159	16	44	34	51	33	15	43	3	16	5
ENSG00000076662	92	49	270	239	89	376	46	23	80	18	91	320	31	7	81	1257	59	53	49	26	60	1084	44	486	465	87	2880	575	31	227	194	2706	690
ENSG00000076685	276	505	358	249	510	335	379	331	353	256	389	215	397	465	318	605	369	364	286	162	270	599	309	283	399	259	878	412	419	276	199	424	277
ENSG00000076706	11	1	0	7	5	26	4	3	41	3	54	13	9	7	45	66	35	33	1	35	6	61	21	6	0	1	0	11	1	21	14	23	264
ENSG00000076716	0	39	11	6	2	6	14	0	14	28	0	2	0	0	19	0	6	52	15	49	31	0	100	9	2	20	9	5	8	20	5	3	0
ENSG00000076770	95	21	0	19	30	0	24	8	53	0	40	0	0	11	17	13	0	12	1	0	3	18	6	10	40	49	4	22	38	32	3	0	0
ENSG00000076826	3	38	14	24	25	19	15	44	16	10	13	45	38	12	20	0	152	3	53	71	122	11	2	16	21	26	4	25	49	11	96	4	5
ENSG00000076864	3	33	10	17	65	9	27	59	76	17	19	1	17	139	14	0	91	62	89	91	92	2	77	39	6	43	4	0	51	46	4	3	16
ENSG00000076928	3	11	7	72	33	92	21	44	16	5	5	0	4	3	45	19	35	9	30	45	10	106	29	23	25	36	39	70	31	42	55	103	99
ENSG00000076944	25	1	5	5	26	11	3	16	16	0	8	12	8	0	1	0	4	24	4	0	1	7	16	11	31	3	97	11	39	7	2	35	5
ENSG00000076984	111	181	60	150	178	191	194	106	127	131	130	189	80	147	100	144	174	113	92	95	184	189	306	121	165	165	212	209	155	144	147	154	131
ENSG00000077044	79	21	134	54	59	82	32	22	29	0	6	1	18	1	8	0	13	52	20	41	98	17	6	26	28	72	88	108	63	19	1	133	458
ENSG00000077063	0	0	11	4	13	12	14	3	16	0	26	0	0	0	0	0	0	2	27	0	3	0	1	12	2	19	0	3	2	15	1	0	0
ENSG00000077092	0	19	5	7	25	14	10	51	13	37	58	77	4	129	22	23	2	5	16	40	70	19	49	26	28	33	10	12	94	27	23	3	0
ENSG00000077097	232	190	195	179	316	159	200	200	266	227	296	154	184	137	178	187	243	278	198	181	154	179	331	104	220	194	231	151	266	121	41	94	21
ENSG00000077147	1101	1460	1054	753	1155	933	1210	1102	1441	883	1321	972	1232	1283	1275	302	845	1220	779	1058	837	555	931	1026	1469	1525	618	864	1409	941	1752	738	245
ENSG00000077150	0	76	55	107	55	82	6	8	54	59	37	116	38	0	15	261	20	6	35	57	39	111	4	16	48	8	757	128	37	55	208	338	410
ENSG00000077152	3	0	0	6	8	0	4	8	15	0	20	41	13	0	9	0	0	19	0	1	1	0	0	8	0	0	0	17	31	9	3	0	5
ENSG00000077157	124	67	82	124	65	69	104	70	111	26	44	86	60	118	69	356	27	116	114	19	114	67	27	79	11	68	151	117	113	85	107	146	276
ENSG00000077232	129	170	474	291	309	44	297	388	208	322	311	252	233	172	206	45	267	191	311	511	261	158	125	138	268	435	156	299	293	224	42	48	258
ENSG00000077235	26	195	125	125	204	143	132	111	137	99	110	237	120	157	122	79	274	158	223	369	206	135	228	131	134	99	103	161	147	157	75	49	79
ENSG00000077238	187	399	428	311	294	493	253	94	320	204	309	376	247	98	192	852	216	247	128	7	462	772	295	360	487	245	2317	566	254	280	430	2111	1388
ENSG00000077254	297	225	332	205	245	222	206	264	162	81	202	92	223	31	230	59	149	103	41	107	120	175	120	209	238	201	472	264	215	213	70	230	29
ENSG00000077264	0	0	0	0	2	3	2	1	0	0	0	0	0	0	0	78	40	5	0	36	0	37	0	0	0	0	0	16	0	0	0	31	0
ENSG00000077312	116	109	146	41	72	49	58	31	76	96	94	11	89	0	81	12	128	63	74	177	138	189	69	63	54	110	134	100	36	95	13	40	5
ENSG00000077327	31	0	39	216	15	18	83	225	21	38	2	57	0	0	102	0	0	21	49	92	133	1	64	45	2	44	7	107	2	94	22	3	25
ENSG00000077348	6	0	22	0	1	2	7	11	8	0	7	0	36	0	0	0	5	5	19	0	0	0	0	0	9	10	0	5	1	3	0	24	0
ENSG00000077380	168	170	169	123	166	125	171	202	177	157	209	67	213	100	135	254	161	307	315	269	248	152	229	270	315	166	77	154	119	196	93	85	73
ENSG00000077420	6	2	107	193	10	137	12	0	20	2	53	91	23	1	21	79	3	22	2	0	41	473	7	75	86	29	659	142	23	52	70	559	377
ENSG00000077454	3	0	0	0	30	4	0	0	8	0	5	0	0	60	5	0	0	0	0	17	0	40	2	0	18	21	74	0	25	9	0	31	5
ENSG00000077458	0	73	84	70	87	75	61	33	59	28	100	111	71	29	69	132	154	100	53	147	73	92	45	32	71	24	63	44	95	56	20	70	91
ENSG00000077463	3	73	153	51	78	63	48	35	38	41	69	49	15	1	22	0	26	69	24	56	65	57	135	19	65	42	74	40	55	16	5	99	149
ENSG00000077498	0	0	0	0	1	0	0	0	0	0	0	0	10	0	0	0	4	1	0	0	0	0	0	0	0	0	0	0	0	0	0	0	117
ENSG00000077514	25	36	306	78	112	37	67	149	49	35	134	36	38	159	77	18	70	58	34	39	42	31	10	35	60	13	50	25	104	89	7	52	21
ENSG00000077549	650	754	399	319	506	261	394	275	420	335	371	402	660	432	360	989	667	485	328	501	484	567	350	399	491	499	1078	355	500	306	205	1036	951
ENSG00000077585	15	35	2	14	6	9	10	7	19	9	39	0	0	10	26	0	1	44	11	45	48	0	4	40	12	18	9	3	13	0	7	3	5
ENSG00000077684	29	1	38	113	41	68	33	63	67	58	38	39	57	40	42	12	157	48	45	110	39	57	34	83	8	50	59	157	20	48	16	185	307
ENSG00000077713	0	0	0	0	0	0	2	0	15	0	0	0	0	0	18	0	0	0	1	0	11	0	24	2	3	1	0	0	0	15	0	0	0
ENSG00000077721	143	110	15	42	135	79	90	132	69	92	98	80	115	80	86	0	178	70	61	175	73	108	173	146	132	124	220	220	122	101	635	116	15
ENSG00000077782	23	2	26	35	9	25	9	4	48	1	4	7	0	1	41	0	6	46	38	0	8	36	41	5	4	44	2	5	11	3	7	5	0
ENSG00000077935	0	0	0	0	0	0	0	0	0	0	1	1	0	0	0	0	0	2	0	0	0	0	0	0	14	0	0	0	1	1	0	36	0
ENSG00000077942	24	37	139	12	63	62	57	54	101	87	25	16	10	112	50	0	84	52	54	13	111	1	83	45	12	56	36	76	88	14	1	35	5
ENSG00000077943	0	0	0	0	0	0	0	0	0	0	0	0	0	0	0	0	0	9	1	0	0	0	0	0	0	1	2	0	1	1	10	0	81
ENSG00000077984	5	1	127	111	11	45	1	4	0	6	22	4	7	1	12	41	0	0	1	1	3	56	1	53	183	15	530	83	1	20	12	153	60
ENSG00000078018	0	23	210	27	160	34	27	18	39	2	48	7	28	28	19	0	0	26	2	1	10	71	6	30	22	27	27	191	14	15	5	11	5
ENSG00000078043	0	70	111	57	141	56	98	83	61	77	75	7	64	35	107	64	10	97	81	61	51	52	55	112	54	47	36	73	152	49	65	40	104
ENSG00000078061	14	9	49	28	100	13	22	30	47	54	72	0	9	1	20	0	1	24	44	73	63	23	57	37	10	31	66	5	38	64	5	73	11
ENSG00000078070	0	24	22	33	43	24	26	49	26	37	36	38	17	0	12	14	0	54	19	1	34	20	47	4	13	60	25	12	44	35	136	46	15
ENSG00000078081	0	0	97	0	1	4	5	38	1	0	9	0	26	0	9	0	0	1	29	0	0	0	0	2	0	0	0	2	0	7	0	0	0
ENSG00000078098	0	0	0	0	0	9	0	0	16	1	0	0	0	0	0	128	0	13	0	0	1	0	0	0	0	0	0	4	16	0	0	0	0
ENSG00000078114	195	343	259	307	430	226	425	318	314	272	174	407	230	521	273	42	211	392	176	563	366	121	238	320	357	275	57	302	504	251	491	87	90
ENSG00000078124	3	5	25	19	78	35	60	30	27	14	50	7	34	136	52	0	29	51	28	14	15	2	151	50	39	68	65	21	35	40	7	74	101
ENSG00000078140	307	286	203	183	356	182	208	253	296	91	202	188	288	249	183	55	46	280	217	395	163	183	233	201	94	164	246	316	248	186	257	193	45
ENSG00000078142	3	62	141	125	216	70	108	154	140	33	111	154	93	70	89	111	136	119	37	46	91	87	104	54	145	118	183	46	124	71	11	71	315
ENSG00000078177	160	58	189	77	43	49	70	99	38	103	60	91	15	99	71	186	4	74	43	49	75	49	8	94	35	96	35	60	129	44	169	173	10
ENSG00000078237	88	46	81	25	37	55	69	59	40	6	34	0	22	56	10	311	1	24	8	41	0	28	14	46	49	0	25	53	162	26	1	5	0
ENSG00000078246	3	17	10	75	73	48	28	32	16	43	58	74	38	54	41	0	189	32	41	23	13	60	62	31	33	17	36	76	38	27	124	11	10
ENSG00000078269	133	68	164	70	108	106	89	214	131	73	98	10	153	122	150	36	42	150	129	291	118	114	166	159	41	114	65	90	146	112	26	104	15
ENSG00000078295	3	20	58	33	4	19	23	24	10	18	4	2	1	1	60	38	0	13	87	67	41	1	43	19	8	0	4	5	50	18	4	6	20
ENSG00000078304	233	347	338	291	281	212	318	255	336	102	367	212	293	336	284	415	152	334	258	117	244	212	340	189	356	416	610	284	258	210	129	472	140
ENSG00000078319	0	0	0	1	8	0	0	0	23	0	4	0	0	0	1	0	0	8	5	7	0	0	0	0	0	1	0	0	2	8	0	0	0
ENSG00000078369	318	307	312	332	245	377	291	198	297	149	281	419	286	318	177	582	162	221	275	77	270	437	258	236	254	260	618	311	374	375	470	570	440
ENSG00000078399	0	0	0	12	0	0	6	0	1	0	0	0	0	0	0	0	0	0	0	0	0	0	0	2	0	0	0	0	0	0	0	0	0
ENSG00000078401	3	0	1	17	21	23	0	26	21	0	49	9	18	0	6	309	6	7	17	0	0	14	28	25	58	4	118	16	1	4	1	156	275
ENSG00000078403	3	90	1	59	74	48	42	77	14	6	92	1	39	0	12	29	45	18	35	123	36	8	124	24	26	37	28	27	61	44	10	38	61
ENSG00000078487	0	6	43	105	21	23	57	43	11	22	0	1	16	0	63	0	55	29	57	94	33	29	14	22	13	24	6	62	9	24	135	11	34
ENSG00000078579	0	0	1	0	0	1	0	0	0	0	0	0	1	0	9	0	0	5	6	0	0	0	1	5	0	0	0	0	0	0	1	0	0
ENSG00000078596	10	0	0	0	3	0	0	1	13	1	4	0	32	0	4	0	0	33	0	0	3	0	1	6	14	10	0	2	1	18	5	0	0
ENSG00000078618	110	163	483	225	125	251	245	82	109	22	131	393	183	123	134	191	157	133	76	41	81	219	108	229	294	197	519	475	161	241	109	265	53
ENSG00000078668	162	6	113	65	91	56	143	231	89	304	290	128	36	65	165	244	13	103	130	195	146	36	112	119	104	97	90	76	141	118	22	178	35
ENSG00000078674	318	396	504	757	340	302	680	668	395	549	459	474	294	242	628	277	442	324	229	918	572	219	464	493	323	398	139	604	347	654	255	272	83
ENSG00000078687	33	68	8	96	66	96	70	27	53	90	68	2	29	58	68	0	306	62	61	2	56	9	103	54	59	63	160	108	129	32	145	63	439
ENSG00000078699	124	68	82	20	47	27	44	38	48	96	73	8	54	25	17	0	193	35	26	0	85	31	3	26	8	13	18	38	36	39	75	34	5
ENSG00000078725	0	0	0	0	8	9	0	0	0	0	0	0	1	0	0	0	0	2	0	0	1	0	5	0	0	0	4	18	1	0	0	0	0
ENSG00000078747	45	68	175	99	90	97	121	124	79	7	22	1	108	62	64	31	33	58	121	150	21	41	35	66	132	89	118	40	105	103	51	85	62
ENSG00000078804	90	179	199	226	353	179	132	127	145	152	99	590	115	190	80	233	350	111	191	22	200	344	65	113	199	96	312	194	179	119	372	440	279
ENSG00000078808	479	917	399	252	527	637	600	534	694	487	460	709	638	846	584	301	598	635	461	652	722	364	489	549	696	654	735	547	871	759	1316	589	286
ENSG00000078814	0	0	3	5	0	0	0	0	0	0	0	0	0	0	11	0	0	0	0	0	1	0	1	0	0	0	10	2	1	0	0	0	0
ENSG00000078898	3	7	0	0	1	0	4	1	0	0	1	0	9	1	0	0	4	2	9	83	1	0	0	4	0	1	24	0	0	6	4	0	0
ENSG00000078900	67	0	30	108	9	12	66	69	4	0	1	36	0	0	53	0	48	3	38	76	59	2	0	20	0	15	0	24	1	33	3	2	0
ENSG00000078902	129	156	148	104	84	152	167	81	178	46	160	254	187	161	130	120	134	176	243	42	201	280	249	170	86	182	82	103	176	229	274	178	393
ENSG00000078967	0	16	1	5	32	14	5	14	12	0	9	0	3	68	20	0	7	7	19	47	4	1	15	3	8	8	2	0	3	8	5	0	11
ENSG00000079102	0	16	0	0	0	9	0	0	0	0	0	0	0	0	0	0	0	11	0	0	0	19	0	0	0	1	0	0	0	7	57	0	79
ENSG00000079112	0	0	0	0	0	0	3	0	6	0	0	0	0	0	0	0	0	15	0	0	16	0	1	2	0	0	0	9	0	0	0	0	0
ENSG00000079134	3	63	52	40	23	40	41	22	8	24	142	1	52	0	35	0	11	57	31	111	54	41	99	58	14	40	2	41	98	46	13	88	15
ENSG00000079156	0	0	2	17	30	6	28	79	1	0	25	31	2	0	18	0	7	35	19	17	3	22	1	26	0	12	2	10	52	13	11	1	83
ENSG00000079215	6	0	18	0	9	6	2	0	4	30	9	15	8	0	16	0	0	17	0	0	1	1	5	2	2	0	53	0	0	3	1	3	0
ENSG00000079246	408	412	321	337	364	374	330	350	413	259	596	293	397	595	426	319	360	332	410	397	514	365	397	396	454	363	616	423	493	349	286	564	73
ENSG00000079257	0	2	46	6	1	6	16	51	2	31	34	8	18	1	14	1	2	31	7	1	34	24	8	8	20	2	8	1	2	9	30	7	0
ENSG00000079263	3	13	58	27	12	157	53	18	29	1	40	109	14	0	7	144	3	27	0	63	30	34	1	18	67	8	201	127	1	41	34	68	5
ENSG00000079277	3	38	79	75	54	76	20	46	35	0	29	18	61	89	43	0	7	33	36	36	71	146	24	79	134	67	723	106	80	59	191	418	28
ENSG00000079308	225	0	31	20	6	6	6	0	14	39	19	22	0	37	48	1	1	71	33	1	27	0	3	10	1	22	5	4	31	2	3	29	6
ENSG00000079313	30	6	31	2	0	33	12	0	31	0	0	0	6	4	6	0	11	7	20	0	53	26	0	2	4	0	11	23	39	18	18	5	0
ENSG00000079332	125	249	176	48	142	203	260	114	96	62	138	134	148	66	122	433	144	115	126	98	175	196	70	136	365	103	162	199	93	179	230	338	81
ENSG00000079335	124	0	53	29	16	9	4	25	5	83	21	0	0	0	8	0	0	8	6	8	17	17	0	11	16	0	9	15	13	53	3	29	0
ENSG00000079337	0	63	62	24	14	23	52	15	13	0	46	28	16	27	13	10	17	7	92	71	15	31	20	5	15	1	23	26	21	44	2	0	5
ENSG00000079385	67	87	46	37	58	72	62	22	45	58	53	4	67	203	30	300	120	32	52	0	70	134	105	31	74	21	47	27	35	111	31	66	516
ENSG00000079387	3	17	95	26	30	68	64	14	43	1	81	2	85	28	62	0	85	38	23	1	40	15	70	35	92	38	30	62	25	44	5	44	10
ENSG00000079432	44	27	18	33	37	27	12	75	43	9	49	16	32	64	25	119	0	66	33	0	40	38	25	40	19	40	103	25	35	64	161	123	46
ENSG00000079435	52	9	39	37	44	19	41	17	8	41	14	66	38	73	15	122	0	15	10	25	40	1	61	32	15	8	38	3	76	29	4	5	0
ENSG00000079459	225	75	169	68	81	105	143	127	75	304	96	131	152	61	179	11	59	180	209	475	166	138	227	119	117	191	116	158	143	172	240	41	10
ENSG00000079462	3	31	6	5	1	16	2	0	12	0	1	0	4	31	11	0	5	7	0	62	11	1	0	12	0	0	38	38	25	22	3	18	0
ENSG00000079482	3	0	48	14	19	8	34	49	9	20	6	0	27	0	56	0	49	21	43	17	46	0	13	29	0	12	0	37	49	65	0	20	0
ENSG00000079616	39	11	4	14	75	21	22	28	4	0	88	35	34	8	16	1	1	31	12	0	106	4	19	16	21	52	25	29	34	35	11	21	49
ENSG00000079691	11	81	290	113	102	155	105	81	96	34	180	156	150	69	91	57	172	147	16	90	104	32	51	71	87	63	71	24	141	117	12	67	40
ENSG00000079739	49	31	1	1	40	17	25	37	40	52	63	0	25	11	22	0	20	26	34	57	38	9	24	27	12	39	37	5	48	10	78	53	5
ENSG00000079785	386	260	174	341	375	205	325	241	371	39	707	349	376	280	236	0	270	309	141	249	251	118	212	306	223	235	136	518	236	235	380	130	154
ENSG00000079805	77	194	136	138	106	198	72	132	65	127	131	193	45	113	66	263	55	134	114	218	119	127	50	96	127	91	313	56	238	163	236	308	130
ENSG00000079819	3	3	95	0	47	22	36	10	47	1	29	83	20	1	39	0	5	36	6	0	38	0	2	17	32	20	13	47	8	3	0	0	5
ENSG00000079841	0	50	177	49	126	14	70	148	87	0	134	68	26	110	120	0	147	59	105	77	47	10	3	40	35	147	29	68	41	72	13	45	16
ENSG00000079950	83	127	40	135	115	77	44	65	72	84	105	92	144	114	48	423	113	88	93	212	85	147	26	106	119	106	268	110	162	54	152	199	274
ENSG00000079974	141	39	278	369	82	45	166	511	83	284	38	134	55	2	150	17	188	95	191	592	307	32	51	99	48	71	53	109	47	175	48	21	21
ENSG00000079999	174	411	212	76	146	116	129	131	152	116	75	134	249	195	151	12	276	131	174	188	187	122	163	95	157	183	82	91	177	156	276	98	29
ENSG00000080007	0	0	2	0	0	1	0	0	1	42	1	0	0	0	7	0	1	0	0	0	10	22	1	7	0	9	0	6	0	0	1	14	0
ENSG00000080031	3	29	16	48	52	54	21	27	15	1	23	20	78	0	28	252	59	11	22	36	20	0	47	30	101	16	32	30	29	18	0	2	5
ENSG00000080166	14	1	4	7	4	1	1	3	0	3	4	5	254	3	5	8	0	18	1	1	13	2	3	0	5	33	8	3	9	2	2	0	5
ENSG00000080189	3	27	24	56	95	54	41	50	53	84	59	49	47	72	67	0	61	84	47	66	137	28	165	51	98	59	37	123	100	37	82	89	11
ENSG00000080200	38	24	180	61	130	57	72	107	48	52	116	1	39	21	55	16	0	58	48	54	49	96	47	45	86	59	50	71	135	74	9	7	21
ENSG00000080298	7	18	121	169	40	33	129	308	22	161	58	45	10	2	130	1	20	77	62	364	189	42	66	105	15	113	68	196	24	73	44	64	6
ENSG00000080345	290	284	134	145	232	133	158	101	283	287	251	201	134	86	160	0	264	172	55	181	136	106	227	241	178	127	157	164	117	141	393	92	204
ENSG00000080371	254	130	81	112	178	158	97	78	151	64	196	86	160	24	184	225	202	176	102	119	75	453	73	180	400	107	747	185	150	139	232	442	409
ENSG00000080493	11	29	172	59	74	27	91	98	121	87	211	85	61	37	112	0	348	87	122	278	117	40	64	57	48	162	16	3	65	50	21	12	21
ENSG00000080503	315	259	798	472	382	228	272	387	358	216	398	458	333	357	369	297	178	363	229	498	438	252	433	405	267	417	425	566	307	304	37	237	231
ENSG00000080546	113	11	115	63	29	11	29	58	10	37	16	1	8	19	38	0	7	45	70	50	0	48	18	39	8	35	37	61	40	29	22	75	16
ENSG00000080561	3	0	1	0	25	2	3	15	0	0	0	1	0	0	5	0	0	0	15	0	0	0	0	5	0	1	9	0	0	0	1	0	0
ENSG00000080572	0	0	54	2	4	5	27	10	0	23	0	76	0	0	7	0	44	3	34	0	4	6	15	0	0	36	2	6	1	31	0	0	0
ENSG00000080573	0	0	22	0	0	1	0	0	26	123	0	0	3	0	0	0	0	0	1	0	0	0	28	0	0	0	2	1	24	0	0	0	0
ENSG00000080603	170	171	269	177	187	123	97	142	140	43	208	175	218	184	64	34	73	74	47	57	135	194	54	143	146	49	105	47	113	168	147	160	145
ENSG00000080608	107	116	223	93	108	104	127	183	151	52	363	40	141	275	144	14	16	123	129	154	157	127	51	150	140	198	35	163	178	85	174	42	5
ENSG00000080802	6	101	26	102	111	35	54	35	85	40	89	1	29	41	46	262	125	68	70	149	120	62	45	50	106	88	57	2	144	46	13	38	0
ENSG00000080815	181	126	377	75	137	193	105	187	99	77	207	247	67	81	150	367	226	139	47	7	104	137	140	133	261	180	496	195	273	131	9	333	496
ENSG00000080819	0	12	7	10	32	29	16	5	7	0	37	13	22	1	9	0	0	21	19	41	12	8	28	4	7	57	17	6	26	14	8	0	5
ENSG00000080822	14	8	11	6	43	24	9	37	15	41	34	18	19	0	16	94	6	24	28	31	51	51	83	14	28	25	54	37	50	28	1	32	194
ENSG00000080823	33	55	74	238	19	18	98	239	12	101	62	95	32	2	83	64	14	25	52	291	76	5	99	120	14	45	38	73	39	44	12	31	15
ENSG00000080824	2968	2536	4859	3924	3169	2378	2602	4469	2856	1837	5166	2107	2877	2376	3267	1524	2076	2640	1833	4029	2390	3097	1399	2772	2420	2340	4059	5055	2147	4233	1327	2368	1021
ENSG00000080839	3	15	68	5	3	24	14	37	30	1	31	1	41	1	4	0	4	9	6	1	24	19	17	0	10	12	14	13	7	10	0	26	5
ENSG00000080845	47	28	71	31	69	60	59	35	34	27	43	39	76	5	45	11	0	43	2	33	34	25	23	61	8	22	40	31	43	37	64	23	5
ENSG00000080947	0	0	0	10	9	0	0	0	0	0	0	0	0	0	0	0	0	0	0	0	0	0	0	2	0	0	0	0	0	0	0	0	0
ENSG00000080986	6	2	0	10	22	0	4	0	6	0	21	0	24	0	21	0	26	3	0	0	31	1	0	9	10	0	0	32	2	6	0	0	5
ENSG00000081014	10	22	0	23	49	14	21	81	67	70	57	2	14	199	18	112	105	62	12	49	46	38	34	40	9	3	45	42	40	15	3	14	55
ENSG00000081019	88	83	85	68	56	130	81	65	70	5	38	26	97	108	118	113	191	80	97	108	29	81	19	131	111	128	323	55	67	78	108	115	163
ENSG00000081026	394	354	200	181	282	314	319	187	147	217	99	6	374	197	190	61	229	127	94	130	92	141	135	220	261	163	76	233	232	244	206	22	19
ENSG00000081041	46	91	336	47	105	58	44	60	56	81	43	369	109	0	41	547	314	64	62	47	209	207	5	184	490	34	453	89	3	212	284	662	603
ENSG00000081051	5	1	2	1	2	2	3	1	0	3	1	1	1	0	1	0	1	1	2	0	4	1	1	1	1	6	0	2	1	1	2	1	0
ENSG00000081059	11	0	1	49	42	15	17	23	1	0	10	0	17	1	29	0	22	1	13	45	15	1	1	17	11	34	2	112	16	12	1	1	11
ENSG00000081087	28	142	109	50	50	72	34	33	77	32	57	3	110	51	24	464	58	66	28	71	57	96	67	97	94	34	99	38	66	121	6	146	183
ENSG00000081138	0	0	0	0	0	0	0	0	0	0	0	0	0	0	0	0	54	0	0	0	1	0	0	0	0	0	0	0	0	7	0	0	58
ENSG00000081148	0	0	0	0	10	2	0	11	0	0	13	0	7	5	0	0	0	0	0	0	0	31	0	6	0	0	0	0	0	0	0	0	0
ENSG00000081154	93	145	102	113	162	111	82	139	144	118	239	2	114	372	184	110	160	146	103	62	106	140	106	165	43	181	138	232	204	140	14	123	30
ENSG00000081177	11	32	1	1	38	1	11	18	24	45	14	0	17	57	9	0	6	7	24	13	28	1	24	7	0	33	36	20	39	29	4	18	0
ENSG00000081181	41	13	3	17	36	14	4	20	4	0	51	21	4	30	22	1	1	16	6	41	0	42	94	22	30	46	42	17	99	12	2	33	0
ENSG00000081189	100	34	137	53	23	52	1	1	39	1	52	15	0	0	25	410	8	16	38	0	26	221	4	52	40	22	154	162	7	28	2	274	5
ENSG00000081237	370	257	1332	1295	344	1288	140	102	241	21	387	1921	246	54	134	3872	100	253	108	111	293	2333	55	1525	1380	194	9415	2365	55	748	708	7880	2964
ENSG00000081277	0	81	16	57	89	70	75	6	152	2	171	6	119	3	98	369	52	147	100	7	135	359	32	46	4	135	89	127	43	65	67	124	98
ENSG00000081307	0	32	43	27	60	17	52	52	27	36	61	53	55	0	70	0	16	41	30	291	7	5	3	25	17	66	16	7	56	57	836	35	0
ENSG00000081320	136	162	340	257	187	209	154	69	193	106	108	191	267	52	84	554	98	115	110	71	125	456	118	376	186	149	794	236	94	155	278	982	527
ENSG00000081377	0	10	16	47	70	38	36	35	60	14	24	220	66	70	41	171	28	52	53	128	53	3	38	36	13	12	2	36	23	31	21	3	10
ENSG00000081386	0	0	4	22	1	0	10	5	2	0	9	1	12	0	18	0	70	11	1	0	0	0	23	34	3	1	0	0	2	14	0	0	0
ENSG00000081665	79	57	1	31	28	16	35	48	37	0	58	52	10	1	8	15	87	39	9	25	12	29	16	11	14	28	60	53	79	17	4	7	10
ENSG00000081692	25	30	46	47	25	24	9	53	27	39	42	92	39	131	27	0	4	23	26	49	41	51	41	76	5	16	24	2	43	7	77	4	20
ENSG00000081721	3	1	1	9	12	7	22	15	19	2	12	1	53	60	3	0	7	42	0	64	4	18	1	5	33	13	2	32	35	12	30	14	98
ENSG00000081760	3	45	87	85	133	96	58	58	139	44	37	1	30	2	47	24	145	47	54	80	50	69	232	68	42	96	71	131	66	46	0	13	147
ENSG00000081791	79	40	2	48	143	10	31	42	62	34	63	18	28	4	19	18	191	43	23	0	108	41	141	67	29	43	72	63	49	62	17	63	11
ENSG00000081803	72	110	145	53	106	25	37	62	107	16	53	12	18	81	56	15	24	54	42	31	21	71	15	50	33	84	44	51	69	59	8	2	30
ENSG00000081870	15	25	42	28	130	25	30	104	24	83	115	71	49	37	37	1	1	38	55	146	114	41	77	38	38	63	37	90	87	31	42	13	6
ENSG00000081913	140	22	82	89	79	35	90	53	63	2	91	1	28	1	48	24	0	21	15	0	40	115	61	47	45	37	75	36	96	56	8	54	264
ENSG00000081923	169	202	130	116	253	124	173	127	178	293	148	295	147	136	162	13	382	107	170	358	105	66	241	147	146	220	83	125	182	112	108	13	79
ENSG00000082014	0	0	23	5	1	2	0	9	16	1	4	0	0	0	1	0	0	13	0	0	17	44	0	0	16	0	46	2	0	0	0	36	15
ENSG00000082068	184	68	45	21	90	55	47	64	44	10	80	2	41	56	48	316	8	46	31	14	138	120	30	32	79	98	23	31	39	32	7	33	11
ENSG00000082074	331	92	768	663	136	785	70	76	131	35	201	609	123	39	68	1202	36	93	101	140	155	1185	59	675	936	117	4308	1239	26	361	349	1633	856
ENSG00000082146	0	0	4	15	1	9	4	52	0	14	3	0	4	45	8	1	1	1	2	0	1	0	2	1	21	4	20	21	39	16	3	0	0
ENSG00000082153	626	296	622	199	475	465	356	237	378	171	387	568	491	392	258	377	268	266	179	104	367	619	220	417	439	313	711	296	431	356	261	560	265
ENSG00000082196	0	0	0	0	16	0	8	9	3	0	12	0	18	0	12	0	0	0	0	0	37	0	0	0	0	0	0	0	0	1	0	0	0
ENSG00000082212	14	27	13	25	71	18	10	10	54	70	90	26	10	61	46	0	68	42	20	31	33	21	81	12	33	80	64	90	12	29	5	22	118
ENSG00000082213	127	117	270	65	70	39	62	119	64	48	114	42	157	159	97	0	241	102	60	3	46	18	151	97	53	75	16	98	134	35	14	96	11
ENSG00000082258	145	129	65	48	103	65	62	135	61	83	156	143	95	146	59	0	175	64	89	92	37	34	156	79	81	146	76	31	198	87	101	46	111
ENSG00000082269	157	79	8	54	72	66	58	128	67	33	124	3	109	92	40	0	102	81	47	0	130	79	178	77	140	195	120	107	69	37	240	45	21
ENSG00000082293	0	0	0	0	0	0	0	0	0	0	3	0	0	0	0	0	101	0	0	0	0	0	0	0	0	0	0	0	0	0	0	0	113
ENSG00000082397	6	20	97	20	8	25	3	1	1	33	33	0	13	1	3	0	26	0	16	0	9	30	1	2	0	0	8	0	1	13	15	58	0
ENSG00000082438	64	49	57	66	109	85	71	106	69	156	138	32	108	48	74	0	134	111	53	177	42	51	191	80	56	157	47	161	153	68	38	40	21
ENSG00000082458	74	161	532	222	353	121	249	318	241	114	277	205	211	222	169	0	22	271	148	322	327	203	390	229	115	304	82	296	327	190	172	84	35
ENSG00000082482	3	0	1	0	0	0	0	0	0	6	0	45	0	1	0	0	14	7	26	20	0	0	1	15	2	1	0	3	1	10	1	0	0
ENSG00000082497	13	154	9	129	111	8	124	105	130	118	102	8	102	82	157	164	21	182	174	49	66	31	193	83	26	245	36	62	176	36	146	40	330
ENSG00000082512	3	0	0	0	0	0	3	24	1	2	7	1	2	0	12	40	6	50	58	37	9	1	27	11	33	18	29	25	0	51	1	0	75
ENSG00000082515	157	80	0	21	60	62	34	41	78	18	52	3	93	83	84	0	138	65	47	115	91	38	149	72	29	63	49	43	59	46	222	4	5
ENSG00000082516	28	22	1	1	37	0	13	12	16	22	26	0	0	39	11	0	7	7	4	0	2	45	1	17	0	1	29	0	23	0	1	0	0
ENSG00000082641	124	163	191	211	147	162	183	181	260	128	176	177	153	172	214	49	146	152	140	237	199	138	205	154	100	238	51	106	165	232	262	135	20
ENSG00000082701	35	103	208	99	82	40	67	73	99	28	137	69	92	132	112	316	26	147	90	16	131	92	212	115	113	127	229	166	119	41	5	107	41
ENSG00000082781	272	169	353	109	88	134	67	90	216	157	148	132	85	59	121	316	29	219	34	48	92	63	215	114	57	140	55	124	301	133	12	122	69
ENSG00000082805	124	45	281	114	106	85	125	69	55	91	179	199	87	0	86	239	15	80	82	170	144	44	96	134	89	79	82	167	39	104	15	73	84
ENSG00000082898	10	83	321	76	91	91	92	162	134	86	146	124	153	81	103	35	12	72	74	124	93	159	47	176	40	66	146	110	195	95	152	45	10
ENSG00000082996	373	115	124	166	133	154	68	130	92	51	156	200	198	89	91	560	28	71	101	26	26	331	80	114	160	87	819	360	90	134	325	276	34
ENSG00000083067	0	0	0	0	0	20	0	0	0	2	2	0	0	0	0	185	0	2	1	0	0	0	0	8	0	3	0	18	0	6	44	0	98
ENSG00000083093	0	43	50	18	43	37	26	43	59	18	48	0	59	21	48	0	0	25	21	1	36	0	86	47	15	7	18	0	12	38	156	41	10
ENSG00000083097	137	207	86	115	97	86	108	183	104	39	29	53	88	176	60	14	142	115	56	0	99	24	97	89	97	85	17	68	150	54	253	49	15
ENSG00000083099	278	68	312	160	141	109	224	252	210	49	324	101	190	164	163	39	416	239	106	225	190	274	148	124	134	150	32	230	165	249	11	96	128
ENSG00000083123	0	43	1	1	5	2	4	0	12	0	29	68	5	0	2	0	0	24	3	0	0	0	1	0	0	0	4	11	5	0	7	0	5
ENSG00000083168	111	198	556	372	154	331	154	150	191	266	212	186	239	166	168	460	65	173	180	232	163	426	158	348	97	120	955	247	245	162	190	350	111
ENSG00000083223	230	316	891	468	384	515	184	169	271	199	423	431	108	176	214	1216	221	252	308	120	258	1249	78	410	375	279	1106	643	212	356	265	870	700
ENSG00000083290	0	1	1	16	33	12	12	55	5	62	20	0	11	0	16	0	56	11	4	15	1	0	2	14	6	1	32	31	3	8	12	9	0
ENSG00000083307	86	139	233	60	260	64	138	89	147	106	160	117	104	69	141	0	289	119	153	112	152	37	110	101	64	152	35	104	145	35	21	21	31
ENSG00000083312	286	476	472	337	489	377	253	319	430	136	588	241	442	532	285	378	101	326	262	323	308	369	303	372	442	355	546	481	445	487	216	322	109
ENSG00000083444	7	19	258	8	30	36	9	0	13	0	38	2	8	1	22	0	15	24	9	0	57	22	1	27	37	15	7	48	54	32	1	198	5
ENSG00000083457	0	1	1	3	14	12	13	56	47	39	37	2	33	35	41	0	5	26	20	6	24	26	77	30	38	5	27	6	46	33	200	13	95
ENSG00000083520	131	166	350	118	136	152	100	170	184	14	201	54	203	83	128	454	10	154	97	125	101	177	97	175	150	156	213	250	171	121	22	89	159
ENSG00000083535	4	54	110	106	89	44	55	79	18	1	58	208	25	36	53	0	8	53	17	64	10	31	10	19	76	54	5	98	38	40	83	10	21
ENSG00000083544	12	30	2	30	25	9	48	55	51	34	161	1	29	57	44	0	112	37	35	0	30	0	84	34	34	42	16	60	75	15	13	33	5
ENSG00000083635	0	12	3	0	41	9	3	23	15	28	7	24	3	32	10	21	10	31	5	0	13	41	149	8	19	15	3	1	43	13	3	16	6
ENSG00000083642	182	88	96	61	122	65	65	98	106	0	181	33	103	111	122	208	1	69	48	23	102	55	105	99	118	65	195	190	152	88	9	112	16
ENSG00000083720	37	1	18	13	5	52	1	54	19	0	53	72	8	16	17	0	126	42	16	0	12	11	1	12	2	59	0	6	28	24	2	0	0
ENSG00000083750	0	0	42	15	1	0	0	22	2	4	3	22	7	1	22	0	5	17	6	0	22	0	0	2	17	17	8	2	27	7	0	4	0
ENSG00000083799	176	548	508	304	170	323	162	308	322	297	227	337	279	209	259	432	371	297	162	257	309	577	82	267	456	372	1112	348	288	228	521	602	259
ENSG00000083807	0	0	0	0	0	2	1	0	4	0	1	10	0	0	1	0	0	0	0	4	0	1	0	0	0	4	0	23	0	0	2	0	0
ENSG00000083812	29	62	26	7	17	14	1	3	0	2	20	0	0	20	3	12	0	25	40	0	0	0	1	0	10	0	18	0	12	3	2	53	0
ENSG00000083814	0	0	1	0	0	0	0	0	1	1	0	0	0	0	0	0	0	0	17	0	0	0	0	0	4	0	13	0	0	0	0	0	0
ENSG00000083817	0	0	0	0	1	10	6	17	0	0	0	0	0	0	9	0	0	0	3	0	0	0	0	0	0	1	17	15	17	0	0	0	0
ENSG00000083828	0	5	2	3	5	11	11	0	0	0	1	0	0	1	4	0	1	5	3	49	3	5	4	0	2	0	19	0	4	5	2	8	0
ENSG00000083838	0	6	5	38	9	8	43	41	9	39	14	2	0	0	24	0	4	1	13	59	37	1	10	4	25	18	14	16	29	1	4	2	5
ENSG00000083844	208	13	43	83	110	56	70	101	52	53	32	17	45	10	58	174	200	46	82	49	128	5	13	66	72	20	91	140	29	59	5	23	158
ENSG00000083845	437	508	653	265	413	496	489	485	417	251	998	551	625	737	639	351	311	628	368	374	395	779	276	592	754	879	378	835	428	636	726	470	264
ENSG00000083857	287	278	51	66	154	87	76	96	241	165	132	113	167	174	87	14	143	82	47	36	95	69	110	70	110	56	47	138	251	75	213	64	40
ENSG00000083896	566	416	614	444	516	652	339	329	529	226	354	385	327	381	342	1074	546	279	206	262	311	823	210	333	450	361	534	403	297	547	270	761	620
ENSG00000083937	349	181	88	195	234	208	274	249	248	75	171	63	390	242	213	205	302	145	148	66	246	316	175	296	406	208	448	199	226	120	344	229	29
ENSG00000084070	263	40	659	530	134	525	123	105	104	58	78	801	153	155	92	1492	148	98	86	4	118	575	97	632	248	125	1775	396	47	307	381	2582	993
ENSG00000084072	26	28	137	20	35	28	41	59	26	1	47	56	41	48	36	0	5	45	37	63	47	35	23	37	38	55	21	34	102	15	5	4	5
ENSG00000084073	225	88	61	54	154	70	81	77	49	178	86	105	231	53	107	247	72	54	23	101	43	78	259	201	80	32	51	51	75	69	36	163	154
ENSG00000084090	651	514	495	369	476	439	491	691	674	532	507	370	528	541	482	147	703	680	401	291	461	454	328	493	533	559	270	425	580	353	601	202	239
ENSG00000084092	122	8	4	0	14	0	24	21	18	66	18	48	21	20	24	1	1	28	0	55	16	0	2	22	17	24	3	33	27	25	10	4	11
ENSG00000084093	245	184	725	136	258	181	137	243	189	112	375	68	103	380	144	16	27	141	86	123	172	236	189	195	146	157	185	217	258	155	22	84	92
ENSG00000084110	37	11	28	17	0	3	0	23	0	0	9	0	1	0	0	0	0	0	18	0	0	42	0	20	21	5	36	5	0	1	46	135	10
ENSG00000084112	247	24	83	125	70	119	40	48	121	105	85	169	95	4	83	182	67	100	244	56	143	107	28	96	59	91	153	135	57	48	221	176	215
ENSG00000084207	1504	3299	2675	2356	2428	2501	3207	3053	4387	2091	3788	1765	2683	2228	3031	1568	3118	4167	2302	3631	3243	4008	2657	4312	3364	3197	1230	4187	2459	3202	2917	1506	1364
ENSG00000084234	1613	1188	1486	1175	1183	1167	1060	965	1325	850	998	1029	1004	2505	1168	647	1164	1424	1168	633	1081	1163	1613	1163	883	1122	1042	1117	1572	1036	736	1405	801
ENSG00000084444	6	0	0	6	20	14	1	0	5	0	0	0	0	0	0	0	0	6	0	0	0	0	1	0	0	0	6	0	1	0	2	0	5
ENSG00000084463	73	118	136	195	152	145	203	163	175	251	162	63	185	83	217	24	197	145	126	230	113	100	99	172	119	174	149	231	209	204	403	172	137
ENSG00000084623	157	62	323	120	61	73	82	119	101	151	187	66	155	124	145	38	9	119	74	15	126	83	192	116	121	218	195	106	86	106	69	46	138
ENSG00000084636	3	1	0	13	0	15	1	0	9	5	6	2	0	1	5	17	20	24	1	26	0	0	9	3	0	3	7	8	3	2	1	3	0
ENSG00000084652	22	144	152	120	73	127	69	9	124	36	165	59	61	248	110	13	10	42	62	94	77	45	289	118	78	173	58	33	56	66	57	4	65
ENSG00000084674	23	2	6	1	4	2	1	5	1	122	2	1	1	2	1	11	12	4	5	0	5	5	1	1	10	4	7	11	3	8	2	4	4
ENSG00000084676	30	40	430	93	142	57	71	86	58	59	71	71	94	32	48	373	75	62	69	0	171	279	115	91	130	87	504	199	134	94	5	311	256
ENSG00000084693	0	6	2	30	8	25	14	27	30	1	8	23	14	26	27	0	238	29	34	40	19	0	11	23	2	4	2	48	42	23	18	9	0
ENSG00000084731	0	0	0	3	1	0	2	7	0	0	0	0	0	0	0	0	0	0	0	0	19	0	0	4	0	13	0	0	2	0	0	21	0
ENSG00000084733	598	285	110	209	368	255	211	257	469	358	535	266	545	430	250	344	105	312	200	240	205	339	481	260	349	400	459	274	257	244	594	228	104
ENSG00000084754	140	302	433	158	200	190	190	220	191	198	367	260	151	295	211	146	149	217	137	8	177	127	229	189	224	196	264	204	243	288	134	158	191
ENSG00000084764	0	0	1	4	24	5	0	50	13	50	0	25	0	1	4	0	1	2	20	0	80	1	20	0	8	4	2	18	3	0	1	3	25
ENSG00000084774	17	31	12	1	7	45	25	23	26	0	8	4	15	0	8	96	2	14	37	24	0	6	15	29	53	31	2	73	15	18	41	3	5
ENSG00000085063	567	877	931	1146	836	977	947	1611	1142	844	1460	886	638	1082	1159	643	366	963	934	932	817	1117	908	780	829	980	807	1071	952	984	1369	586	820
ENSG00000085117	1219	1594	1183	1247	980	1182	1129	810	1472	1180	1038	962	1296	1415	1100	1889	1589	1739	1461	847	1382	1881	1848	1048	1609	1041	1520	1078	1001	1077	1483	3453	2056
ENSG00000085185	0	3	3	3	2	5	2	7	15	0	8	46	10	0	0	1	1	22	11	0	9	0	66	0	5	3	19	0	3	8	2	48	22
ENSG00000085224	582	360	758	575	487	303	494	732	415	233	582	200	331	471	485	1077	214	447	218	219	434	314	309	550	430	407	706	609	675	289	56	770	154
ENSG00000085231	35	35	4	19	65	1	27	140	26	23	111	1	29	147	9	1	11	31	12	0	23	32	29	19	38	73	17	32	34	15	11	16	11
ENSG00000085265	0	0	104	28	8	17	1	0	1	1	5	8	1	0	7	400	0	1	0	0	28	112	0	32	130	3	169	2	2	1	1	411	305
ENSG00000085274	0	17	12	16	49	14	13	15	20	30	89	1	46	1	21	0	1	38	4	35	10	1	10	5	50	29	52	58	59	2	5	14	16
ENSG00000085276	143	206	207	171	203	162	170	201	272	215	137	34	169	157	153	116	132	186	172	333	163	92	114	189	241	246	50	103	155	113	136	45	39
ENSG00000085365	14	48	68	122	238	81	130	121	200	170	143	6	82	80	147	15	98	127	96	175	152	4	154	152	105	131	83	258	193	103	17	178	16
ENSG00000085377	6	32	22	20	72	24	36	44	55	119	15	51	9	37	21	0	69	43	48	37	62	10	24	42	51	37	8	14	74	27	166	9	5
ENSG00000085382	82	0	1	0	40	5	7	13	1	22	12	0	35	56	5	0	0	0	9	17	0	1	2	14	6	23	0	0	8	0	8	0	0
ENSG00000085415	91	37	0	11	33	13	21	17	29	17	15	2	28	0	36	85	122	36	26	75	44	16	36	22	30	47	18	21	17	16	16	6	122
ENSG00000085433	0	2	8	9	24	23	56	50	18	126	63	0	27	44	37	0	153	19	15	0	8	0	14	17	16	33	46	55	39	17	12	77	50
ENSG00000085449	241	224	175	65	154	153	202	175	148	27	182	90	169	95	140	13	37	132	85	120	47	59	91	160	305	218	104	128	235	129	250	45	20
ENSG00000085465	0	0	2	7	18	8	0	2	1	23	1	0	0	1	4	0	1	8	1	0	0	0	1	11	0	18	2	0	2	0	2	3	0
ENSG00000085491	319	182	82	94	155	109	166	144	143	143	192	133	171	344	132	90	367	123	99	109	116	190	107	155	235	236	108	76	207	116	139	18	24
ENSG00000085511	90	70	97	111	91	134	73	38	89	76	137	4	138	50	46	12	181	108	86	159	60	77	137	89	54	108	6	96	171	66	13	42	15
ENSG00000085514	70	6	58	36	14	38	0	17	39	2	17	62	0	0	0	154	0	24	5	0	40	240	2	63	75	28	225	41	0	57	27	333	624
ENSG00000085552	3	27	2	26	77	36	27	22	34	0	64	3	16	11	20	17	7	71	18	41	56	5	82	18	7	20	5	15	61	20	1	11	11
ENSG00000085563	0	1	1	0	0	0	3	0	1	0	13	0	9	0	0	0	0	5	10	0	1	0	0	0	0	0	0	13	0	9	0	0	0
ENSG00000085644	0	0	1	0	0	8	0	0	1	30	0	0	1	11	13	0	0	6	0	0	16	0	2	3	0	0	13	23	8	0	0	2	0
ENSG00000085662	478	188	74	294	264	488	115	121	370	90	190	107	447	336	57	311	252	194	213	87	224	1391	428	178	125	244	177	492	897	424	336	489	29
ENSG00000085719	170	234	402	194	214	182	293	196	220	14	256	326	179	315	187	223	89	176	306	210	152	136	113	209	173	342	72	156	120	202	109	102	54
ENSG00000085721	84	105	31	58	76	32	91	82	73	153	39	67	91	42	78	22	123	203	137	173	89	16	71	64	41	69	14	10	60	60	272	12	38
ENSG00000085733	698	1019	231	399	772	651	752	486	852	785	528	572	825	566	630	697	878	955	1182	728	1090	454	1121	527	462	869	240	344	834	388	1136	188	371
ENSG00000085760	61	82	202	79	160	95	129	31	85	65	117	102	84	64	78	254	101	81	58	53	56	61	82	68	62	88	49	148	85	97	8	13	10
ENSG00000085788	0	12	32	16	35	22	8	34	13	16	43	1	23	115	31	0	44	37	42	0	50	6	35	5	8	36	2	0	23	18	5	3	0
ENSG00000085831	116	114	91	43	102	36	55	24	70	83	35	107	86	53	32	15	608	105	84	128	76	13	86	56	76	93	88	30	137	104	8	13	25
ENSG00000085832	37	96	346	50	90	81	29	119	96	47	133	95	53	122	86	156	0	74	41	74	172	89	72	34	87	90	139	101	63	29	12	72	40
ENSG00000085840	0	0	0	3	0	0	0	0	1	0	0	0	3	0	0	0	0	9	0	0	1	0	0	0	21	0	0	5	0	0	0	0	0
ENSG00000085871	255	308	145	147	272	170	307	266	278	106	395	109	362	511	366	234	197	264	186	442	202	104	325	178	297	357	158	165	392	166	63	61	50
ENSG00000085872	34	68	8	57	109	49	90	132	114	118	107	31	101	79	44	0	227	74	59	36	51	80	270	42	22	97	91	64	68	49	256	149	120
ENSG00000085978	43	45	17	14	99	12	78	58	47	52	38	0	27	61	30	18	1	54	38	0	85	3	118	49	32	50	21	6	57	24	23	7	5
ENSG00000085982	127	231	81	101	148	78	44	113	112	175	89	34	64	85	76	13	122	61	117	214	77	18	207	42	57	114	38	65	67	47	21	37	5
ENSG00000085998	65	12	1	17	6	1	17	2	13	7	23	23	4	1	20	14	107	7	11	0	4	0	0	3	8	0	2	21	0	1	10	0	10
ENSG00000086015	110	11	5	17	50	14	13	39	35	0	42	1	4	0	19	1	2	40	9	1	64	40	7	22	19	1	3	46	40	22	4	5	11
ENSG00000086061	257	324	346	302	353	364	285	524	318	348	239	339	446	171	348	441	291	264	348	421	300	516	305	472	626	346	1017	487	265	382	727	763	285
ENSG00000086062	1616	1019	748	609	1181	1125	865	710	1079	956	749	1223	963	1012	644	775	853	1225	840	864	1030	1000	1078	1094	792	1012	1006	646	1875	734	1084	1389	931
ENSG00000086065	292	309	54	172	379	192	389	323	209	314	316	444	426	500	335	1299	618	465	428	814	343	234	697	356	395	456	317	271	474	240	279	350	432
ENSG00000086102	128	93	118	168	161	111	101	191	123	137	89	18	138	40	141	54	20	143	77	219	179	52	44	167	127	134	57	138	158	42	108	22	24
ENSG00000086159	0	21	0	0	15	0	1	6	0	1	1	0	3	0	7	0	0	1	0	0	10	1	2	2	3	0	0	0	0	0	0	0	0
ENSG00000086189	0	9	17	12	14	19	13	56	39	5	24	5	52	0	40	0	1	36	7	47	29	47	156	43	9	35	5	22	27	18	7	1	0
ENSG00000086200	88	41	84	59	38	14	35	90	22	17	20	16	32	44	16	15	0	29	29	21	31	18	45	39	7	13	9	6	30	2	7	13	16
ENSG00000086205	0	8	1	0	14	0	7	0	5	0	0	0	31	0	0	0	0	0	0	0	4	0	2	5	0	7	0	0	6	0	0	0	0
ENSG00000086232	245	181	211	155	170	102	129	197	207	76	175	15	68	118	130	0	188	157	147	230	68	142	107	118	102	129	118	222	211	105	40	28	30
ENSG00000086288	42	0	0	0	9	9	0	0	0	0	0	0	0	0	0	0	0	0	0	0	0	0	0	2	0	1	92	0	0	0	0	33	0
ENSG00000086289	0	7	2	45	5	11	7	0	1	5	2	0	8	52	23	0	7	29	12	0	33	0	71	1	3	9	2	0	32	7	11	3	0
ENSG00000086300	169	39	63	66	50	30	7	19	18	91	30	133	0	1	4	283	0	13	54	0	74	160	28	49	383	5	888	302	42	75	71	523	366
ENSG00000086475	87	53	44	54	87	67	90	144	79	236	81	9	79	18	49	43	11	112	90	56	69	11	106	81	64	54	31	33	109	29	98	66	15
ENSG00000086504	89	49	57	23	43	75	56	40	64	41	61	9	93	28	74	101	15	40	77	54	51	44	20	50	46	60	95	42	61	43	122	67	10
ENSG00000086544	76	131	34	86	143	112	89	106	65	146	84	77	96	118	11	37	73	57	132	104	219	328	98	73	58	38	265	120	116	93	173	37	15
ENSG00000086548	818	1317	1085	379	1374	770	756	551	666	618	454	305	909	2606	538	361	910	358	570	494	517	515	909	414	679	964	608	423	1002	593	222	264	140
ENSG00000086570	81	44	8	18	53	57	52	6	75	29	67	4	79	131	76	83	42	178	31	55	20	53	21	3	11	91	2	12	9	0	17	0	23
ENSG00000086589	240	221	205	132	178	137	198	173	110	114	149	146	142	292	191	25	257	128	127	217	149	283	144	149	161	147	287	242	187	121	133	321	79
ENSG00000086598	73	233	107	83	165	128	170	122	213	251	291	43	224	156	191	122	197	151	107	179	116	148	189	183	220	196	191	172	156	183	140	78	15
ENSG00000086619	109	20	3	12	99	17	23	90	38	60	128	4	22	26	33	20	111	52	8	3	51	34	122	19	74	65	66	38	61	46	2	115	0
ENSG00000086666	414	203	299	252	326	267	275	421	207	201	338	38	379	264	180	281	386	276	310	216	241	336	82	319	300	214	621	318	329	301	142	286	177
ENSG00000086696	0	9	4	0	0	0	0	0	14	0	13	0	0	0	8	22	3	10	12	0	1	1	1	0	0	20	40	0	3	7	0	10	48
ENSG00000086712	0	57	64	9	4	26	20	49	51	8	22	42	75	1	54	29	44	29	30	50	24	2	57	47	4	15	4	35	29	32	4	8	5
ENSG00000086730	11	2	11	54	21	125	1	0	30	2	13	293	2	0	12	92	94	15	1	0	19	200	14	109	60	10	405	58	0	43	39	948	475
ENSG00000086758	66	196	434	399	230	284	301	372	312	161	340	134	219	249	260	293	210	226	209	174	218	419	177	218	330	154	192	254	306	349	201	215	82
ENSG00000086827	19	87	63	36	51	26	29	22	61	2	87	4	49	5	109	0	125	87	54	34	104	76	84	24	32	173	24	28	41	61	4	53	5
ENSG00000086848	11	18	1	1	2	12	5	0	0	0	9	0	1	0	2	81	1	13	13	0	8	0	1	1	4	0	0	0	0	0	5	28	5
ENSG00000086991	0	0	0	0	1	32	0	0	0	0	1	1	0	0	0	0	0	11	0	0	0	0	0	0	0	0	0	11	2	9	97	0	0
ENSG00000087008	3	88	91	92	98	91	37	38	33	118	71	1	8	30	37	0	33	38	58	64	129	63	30	64	84	24	22	51	117	26	27	9	0
ENSG00000087053	13	5	7	29	34	10	15	69	41	56	34	21	20	32	19	1	28	24	14	1	74	31	8	10	13	34	51	69	82	34	41	7	6
ENSG00000087074	277	497	726	727	347	894	257	292	235	390	171	1500	279	296	111	3899	962	150	590	500	640	1807	248	825	2688	152	3026	565	239	777	1422	7030	3214
ENSG00000087076	0	0	0	0	0	0	0	0	0	0	0	0	0	28	0	0	0	7	0	0	0	8	0	0	3	0	0	0	0	0	0	0	5
ENSG00000087077	37	97	18	16	103	73	87	125	152	99	135	22	167	187	110	15	187	110	174	147	266	144	156	40	79	134	74	137	170	25	65	50	5
ENSG00000087085	0	0	0	0	0	0	0	0	0	0	0	0	0	0	0	0	0	2	4	0	0	0	0	0	0	0	2	14	0	0	0	0	0
ENSG00000087086	929	1128	1380	1000	806	1303	961	1000	1132	1257	969	1158	775	1465	849	3013	763	660	1061	1567	1165	2746	850	2208	4217	921	10111	2145	1063	1282	2294	7219	2035
ENSG00000087087	123	96	235	160	224	146	75	69	177	34	192	70	122	139	101	251	95	86	150	42	142	105	22	89	97	102	154	124	134	227	67	134	150
ENSG00000087088	13	6	0	16	29	62	34	21	32	47	23	9	12	42	23	167	146	230	141	41	131	92	169	38	62	43	49	24	20	17	234	618	34
ENSG00000087095	43	9	29	50	31	14	1	65	45	54	31	1	6	53	26	0	5	9	21	0	54	8	23	33	13	53	11	46	18	39	3	2	15
ENSG00000087111	98	146	139	69	118	148	84	122	62	46	89	35	96	115	92	240	113	131	79	79	51	36	28	114	59	105	31	90	120	103	73	179	5
ENSG00000087128	0	163	96	197	117	89	22	97	41	325	76	0	36	79	60	105	100	7	121	89	94	688	28	93	129	41	142	67	72	29	101	155	41
ENSG00000087152	138	286	231	134	98	229	233	113	338	231	184	89	421	358	222	374	201	226	352	195	237	272	365	195	150	185	321	140	274	239	355	626	616
ENSG00000087157	101	0	33	26	17	56	4	11	5	1	25	89	1	19	19	10	7	7	38	2	35	6	13	74	68	28	536	55	27	43	3	242	215
ENSG00000087191	228	153	240	133	145	200	280	192	209	94	236	32	220	116	160	46	97	220	176	264	214	198	172	182	126	168	50	245	151	222	142	238	29
ENSG00000087206	65	50	51	40	71	113	26	42	47	31	17	121	90	0	87	19	104	9	26	49	7	21	29	52	18	33	193	73	38	67	112	101	362
ENSG00000087245	0	0	0	4	1	0	0	0	13	0	0	0	0	0	10	0	0	20	0	0	1	0	1	0	0	0	0	0	7	0	2	0	0
ENSG00000087250	0	10	1	5	9	0	45	16	0	43	2	0	0	0	33	0	0	30	16	0	0	1	61	18	0	17	2	68	1	3	12	2	5
ENSG00000087253	113	28	33	32	35	22	60	20	48	0	29	13	87	81	22	159	101	42	25	1	43	80	48	31	49	30	409	48	33	19	1	169	15
ENSG00000087258	0	0	0	0	0	0	0	0	0	0	0	0	0	0	0	0	0	2	0	0	0	1	0	0	0	0	0	0	17	8	0	0	0
ENSG00000087263	95	68	100	30	83	53	70	82	80	84	178	34	47	73	42	0	142	70	13	0	66	73	51	45	17	61	19	64	128	62	10	2	10
ENSG00000087266	133	132	438	63	63	202	101	25	141	65	133	201	102	274	59	138	100	124	93	138	97	622	60	167	278	76	415	168	165	144	119	335	167
ENSG00000087269	167	56	260	61	120	33	62	54	138	27	119	83	34	57	125	43	0	83	41	97	109	43	88	76	29	105	33	64	121	91	9	12	5
ENSG00000087274	51	93	46	150	116	121	105	124	105	108	87	80	75	200	104	215	159	117	182	159	158	70	75	144	74	73	230	69	146	109	207	153	170
ENSG00000087299	4	1	5	12	58	16	25	12	20	31	38	0	9	30	3	1	12	28	28	148	66	32	3	11	1	44	5	55	4	42	14	39	0
ENSG00000087301	6	1	0	27	3	45	8	19	23	0	22	26	8	0	9	11	3	7	0	19	24	36	2	2	22	28	4	4	44	3	77	2	5
ENSG00000087302	461	162	356	64	143	131	212	276	238	330	205	109	240	132	161	39	298	138	123	330	376	144	259	228	177	209	247	257	190	114	16	104	173
ENSG00000087338	62	113	128	87	96	38	86	90	52	104	56	68	72	38	53	78	311	89	124	6	89	80	165	85	70	85	84	33	128	91	23	96	240
ENSG00000087365	286	397	1173	590	427	320	264	262	506	342	531	457	400	317	390	143	455	243	247	669	346	420	412	339	331	296	458	404	421	549	70	342	430
ENSG00000087448	3	38	13	22	41	52	23	69	54	0	144	22	47	110	75	0	83	78	61	56	76	42	40	22	25	83	2	135	70	18	5	3	31
ENSG00000087460	316	252	161	223	414	261	236	356	257	203	248	342	245	294	220	143	172	251	246	289	169	286	374	267	212	286	363	303	282	214	269	190	277
ENSG00000087470	302	83	387	131	134	78	93	148	156	61	313	44	158	200	152	30	214	140	25	1	21	89	119	136	87	129	104	205	142	85	8	104	10
ENSG00000087494	0	0	8	0	16	17	5	0	49	2	48	4	33	2	15	0	0	59	0	0	9	0	12	5	0	1	7	89	0	5	0	0	0
ENSG00000087495	0	0	0	1	0	0	1	1	0	0	0	0	0	1	0	0	66	0	0	0	0	0	1	33	0	1	0	0	6	0	0	0	0
ENSG00000087502	64	70	108	144	208	125	132	140	91	143	110	119	169	176	85	409	279	79	74	197	121	62	136	130	85	62	217	96	78	172	20	111	156
ENSG00000087510	165	134	159	67	157	169	138	141	90	164	64	203	117	200	67	101	198	115	143	1	97	183	152	29	62	100	84	109	71	90	185	36	5
ENSG00000087586	3	8	1	9	17	2	0	11	18	0	27	0	51	0	6	32	1	12	11	0	7	0	1	18	18	22	27	0	77	15	13	114	169
ENSG00000087589	3	27	20	132	57	111	0	1	13	2	25	129	6	0	0	168	28	24	2	0	25	129	1	105	10	4	345	136	1	92	43	545	224
ENSG00000087842	0	24	4	41	133	1	20	13	15	12	28	19	18	18	22	1	1	41	0	1	44	0	31	13	23	32	3	111	20	20	3	28	0
ENSG00000087884	0	39	65	36	42	32	71	37	138	62	57	42	36	104	60	11	55	103	26	17	27	23	85	37	64	105	28	66	58	27	43	37	10
ENSG00000087903	6	26	6	97	27	34	67	90	28	0	31	94	1	1	57	305	18	19	42	230	16	50	101	85	34	18	209	21	0	58	26	90	320
ENSG00000087995	3	32	25	20	32	9	11	43	53	29	77	95	19	47	39	14	0	15	30	98	90	37	21	45	70	25	17	26	16	32	51	0	146
ENSG00000088002	0	2	0	5	22	3	0	15	9	0	26	1	3	0	0	12	0	5	0	0	1	49	1	9	0	14	6	13	0	11	0	0	34
ENSG00000088035	0	24	2	7	66	1	27	32	15	11	63	1	27	60	4	17	15	56	23	0	23	55	7	10	15	48	20	51	70	3	6	37	68
ENSG00000088038	40	36	0	11	31	38	16	31	18	70	27	0	12	28	11	168	41	19	45	0	50	1	21	30	57	1	15	8	25	11	109	14	135
ENSG00000088053	0	0	0	0	1	0	0	0	0	0	0	0	0	0	0	0	0	0	0	0	36	0	0	9	0	0	14	0	1	3	0	0	0
ENSG00000088179	57	5	193	34	9	15	23	93	17	35	52	58	30	1	35	40	1	44	13	0	5	0	2	21	13	33	3	25	50	17	25	45	22
ENSG00000088205	249	83	24	119	209	108	153	222	159	133	404	211	198	212	184	16	582	234	92	45	102	162	399	142	146	198	256	242	251	143	195	422	169
ENSG00000088247	414	546	406	405	465	494	586	332	493	226	502	286	431	408	544	312	477	381	457	300	581	376	374	427	372	509	388	497	792	518	351	263	437
ENSG00000088256	180	226	235	323	135	217	210	151	232	246	108	179	189	216	211	13	238	216	245	227	300	237	532	173	215	166	93	251	237	147	288	58	172
ENSG00000088280	0	11	7	26	46	21	31	1	24	2	21	117	1	0	29	0	5	55	19	0	29	0	82	4	25	51	30	12	43	15	6	0	15
ENSG00000088298	0	10	1	9	46	14	13	0	3	32	11	0	3	0	14	0	7	26	0	0	8	8	8	3	0	25	63	7	35	2	5	15	5
ENSG00000088305	5	1	1	0	5	1	4	2	0	1	11	2	7	0	2	0	0	2	1	0	0	2	0	3	0	1	0	16	4	2	3	0	0
ENSG00000088320	0	0	0	3	0	0	5	0	0	1	0	0	0	0	0	0	0	5	0	0	3	0	0	0	0	1	0	0	0	0	0	0	0
ENSG00000088325	6	37	4	1	16	2	0	1	8	87	75	1	32	40	23	0	0	7	0	1	8	6	0	4	0	21	2	36	7	12	56	2	0
ENSG00000088340	73	7	5	116	27	48	22	28	10	0	51	18	3	29	3	0	4	12	46	60	64	10	93	26	10	14	2	4	43	64	4	2	5
ENSG00000088356	0	40	53	19	22	36	28	0	29	3	45	2	3	25	3	78	0	57	93	64	52	16	24	12	5	21	42	28	1	84	7	87	15
ENSG00000088367	119	289	292	269	311	296	216	140	270	331	219	151	179	221	212	12	571	325	177	156	250	184	210	398	221	346	51	195	376	316	325	17	44
ENSG00000088386	0	0	4	13	27	25	41	18	19	0	23	0	0	0	1	0	0	1	11	0	16	35	3	2	24	9	30	0	0	15	54	0	0
ENSG00000088387	80	75	20	51	158	34	84	56	21	77	74	35	119	145	186	119	184	83	235	86	34	30	89	43	84	93	15	55	157	45	69	19	15
ENSG00000088448	19	82	119	86	109	108	107	57	64	3	65	87	97	163	131	0	107	114	116	13	46	57	63	89	56	72	106	70	107	125	405	148	15
ENSG00000088451	3	0	4	46	11	0	6	5	17	53	14	86	2	32	11	0	0	23	19	0	2	0	22	13	8	14	4	11	3	17	103	0	5
ENSG00000088538	3	24	0	0	1	0	2	13	1	1	3	0	0	0	3	166	0	5	1	0	0	1	1	11	0	1	0	0	0	0	0	0	0
ENSG00000088543	0	0	0	0	0	3	0	13	0	0	0	0	0	0	0	0	0	0	3	0	0	0	0	2	0	0	12	0	0	4	3	0	0
ENSG00000088682	92	9	2	40	16	13	7	48	18	16	70	3	25	3	28	1	8	39	13	34	49	25	34	26	23	39	14	30	95	21	13	6	5
ENSG00000088726	0	50	119	108	77	35	77	25	51	24	118	0	59	55	20	53	44	22	65	25	31	165	3	31	77	4	52	71	4	12	25	17	328
ENSG00000088727	3	6	215	95	17	31	95	193	13	120	27	61	36	82	117	15	12	76	74	377	159	13	100	103	32	39	6	64	26	73	17	28	86
ENSG00000088756	0	0	0	6	0	0	0	0	7	0	0	0	0	0	0	0	0	0	0	0	1	0	11	0	0	0	0	0	19	0	1	0	0
ENSG00000088766	109	55	44	40	118	47	68	150	48	54	102	30	52	133	79	0	6	76	94	47	22	2	120	71	61	61	68	57	66	41	88	8	21
ENSG00000088808	21	36	2	5	37	41	35	18	39	25	29	0	46	27	28	17	50	40	15	0	59	1	221	13	34	107	14	6	38	7	6	8	11
ENSG00000088812	44	67	17	83	93	50	111	42	86	247	71	30	30	216	32	23	94	183	96	78	123	50	169	117	87	51	30	43	56	45	152	16	20
ENSG00000088826	0	22	6	0	0	0	6	0	0	23	11	0	11	4	4	0	10	2	0	0	7	9	0	11	3	17	14	54	25	15	11	82	0
ENSG00000088827	0	0	1	0	0	0	0	5	16	0	0	14	0	0	0	0	0	2	12	0	3	0	1	0	20	1	0	0	0	0	1	0	0
ENSG00000088832	120	241	276	128	264	282	228	195	296	385	258	48	292	392	284	476	111	167	225	368	246	286	275	242	310	225	845	177	198	309	235	631	165
ENSG00000088833	118	181	396	143	97	122	106	100	111	131	157	182	113	49	109	93	209	90	100	202	172	173	221	107	66	144	140	269	118	134	10	122	15
ENSG00000088836	356	478	356	371	752	639	360	422	587	714	462	334	296	344	637	188	505	428	827	273	656	307	664	196	178	368	120	121	497	422	607	168	82
ENSG00000088854	59	20	67	84	96	21	28	97	54	0	50	97	51	67	25	55	5	49	43	38	45	25	98	43	23	82	15	23	59	25	0	46	10
ENSG00000088876	3	0	0	0	27	16	9	0	5	0	9	0	0	68	0	0	5	7	12	0	1	0	4	8	0	1	0	0	34	25	0	0	24
ENSG00000088881	17	0	0	18	32	2	25	19	13	1	5	0	0	0	13	13	5	3	8	32	6	15	2	10	4	0	8	29	3	15	0	0	0
ENSG00000088882	0	0	0	1	0	3	0	0	24	0	1	0	0	0	0	0	0	0	1	0	14	1	0	0	23	1	4	0	0	0	8	0	0
ENSG00000088888	376	279	641	404	383	242	368	313	306	249	396	302	236	372	244	211	521	316	451	217	262	359	545	271	267	413	99	301	327	294	52	106	55
ENSG00000088899	33	39	64	51	31	84	27	95	62	1	27	1	12	39	30	0	118	53	49	32	66	1	11	53	49	97	6	77	25	51	2	11	15
ENSG00000088930	169	161	439	363	271	280	78	192	172	191	312	109	154	122	214	615	80	192	80	35	119	176	20	227	180	166	1121	376	106	160	206	427	663
ENSG00000088970	0	0	55	28	14	24	2	43	4	30	1	19	21	3	19	0	0	29	11	65	16	1	4	0	18	1	68	57	10	24	8	14	5
ENSG00000088986	509	518	211	536	641	261	699	1041	580	1022	462	407	539	514	680	133	575	590	686	1033	764	348	825	550	434	842	259	658	673	468	978	226	112
ENSG00000088992	0	0	0	10	1	2	0	2	6	0	3	0	2	0	7	11	0	0	0	0	1	1	17	4	0	1	6	17	1	20	1	16	0
ENSG00000089006	399	163	105	100	155	129	131	261	268	162	262	24	189	224	233	172	117	190	117	108	203	194	173	193	234	217	43	121	195	192	112	139	347
ENSG00000089009	293	302	168	73	186	147	186	237	303	88	454	186	313	130	413	37	204	297	315	465	374	261	244	217	259	411	114	219	150	179	240	204	73
ENSG00000089012	0	0	0	0	0	0	0	0	0	0	0	1	0	0	0	0	0	4	0	0	0	8	0	0	0	0	0	0	0	0	0	0	0
ENSG00000089022	52	40	22	27	56	40	22	48	26	27	98	44	27	97	37	0	6	29	47	45	81	15	139	33	14	36	7	48	62	2	8	18	0
ENSG00000089041	0	1	11	17	7	7	10	2	19	0	0	0	11	0	6	51	0	3	13	0	5	27	8	15	27	3	2	0	2	46	193	23	123
ENSG00000089048	143	75	106	145	150	107	113	124	150	30	268	53	71	40	170	26	181	121	81	117	102	83	126	170	110	137	16	189	241	94	17	93	29
ENSG00000089050	0	12	6	14	45	11	25	84	36	7	84	43	12	50	25	1	2	53	9	1	24	11	39	17	10	39	5	36	161	33	16	1	181
ENSG00000089053	111	56	82	234	220	193	250	202	147	93	180	163	105	207	242	0	265	234	233	217	171	107	362	139	75	175	97	105	220	184	389	73	79
ENSG00000089057	68	25	91	38	72	54	43	21	15	64	22	12	37	34	52	0	86	70	66	85	81	7	55	26	17	16	37	53	52	39	7	61	5
ENSG00000089060	288	52	1	63	109	43	33	37	32	1	63	120	16	93	30	346	150	79	40	0	124	31	286	31	29	36	35	3	72	9	5	71	5
ENSG00000089063	18	33	38	34	70	41	30	52	33	52	55	33	77	1	68	67	28	77	96	148	92	42	185	77	44	118	11	9	169	21	15	65	16
ENSG00000089091	0	0	2	35	34	1	16	32	32	19	24	24	0	85	13	0	1	14	30	76	49	0	1	14	6	1	0	3	58	2	6	0	5
ENSG00000089094	66	53	120	46	76	53	64	4	56	63	131	45	32	11	39	16	63	86	22	101	52	36	99	23	23	85	29	103	79	48	1	36	5
ENSG00000089101	0	0	0	30	0	0	4	15	0	0	0	0	0	0	0	0	0	6	7	2	42	0	11	2	3	3	0	5	0	12	0	0	0
ENSG00000089123	0	19	1	33	25	5	17	12	1	0	11	0	18	0	1	0	0	34	5	0	9	2	34	3	15	28	2	36	5	5	4	0	5
ENSG00000089127	250	272	271	174	483	298	174	142	218	121	380	89	306	253	162	83	1218	173	163	3	438	606	341	208	341	171	653	230	304	374	57	245	320
ENSG00000089154	66	113	35	135	130	85	129	69	170	69	99	22	63	96	40	118	69	133	66	111	62	94	73	77	128	59	20	68	111	93	146	31	15
ENSG00000089157	4622	4617	3478	1772	3299	3393	5006	3624	5413	3254	6406	3835	6811	3478	4939	1824	3842	5638	3999	3831	3856	2499	5160	4849	5101	7446	1894	3528	4669	3729	5107	2698	1691
ENSG00000089159	328	343	253	471	341	523	361	234	409	455	181	433	238	218	237	2751	256	553	654	608	538	656	347	412	420	319	1887	337	409	284	892	2128	2093
ENSG00000089163	0	0	1	0	1	5	0	13	0	34	2	0	1	0	0	0	0	0	0	0	0	0	2	3	0	1	0	0	0	6	4	2	0
ENSG00000089177	92	73	1	47	59	4	28	26	43	11	46	190	45	35	53	0	48	24	11	78	51	22	100	64	52	48	35	166	105	39	34	1	16
ENSG00000089195	224	43	96	34	27	45	80	156	99	149	107	100	68	11	58	62	80	130	30	76	49	45	49	99	15	37	58	104	44	71	15	27	5
ENSG00000089199	0	0	0	0	0	3	0	0	0	0	0	0	0	0	0	0	0	0	0	0	0	0	0	0	0	1	0	0	1	0	76	25	0
ENSG00000089220	729	707	785	697	892	686	1023	1140	744	911	680	898	494	506	886	71	1230	935	756	960	954	407	1268	897	409	893	170	725	742	618	528	316	241
ENSG00000089234	3	24	35	85	38	95	57	23	63	0	35	1	57	36	24	21	0	27	24	14	12	34	40	37	56	16	59	68	15	28	94	37	106
ENSG00000089248	309	406	781	332	210	286	477	451	447	352	265	170	347	586	345	355	165	312	224	179	349	315	509	316	285	366	228	194	334	410	151	95	210
ENSG00000089250	0	0	0	0	0	3	0	0	0	0	0	0	0	0	0	0	0	0	0	0	2	0	0	2	0	0	0	3	0	20	51	0	189
ENSG00000089280	368	503	620	449	517	647	544	319	553	234	521	404	443	481	399	481	647	506	523	527	381	826	312	343	469	347	1382	418	485	286	336	1186	907
ENSG00000089289	7	58	245	68	178	80	41	132	117	26	169	38	160	32	60	77	31	61	42	152	55	102	12	101	85	130	90	189	98	64	22	93	5
ENSG00000089327	22	5	2	22	28	8	6	1	18	0	28	2	16	26	2	1	1	45	7	2	0	31	245	4	3	3	36	7	36	14	2	194	0
ENSG00000089335	11	36	1	8	34	24	21	81	29	0	50	1	10	51	40	0	317	15	35	32	78	7	2	18	14	33	2	36	31	5	5	2	10
ENSG00000089351	10	14	53	53	13	16	0	3	7	1	18	0	20	1	29	248	0	25	14	1	17	24	7	35	154	8	382	57	2	17	4	375	394
ENSG00000089356	1201	1416	702	879	1451	1334	1670	1886	1552	1187	2197	756	1979	2039	1077	677	1142	1191	1409	2488	1483	867	1716	1286	1354	1762	1282	1251	1611	1245	1293	721	249
ENSG00000089472	0	0	0	3	6	0	0	0	0	0	13	0	0	0	0	0	0	10	0	0	20	1	5	5	0	4	0	0	0	0	0	0	0
ENSG00000089486	62	13	2	2	20	7	12	3	1	0	21	28	2	11	11	18	1	20	12	0	3	12	4	9	3	0	38	20	20	16	7	1	11
ENSG00000089558	0	0	0	8	0	0	0	0	0	0	0	0	0	0	0	0	0	0	0	0	22	0	0	0	0	0	14	0	0	0	0	0	0
ENSG00000089597	1128	703	603	541	676	652	866	638	1072	451	527	757	881	557	802	752	845	739	654	814	694	306	566	654	643	663	391	554	952	731	667	481	351
ENSG00000089639	62	27	221	56	33	180	53	31	60	41	36	87	49	37	3	119	11	13	22	0	27	153	32	57	109	13	334	99	22	82	122	204	556
ENSG00000089682	3	31	183	48	53	34	35	59	31	43	57	1	34	60	36	0	58	29	0	0	31	70	16	35	34	54	15	36	19	86	5	16	0
ENSG00000089685	0	24	0	0	5	1	2	0	0	0	32	0	32	3	0	0	0	35	0	0	8	2	0	10	0	45	2	2	2	8	3	0	0
ENSG00000089692	0	0	1	0	0	0	0	0	6	0	0	0	10	0	1	0	0	6	5	0	6	11	1	0	4	0	2	0	0	2	1	0	0
ENSG00000089693	74	52	55	48	141	64	81	117	127	68	91	84	65	103	60	28	12	102	79	164	84	223	237	77	66	113	213	133	174	91	70	192	75
ENSG00000089723	0	17	0	16	22	0	1	0	0	0	23	1	9	15	13	0	34	5	11	0	17	95	6	2	26	27	9	0	23	13	76	25	5
ENSG00000089737	197	423	501	255	211	338	288	275	228	78	378	302	168	157	253	84	105	198	88	275	169	263	348	274	206	272	176	239	250	373	95	165	263
ENSG00000089775	0	4	1	40	6	3	14	63	16	0	18	16	1	26	4	0	1	28	0	0	15	10	3	20	0	5	0	3	15	12	6	0	0
ENSG00000089818	0	35	17	14	54	28	7	107	14	4	20	1	22	173	9	29	0	34	11	18	13	20	2	37	69	15	21	19	35	32	184	72	0
ENSG00000089820	6	42	138	91	40	102	41	34	78	27	68	50	76	1	20	129	4	32	11	54	83	158	13	44	91	9	341	116	20	69	120	446	131
ENSG00000089876	229	110	8	123	143	49	140	152	68	130	102	3	93	255	55	124	110	66	73	1	85	94	178	82	79	130	60	83	176	142	176	10	15
ENSG00000089902	144	157	273	169	157	282	110	229	205	73	254	111	113	140	142	260	96	138	111	110	113	315	51	228	181	129	283	229	124	161	185	407	192
ENSG00000089916	77	110	206	132	140	155	136	147	77	63	172	51	102	40	55	39	4	175	23	50	59	143	81	41	166	143	245	131	81	100	133	163	69
ENSG00000090006	6	0	38	18	46	59	78	16	59	8	37	0	43	12	43	10	36	23	42	0	44	1	32	37	44	40	0	47	99	25	1	2	19
ENSG00000090013	48	155	59	102	161	110	158	160	125	52	230	166	122	154	169	50	265	235	125	150	170	130	120	221	192	218	113	168	93	156	247	139	93
ENSG00000090020	96	36	126	33	83	42	29	9	34	11	14	24	38	46	43	211	0	58	82	115	101	77	2	5	56	72	66	3	67	21	215	87	30
ENSG00000090054	0	59	89	34	37	6	21	26	54	0	29	20	13	3	6	0	118	44	32	0	9	65	2	12	23	44	94	37	53	36	6	2	0
ENSG00000090060	1080	483	419	588	488	339	526	566	570	317	511	365	476	379	470	413	192	543	405	757	571	502	439	492	512	454	1023	542	532	574	486	663	275
ENSG00000090061	17	85	43	58	117	94	95	91	120	41	118	141	80	12	129	14	321	82	78	222	143	106	62	70	59	144	120	71	98	72	105	124	115
ENSG00000090097	15	12	2	11	49	38	26	4	38	26	14	0	8	1	22	0	1	72	7	73	46	0	210	18	2	47	2	0	81	13	16	15	0
ENSG00000090104	0	23	152	5	40	45	7	0	13	15	65	4	36	63	16	139	4	21	1	0	60	185	33	71	8	16	70	28	7	42	0	132	0
ENSG00000090238	49	222	217	178	120	238	79	41	132	42	45	255	82	117	72	636	63	62	154	200	103	323	112	92	148	54	511	105	142	129	192	676	434
ENSG00000090263	16	65	81	104	92	101	128	269	28	255	161	190	114	135	116	0	140	98	97	169	125	40	176	126	135	115	63	131	76	129	314	15	59
ENSG00000090266	189	205	231	98	139	129	146	272	198	248	239	74	162	112	227	52	306	259	197	218	161	178	243	156	295	276	54	238	172	184	80	105	34
ENSG00000090273	210	112	618	134	150	70	161	234	74	81	206	177	72	134	217	96	52	112	126	292	204	67	39	78	90	115	68	227	131	177	13	51	21
ENSG00000090316	87	121	144	173	79	114	119	126	139	72	159	215	148	131	81	260	364	106	97	29	175	349	89	147	67	138	431	176	153	155	85	442	82
ENSG00000090339	39	9	39	71	14	86	15	1	28	3	15	46	33	1	7	259	13	15	12	0	105	88	18	57	269	15	682	78	6	84	102	833	237
ENSG00000090372	21	40	3	31	45	31	50	24	29	1	20	67	76	3	44	173	3	19	26	62	56	1	26	12	45	13	51	19	40	26	137	71	5
ENSG00000090376	420	218	608	87	98	109	122	163	252	50	236	181	166	153	111	215	313	194	125	195	151	219	100	149	381	135	689	283	168	203	8	174	127
ENSG00000090382	292	114	459	115	340	263	158	211	236	377	232	381	188	261	239	397	78	237	225	645	336	632	228	331	595	292	395	656	78	208	257	1863	60
ENSG00000090432	205	85	161	38	62	47	45	66	105	27	117	67	52	26	35	0	13	77	42	118	140	69	190	35	32	67	24	113	79	128	11	83	5
ENSG00000090447	0	3	26	22	0	0	24	37	7	0	24	56	29	0	6	0	1	11	23	53	4	7	3	17	0	17	0	0	1	4	10	5	31
ENSG00000090470	228	32	73	33	50	63	66	44	65	34	80	65	42	139	52	149	11	92	69	25	74	2	64	46	39	55	10	43	122	27	8	40	5
ENSG00000090487	300	146	109	61	50	72	128	57	73	84	47	90	65	157	116	73	17	95	150	77	162	36	149	82	83	128	265	80	184	62	121	91	49
ENSG00000090512	0	0	0	0	8	0	0	0	0	0	20	0	0	0	0	0	0	0	0	0	0	16	0	2	0	16	0	0	0	0	0	0	0
ENSG00000090520	360	342	149	215	332	199	303	289	532	158	439	201	263	103	249	13	351	450	163	386	200	319	247	246	219	334	229	219	282	262	508	253	321
ENSG00000090530	34	4	1	2	16	6	17	1	19	25	16	1	4	1	3	0	6	20	0	0	0	1	27	21	4	0	6	48	0	1	1	2	0
ENSG00000090554	35	22	0	1	12	0	0	0	1	0	0	0	7	0	0	0	0	0	0	0	0	1	1	0	0	0	0	0	0	0	2	2	10
ENSG00000090565	0	0	2	9	2	11	6	19	0	21	73	0	21	0	8	353	1	34	6	0	29	7	4	3	2	13	2	0	48	15	2	10	11
ENSG00000090581	65	42	52	69	92	45	44	25	21	67	34	65	66	247	39	134	12	83	25	64	107	59	211	90	32	43	66	86	86	56	7	56	263
ENSG00000090612	0	63	1	1	24	14	16	27	15	2	46	1	45	31	30	0	154	57	3	49	20	38	51	7	26	12	2	17	36	14	1	15	62
ENSG00000090615	128	214	273	138	231	203	252	205	282	244	168	180	240	236	156	0	352	288	217	296	288	178	389	149	131	179	124	233	266	159	275	113	119
ENSG00000090621	315	312	197	273	335	309	258	302	400	211	244	22	179	327	282	185	255	358	435	283	205	365	171	392	174	315	139	319	269	145	321	252	15
ENSG00000090659	47	1	0	0	8	7	7	0	3	0	26	22	0	0	0	0	0	1	0	0	8	3	0	0	12	0	0	0	4	1	0	0	5
ENSG00000090661	6	0	1	12	25	4	2	0	0	0	0	0	0	46	12	29	0	6	4	0	44	42	6	16	15	15	11	5	1	6	1	0	5
ENSG00000090674	15	6	7	6	16	30	41	2	9	2	5	2	33	13	9	88	3	35	12	19	15	158	34	5	22	0	137	43	2	40	23	173	75
ENSG00000090686	149	127	875	172	227	157	112	191	240	59	226	163	101	169	197	42	95	293	100	62	185	81	135	224	102	188	284	222	145	176	14	255	40
ENSG00000090776	0	64	17	32	42	41	18	23	17	54	135	3	76	38	77	0	0	97	68	7	64	6	131	15	11	19	31	39	57	16	177	64	121
ENSG00000090857	81	135	20	64	47	9	83	117	74	30	111	117	141	5	41	127	4	106	49	47	71	58	87	31	66	103	16	113	155	34	47	4	233
ENSG00000090861	67	54	10	21	97	23	58	55	33	14	44	36	3	59	17	12	26	31	61	65	39	1	127	52	5	94	6	0	17	39	6	6	10
ENSG00000090863	219	221	551	129	207	157	165	147	142	137	96	263	293	307	197	85	64	143	133	232	112	206	331	145	160	84	161	122	163	155	76	88	215
ENSG00000090889	3	0	0	0	12	0	22	0	14	1	0	2	1	0	9	11	0	22	0	0	2	0	1	2	0	17	0	0	0	7	43	0	5
ENSG00000090905	45	235	185	268	362	225	266	225	265	107	215	190	304	346	240	381	249	285	290	221	179	94	284	196	186	158	111	124	313	153	112	114	496
ENSG00000090924	0	13	84	47	20	22	26	8	1	2	27	0	0	0	10	267	28	21	7	0	7	58	0	5	40	19	81	17	17	4	0	139	10
ENSG00000090971	7	15	3	81	21	8	15	23	6	38	7	13	17	1	28	1	87	14	8	107	63	19	5	14	16	18	45	71	37	48	25	0	6
ENSG00000090975	3	0	0	0	5	3	0	1	3	0	1	0	0	1	1	143	0	5	1	0	0	12	0	12	3	9	2	0	1	0	0	2	0
ENSG00000090989	385	209	69	250	420	213	225	289	241	245	421	85	286	184	299	219	217	303	205	235	216	278	306	236	290	160	164	211	220	292	376	262	419
ENSG00000091009	0	44	4	6	120	12	34	7	16	52	66	69	50	22	16	22	1	52	6	192	65	18	120	48	31	57	68	68	77	41	20	12	6
ENSG00000091039	235	237	329	253	256	341	133	225	214	234	243	421	307	298	255	820	165	215	136	272	195	540	80	279	338	244	1033	440	187	256	520	1241	1014
ENSG00000091073	571	748	621	418	475	559	741	596	882	529	481	373	589	236	562	581	765	622	792	612	841	632	914	633	636	590	558	275	1295	741	510	712	325
ENSG00000091106	5	0	77	77	3	30	0	0	1	0	0	0	0	0	4	28	0	0	1	0	0	113	10	22	13	3	218	90	0	0	0	209	0
ENSG00000091127	3	3	10	7	4	24	4	0	7	0	15	1	0	0	11	0	0	28	19	22	1	0	1	34	6	23	2	13	30	8	11	16	5
ENSG00000091128	0	0	0	0	13	0	0	5	0	0	0	0	0	0	11	0	0	0	0	0	2	0	0	0	0	0	2	0	0	0	0	0	0
ENSG00000091129	0	0	0	0	0	0	13	0	4	1	1	0	5	0	0	0	0	1	0	0	0	1	1	0	0	3	19	2	1	0	0	0	0
ENSG00000091136	115	38	8	2	20	38	2	0	41	1	12	3	0	1	47	0	5	40	15	0	7	2	29	24	0	49	3	20	6	10	5	14	5
ENSG00000091137	158	496	13	15	422	1	82	172	465	21	274	297	249	101	26	16	889	7	60	0	389	72	10	13	1480	284	322	58	147	111	84	15	21
ENSG00000091140	393	165	193	111	232	104	152	133	203	255	269	267	220	180	146	239	15	108	125	85	142	145	190	207	117	220	103	238	183	141	225	109	129
ENSG00000091157	3	9	81	19	67	14	18	4	22	1	67	18	20	0	22	34	1	48	22	0	52	111	8	50	29	38	23	100	51	26	1	0	0
ENSG00000091164	76	157	75	35	188	60	52	62	96	82	103	57	105	197	83	0	274	65	55	213	133	70	118	54	150	229	69	93	161	45	22	25	16
ENSG00000091181	131	0	111	42	4	7	41	50	0	49	0	53	0	0	26	0	9	0	1	67	11	0	0	4	0	21	2	4	0	6	2	6	0
ENSG00000091262	0	0	0	2	1	8	8	0	0	0	0	0	0	1	1	0	0	0	0	0	0	0	0	0	0	0	0	20	0	0	0	0	0
ENSG00000091317	911	1026	2194	1614	958	1469	902	763	1155	1208	1163	1545	1192	1396	1232	2875	462	1116	1068	712	1066	2109	872	1395	2079	1684	6468	1925	1212	1159	2216	4422	2345
ENSG00000091409	304	96	433	205	141	202	97	94	312	84	917	46	193	121	177	29	29	313	64	4	131	76	197	188	34	174	117	531	168	93	19	270	131
ENSG00000091436	3	12	41	24	12	63	53	101	17	12	56	77	17	48	66	11	47	28	50	1	53	13	77	43	72	78	253	39	40	91	60	142	154
ENSG00000091482	3	0	13	7	1	3	0	5	1	0	0	0	26	0	6	0	36	3	1	0	0	0	0	0	0	0	0	5	1	14	0	0	0
ENSG00000091483	6	32	127	21	59	21	70	23	40	10	58	22	64	0	9	0	0	41	62	35	79	7	8	23	35	60	4	24	34	39	146	19	5
ENSG00000091490	484	126	207	179	176	141	179	172	243	180	85	192	130	87	170	0	222	357	363	397	402	82	380	291	185	229	151	124	223	229	338	39	56
ENSG00000091513	13	31	10	0	12	33	4	2	4	0	37	232	21	1	15	0	9	29	18	0	45	6	21	4	10	10	8	45	38	1	4	67	24
ENSG00000091527	539	323	404	391	241	382	300	285	459	448	422	460	221	414	460	768	327	368	318	189	298	343	297	428	375	349	389	288	315	404	500	385	215
ENSG00000091536	0	10	1	1	0	0	1	0	0	14	0	0	0	14	0	130	0	1	0	0	0	6	0	3	7	0	0	15	0	2	4	28	151
ENSG00000091542	60	128	49	118	99	72	189	163	117	210	77	276	95	88	117	23	169	166	167	241	228	100	406	137	117	72	111	87	156	161	347	113	204
ENSG00000091592	3	49	101	119	37	98	45	60	45	32	9	109	32	1	32	163	159	26	23	98	23	39	30	59	26	22	226	81	6	69	46	201	76
ENSG00000091622	11	76	13	81	133	68	48	182	51	73	187	131	54	76	69	0	183	102	62	185	120	43	122	56	23	75	20	140	114	7	31	24	36
ENSG00000091640	216	226	152	240	173	154	277	474	307	301	368	180	321	185	346	334	248	346	336	509	198	390	413	291	413	220	311	362	345	233	248	288	466
ENSG00000091651	3	15	4	3	4	5	24	1	33	0	58	0	0	0	1	0	4	29	0	0	1	0	0	0	0	1	2	2	0	3	0	0	5
ENSG00000091656	7	0	1	31	2	4	15	0	12	10	2	1	10	1	0	0	167	26	10	59	28	1	1	1	4	1	0	31	3	7	1	0	5
ENSG00000091732	0	10	4	39	3	8	27	13	38	25	9	1	29	85	1	0	124	12	14	0	24	0	45	2	0	8	0	32	14	19	12	36	0
ENSG00000091831	10	4	45	6	19	22	27	7	1	29	30	0	0	0	34	0	3	21	46	0	30	2	12	12	0	3	4	21	6	8	0	0	5
ENSG00000091844	0	3	10	0	23	8	12	13	0	0	11	45	0	0	10	0	0	20	28	0	7	0	1	3	6	29	0	41	1	6	4	0	91
ENSG00000091947	37	54	60	10	53	73	71	30	113	70	47	83	73	48	41	23	28	87	69	17	74	37	54	96	58	76	48	59	50	61	184	13	116
ENSG00000091986	775	476	1373	419	794	649	446	977	451	595	263	1033	191	866	1016	125	550	498	639	421	1031	184	1147	563	534	401	126	826	1132	630	96	230	240
ENSG00000092010	590	557	472	220	274	372	320	388	326	278	309	253	440	211	383	366	207	376	258	329	282	294	331	557	640	240	1200	526	385	439	346	529	757
ENSG00000092020	12	198	218	170	96	150	115	119	115	5	101	247	137	52	147	152	104	192	80	1	116	82	105	269	101	186	277	130	86	304	225	240	225
ENSG00000092036	0	15	32	23	24	30	38	31	23	0	16	5	11	15	32	9	45	38	31	30	18	26	36	21	53	76	71	11	6	5	1	0	5
ENSG00000092067	0	0	0	1	1	0	0	1	0	0	24	0	0	0	0	0	0	0	0	0	0	35	0	0	3	3	26	14	0	0	0	17	0
ENSG00000092068	11	17	18	42	36	46	117	27	147	45	16	43	88	85	117	29	136	129	77	201	177	63	139	60	69	100	26	135	45	67	139	34	61
ENSG00000092094	0	34	1	23	21	13	12	45	20	98	37	1	10	56	9	0	77	23	10	88	31	6	81	18	42	11	32	31	31	23	9	3	0
ENSG00000092096	0	0	0	0	8	0	1	0	0	0	0	0	0	0	0	0	0	0	5	0	0	0	34	0	0	0	0	0	0	0	0	34	0
ENSG00000092098	0	0	28	3	0	0	0	0	0	0	0	0	0	0	0	0	0	0	0	1	0	0	0	11	0	0	0	0	0	0	0	0	0
ENSG00000092108	184	59	232	98	189	70	79	219	133	111	173	62	125	107	110	15	47	113	84	127	128	87	196	113	154	158	79	92	127	147	18	40	25
ENSG00000092140	43	1	45	6	74	56	51	63	33	133	128	2	20	0	15	0	75	44	26	100	47	70	2	25	45	54	21	46	28	13	12	75	0
ENSG00000092148	569	567	477	833	986	534	617	623	463	639	774	716	590	281	513	609	770	578	442	503	504	460	540	622	631	552	440	580	841	599	414	370	94
ENSG00000092199	513	434	548	533	403	485	385	384	392	257	560	407	607	161	329	954	185	247	191	300	342	477	169	614	642	398	1242	760	293	433	466	550	757
ENSG00000092200	0	0	0	13	0	0	0	0	0	0	1	0	0	0	0	0	0	0	0	0	0	0	0	0	0	0	35	0	0	0	0	0	0
ENSG00000092201	200	254	391	237	405	174	229	420	336	166	455	212	312	245	319	24	351	267	181	114	184	370	266	277	187	327	100	223	241	273	196	224	64
ENSG00000092203	284	124	590	108	266	183	182	99	211	158	213	269	158	130	147	379	176	173	127	112	276	382	327	169	159	183	400	309	132	206	11	426	543
ENSG00000092208	3	12	0	13	1	2	4	15	8	0	4	33	20	1	7	0	0	17	2	2	11	0	32	10	0	0	0	5	19	0	5	0	5
ENSG00000092295	0	7	57	28	30	7	31	10	18	106	103	3	22	25	24	0	98	85	63	26	59	32	47	40	8	8	18	69	12	34	0	4	299
ENSG00000092330	59	80	18	43	39	44	13	30	8	1	75	55	110	58	23	11	63	73	72	44	93	59	2	16	11	44	152	56	50	57	129	130	0
ENSG00000092377	0	0	0	4	0	0	0	0	0	0	0	0	0	0	0	0	0	0	0	0	0	0	0	0	18	4	0	6	0	6	0	0	0
ENSG00000092421	3	1	4	0	5	35	1	24	9	1	8	56	8	0	6	8	0	10	1	0	0	0	0	0	0	20	9	6	0	1	38	3	5
ENSG00000092439	7	33	43	62	169	63	94	179	92	65	207	3	37	51	107	79	6	104	94	40	95	120	127	101	91	99	85	82	175	67	28	34	25
ENSG00000092445	0	5	28	8	46	23	25	22	19	2	3	0	6	31	39	150	20	28	26	15	39	0	16	25	24	27	5	5	18	43	0	0	115
ENSG00000092470	0	14	7	8	1	2	6	0	17	0	13	0	0	0	17	0	0	17	0	0	6	0	2	2	3	5	2	0	2	0	0	2	0
ENSG00000092531	24	79	164	83	115	97	107	144	79	94	101	36	131	54	96	17	104	69	57	5	63	113	49	45	114	119	402	170	112	96	144	300	659
ENSG00000092621	62	4	6	17	1	2	8	0	12	0	13	0	0	2	1	0	10	6	22	0	0	0	0	10	0	4	2	2	2	0	0	0	0
ENSG00000092758	6	0	0	1	3	0	2	4	0	0	0	0	0	0	25	61	9	1	0	1	1	30	1	0	5	1	26	0	2	4	0	32	0
ENSG00000092820	1842	1766	2342	2077	2196	1874	1733	1957	1430	1710	2012	1823	1557	2701	1551	580	1334	1271	1591	2089	2116	2125	1555	1774	804	1387	1364	1655	2019	2368	1331	855	1229
ENSG00000092841	786	1043	1156	1069	934	1073	663	1096	1147	490	1329	695	1415	1181	712	1734	623	534	640	834	697	1906	482	1217	1611	1212	2907	2283	819	1013	1054	2342	684
ENSG00000092847	21	63	314	41	77	29	37	66	39	91	86	63	45	69	29	0	1	67	31	0	23	26	104	58	52	50	128	77	32	7	43	43	145
ENSG00000092850	3	0	12	59	1	0	17	14	0	26	0	0	0	0	0	13	0	8	5	25	6	0	0	12	0	1	0	7	0	0	0	23	0
ENSG00000092853	3	15	16	0	21	3	3	2	2	0	38	0	15	1	3	0	0	21	0	0	21	13	0	2	10	10	2	20	2	11	0	24	0
ENSG00000092871	150	44	173	55	88	44	43	24	34	117	170	50	50	170	15	15	6	26	58	76	64	61	66	56	65	53	196	77	53	13	8	120	107
ENSG00000092929	5	74	25	103	12	64	4	12	24	1	41	38	44	4	2	409	4	15	1	0	32	121	9	47	90	1	153	33	13	32	31	177	91
ENSG00000092931	59	24	138	42	50	118	61	22	74	51	40	58	61	0	69	27	35	78	56	119	96	96	100	26	124	78	72	91	92	25	5	4	90
ENSG00000092964	3	2	7	7	2	1	1	2	96	1	9	2	79	2	79	0	4	28	3	0	4	32	22	16	5	11	30	16	1	1	20	98	0
ENSG00000092969	13	83	30	17	54	44	55	61	61	0	43	22	41	0	38	303	10	83	109	1	34	29	54	71	3	50	48	59	190	54	5	16	5
ENSG00000092978	39	99	189	96	112	33	89	107	52	52	143	171	41	103	62	17	7	73	19	210	23	18	103	57	15	53	44	63	72	76	11	104	11
ENSG00000093000	457	123	578	286	275	248	195	214	217	303	317	122	293	200	150	0	45	157	101	267	404	254	102	153	121	199	349	308	220	217	495	245	40
ENSG00000093010	100	158	22	81	77	71	101	72	95	65	99	9	121	309	101	415	89	162	232	345	222	108	471	76	86	136	99	109	166	66	21	92	20
ENSG00000093072	43	14	88	2	4	16	33	34	28	0	32	12	60	11	10	0	0	23	18	34	16	14	80	12	51	20	0	48	2	5	0	2	5
ENSG00000093134	72	31	89	191	35	129	20	180	54	2	67	247	1	0	41	354	64	13	72	9	114	400	0	117	198	17	724	223	32	116	120	501	532
ENSG00000093144	216	89	157	108	153	122	87	218	168	180	200	81	106	131	83	335	42	99	74	1	88	74	51	161	100	130	271	144	144	107	244	331	5
ENSG00000093167	259	43	291	39	251	155	104	183	109	115	304	69	157	207	94	569	18	107	93	106	179	163	99	203	80	110	114	138	188	111	7	114	207
ENSG00000093183	11	11	86	1	2	39	24	12	5	26	16	1	11	10	28	0	7	59	34	0	12	37	113	21	10	32	48	56	3	21	6	5	11
ENSG00000093217	0	0	0	17	2	0	0	0	1	0	4	0	9	50	17	40	3	5	2	0	1	0	0	0	0	1	0	4	12	0	1	0	0
ENSG00000094631	10	58	3	57	91	40	56	85	91	1	59	102	94	13	34	208	102	74	73	50	82	78	27	55	75	79	39	36	57	97	212	16	120
ENSG00000094755	110	730	174	277	795	258	447	343	253	364	493	187	169	367	382	65	541	565	667	341	504	463	558	208	301	1000	121	245	311	203	431	122	55
ENSG00000094804	0	57	10	17	22	10	22	12	1	75	19	0	0	0	1	0	3	1	0	0	4	19	11	0	6	19	21	49	3	1	1	2	0
ENSG00000094841	217	18	5	23	100	9	16	67	33	33	100	85	22	52	39	1	76	47	12	64	36	3	6	34	39	47	5	123	47	17	13	9	17
ENSG00000094880	0	20	39	23	54	10	26	52	58	42	7	0	42	97	39	17	7	44	39	77	41	30	130	20	30	55	9	12	136	31	6	10	0
ENSG00000094914	7	0	1	19	11	4	9	27	3	0	22	0	0	0	12	0	1	12	8	0	0	0	1	13	0	1	13	0	0	7	1	0	16
ENSG00000094916	282	125	140	191	209	92	241	204	149	144	144	299	79	204	170	0	573	162	92	429	182	38	208	140	85	226	21	160	164	56	43	32	45
ENSG00000094963	3	96	146	109	219	80	312	72	192	148	368	58	63	6	355	282	116	47	21	1	82	281	85	97	177	481	130	205	86	103	87	48	34
ENSG00000094975	11	105	503	86	119	84	128	201	173	66	127	133	108	168	122	134	156	158	161	53	97	156	115	107	203	96	422	181	104	78	20	142	16
ENSG00000095002	3	58	11	17	30	54	31	8	8	28	46	1	27	0	45	0	144	44	7	1	24	13	54	6	20	30	4	16	3	1	7	2	0
ENSG00000095015	283	232	274	140	170	211	134	211	160	211	178	75	136	274	182	152	59	156	138	190	34	400	200	129	241	153	519	254	203	261	264	430	437
ENSG00000095059	22	17	17	16	11	26	8	6	34	22	38	2	17	39	17	0	17	22	1	7	30	29	18	14	7	18	21	54	27	15	2	22	21
ENSG00000095066	30	94	6	125	75	96	62	86	40	29	55	1	72	88	75	104	47	62	86	121	108	243	151	74	84	83	98	72	98	10	81	48	15
ENSG00000095139	179	165	260	73	128	79	151	124	124	182	179	75	133	40	133	0	119	130	193	71	80	135	103	71	81	94	100	138	168	144	280	57	60
ENSG00000095203	0	45	42	148	102	79	94	195	104	138	69	63	68	214	25	31	69	58	84	144	52	1	333	77	130	112	63	73	109	66	24	20	10
ENSG00000095209	6	3	11	8	20	26	9	15	10	32	7	2	0	0	17	12	0	25	19	19	33	42	45	19	10	3	10	40	4	4	2	4	0
ENSG00000095261	44	52	17	21	47	24	55	28	32	69	106	3	76	98	44	0	85	47	34	96	99	8	74	41	34	19	35	19	123	36	7	3	5
ENSG00000095303	0	0	18	1	1	27	0	0	28	0	8	0	0	0	0	18	2	12	1	0	4	8	0	0	54	0	48	40	7	0	0	91	0
ENSG00000095319	3	46	6	9	76	11	19	17	51	1	59	1	14	2	10	13	0	79	48	19	69	27	10	32	33	63	6	14	100	45	36	14	178
ENSG00000095321	3	35	8	13	15	21	9	4	15	1	48	27	2	27	22	28	0	26	10	11	28	0	47	42	45	49	6	8	17	2	0	0	5
ENSG00000095370	3	0	12	25	1	0	3	0	0	116	0	0	0	0	0	148	0	0	0	0	1	10	19	0	25	1	25	4	0	4	0	193	135
ENSG00000095380	55	145	88	125	143	54	115	155	187	39	147	109	95	82	80	153	231	148	156	221	215	78	13	155	146	252	207	144	106	176	153	121	167
ENSG00000095383	72	56	43	17	41	25	25	4	96	1	52	38	8	61	24	29	0	54	4	16	29	40	61	42	17	5	9	13	23	27	4	41	0
ENSG00000095397	6	19	7	16	8	37	12	12	1	64	1	0	0	37	9	13	5	13	25	8	43	0	45	12	0	13	14	14	11	37	3	4	5
ENSG00000095485	7	5	3	2	15	6	5	18	1	13	16	29	1	84	14	1	1	15	20	0	37	0	66	23	20	3	10	16	80	12	2	12	11
ENSG00000095539	0	10	0	5	0	8	0	2	1	0	0	0	0	1	18	0	147	5	0	0	10	0	0	0	0	0	8	0	14	0	0	0	0
ENSG00000095564	220	70	214	83	86	71	101	54	97	63	120	66	31	55	58	32	14	61	20	70	86	17	33	26	80	80	34	88	112	49	9	41	16
ENSG00000095574	73	6	4	12	88	18	26	47	0	0	14	77	6	7	14	1	1	35	12	22	2	25	81	38	31	41	25	40	58	11	11	29	26
ENSG00000095585	45	25	23	9	66	2	31	44	46	19	28	0	27	36	13	0	0	20	37	0	10	5	49	9	10	42	34	11	36	15	5	7	0
ENSG00000095587	0	1	0	0	0	4	1	0	0	1	5	0	0	0	0	44	0	0	1	0	0	0	0	3	0	0	7	0	0	0	32	3	5
ENSG00000095596	4	25	2	1	171	26	7	46	3	80	43	0	16	4	31	0	8	32	4	11	43	2	11	16	5	35	2	10	48	18	7	14	0
ENSG00000095627	0	0	1	5	4	4	4	0	0	24	0	2	0	0	0	102	0	8	1	0	0	0	18	9	0	12	0	0	0	5	1	0	0
ENSG00000095637	3	0	2	0	2	19	6	0	17	28	16	0	0	0	6	0	1	10	5	26	24	0	1	1	4	1	9	0	9	16	6	1	5
ENSG00000095739	47	38	2	34	40	30	41	69	24	26	2	69	15	11	10	232	77	62	15	11	41	0	61	16	11	30	23	3	21	37	12	0	125
ENSG00000095752	3	25	5	0	1	39	0	0	4	0	0	0	17	0	0	0	33	15	0	0	0	49	28	0	0	0	0	16	0	8	2	31	0
ENSG00000095787	284	235	616	400	330	376	360	305	345	341	383	461	337	363	309	844	265	290	457	208	462	480	236	451	489	400	1500	471	311	280	336	1113	360
ENSG00000095794	70	1	130	233	98	197	43	33	68	173	83	432	40	77	61	753	207	95	62	0	70	557	22	293	519	113	1470	556	75	121	316	1865	772
ENSG00000095906	41	138	11	21	70	110	74	40	83	37	57	103	100	230	40	88	216	99	46	80	62	105	59	53	60	52	76	64	120	113	281	25	10
ENSG00000095951	6	93	127	119	72	158	116	40	106	6	116	1	92	80	59	55	77	102	59	44	120	163	93	105	119	71	325	80	23	27	8	167	40
ENSG00000095970	128	36	1	5	9	34	10	0	20	0	50	1	3	113	20	0	14	22	0	0	94	114	74	42	96	3	24	31	1	13	12	68	0
ENSG00000096006	0	0	1	0	0	16	0	0	0	0	0	0	17	0	0	0	0	0	0	0	10	1	1	0	19	0	0	34	0	0	1	16	40
ENSG00000096060	12	47	120	79	36	69	45	48	15	65	57	53	27	79	41	118	7	52	68	151	42	144	67	226	63	100	277	59	35	75	124	308	363
ENSG00000096063	183	66	216	118	89	98	130	96	104	175	158	154	60	136	114	74	153	155	95	19	54	178	64	113	103	105	460	193	123	78	77	167	377
ENSG00000096070	3	14	5	36	59	66	56	20	23	104	35	0	5	8	25	444	197	23	62	118	40	33	27	19	20	3	6	7	35	16	6	50	34
ENSG00000096080	43	158	94	34	79	98	82	70	124	39	166	42	91	110	73	10	67	78	20	52	77	65	69	91	91	53	52	116	125	104	49	137	86
ENSG00000096092	11	3	12	36	125	19	111	160	102	175	62	33	147	152	89	31	39	155	113	334	96	22	363	51	49	160	9	82	141	65	12	5	11
ENSG00000096093	53	18	26	260	82	25	147	211	9	159	63	39	1	64	86	0	7	62	68	233	189	2	79	58	7	76	35	70	42	100	24	12	5
ENSG00000096384	1849	2412	2206	2161	1589	1666	2407	2437	3440	1778	3375	1621	1839	1473	2945	1318	1458	2501	2479	2259	2555	1837	2071	2210	1290	2003	1013	2190	1603	2596	2490	1287	836
ENSG00000096401	267	81	264	226	147	148	101	159	206	120	174	140	137	126	121	200	99	190	82	142	51	297	8	126	86	122	242	137	114	74	412	184	104
ENSG00000096433	177	395	167	153	136	212	152	108	148	92	109	36	188	100	243	258	117	204	274	216	323	69	213	136	191	111	110	46	262	99	83	44	154
ENSG00000096654	0	0	1	0	31	4	11	11	0	0	15	0	6	1	15	0	0	5	0	0	0	13	1	3	6	0	20	0	0	0	1	9	0
ENSG00000096696	653	1240	1602	1007	1456	1103	978	814	1351	890	2423	1056	1049	910	1246	472	381	1073	630	771	748	1705	641	762	772	1124	805	1479	1007	1202	1289	664	595
ENSG00000096717	43	22	30	26	41	53	9	40	38	42	17	1	63	0	13	0	5	33	31	1	1	25	29	20	13	25	87	69	48	35	149	22	5
ENSG00000096746	106	106	55	165	268	161	107	288	193	129	234	277	100	100	173	620	544	254	174	348	229	387	507	201	122	150	599	160	215	166	27	541	116
ENSG00000096872	70	62	213	62	19	14	74	136	19	132	11	122	3	55	30	0	104	18	11	276	53	1	1	63	44	9	16	85	11	56	29	11	16
ENSG00000096968	51	34	292	30	61	74	78	78	63	66	95	36	51	3	44	0	170	36	30	32	21	71	36	53	137	20	151	63	80	124	23	67	35
ENSG00000096996	0	0	1	0	0	0	0	0	0	0	0	0	0	0	1	0	1	2	0	0	0	22	1	9	10	0	0	0	1	7	1	12	0
ENSG00000097007	23	129	52	62	83	62	134	58	99	157	53	66	144	156	121	13	175	220	188	288	222	73	265	40	98	104	45	37	172	83	209	70	89
ENSG00000097021	71	0	4	4	16	2	17	0	1	0	7	0	27	63	1	0	0	11	1	5	3	8	15	2	11	4	8	2	51	33	0	0	0
ENSG00000097033	144	263	264	307	308	375	291	184	244	132	389	237	239	385	261	642	313	263	292	260	148	246	117	313	299	320	754	226	256	278	368	456	449
ENSG00000097046	0	8	0	0	16	0	6	0	0	0	17	2	0	0	0	9	0	0	0	13	0	0	4	0	4	13	13	7	2	8	0	0	0
ENSG00000097096	0	12	2	0	11	9	8	1	1	0	3	0	1	52	17	1	9	0	7	60	0	13	4	15	12	0	10	0	0	8	14	12	0
ENSG00000099139	0	23	2	55	57	14	19	102	14	41	115	61	17	4	26	0	228	9	47	54	73	64	115	9	9	30	16	10	94	19	13	14	11
ENSG00000099194	67	162	11	47	88	78	112	59	230	4	62	55	193	99	77	175	98	161	198	146	114	42	95	40	100	143	98	98	191	101	151	61	211
ENSG00000099203	44	44	27	67	29	32	46	49	35	1	53	12	18	17	54	11	3	55	46	69	22	24	38	28	30	8	8	62	15	30	54	98	0
ENSG00000099204	975	985	503	566	781	576	684	381	532	365	498	347	657	581	386	1075	336	595	680	641	659	432	452	556	463	520	200	501	806	578	500	209	239
ENSG00000099219	186	149	141	73	215	73	85	229	111	190	205	38	216	71	102	88	257	160	125	156	303	4	84	97	41	260	15	93	96	64	4	59	56
ENSG00000099246	359	252	83	151	265	223	273	203	176	163	292	92	305	426	269	50	586	316	180	195	315	147	196	246	278	232	230	154	188	235	466	255	39
ENSG00000099250	3	42	30	1	9	62	39	19	36	0	32	2	1	0	3	249	73	29	8	0	0	26	0	6	64	14	14	22	18	7	0	0	0
ENSG00000099251	0	0	0	0	0	2	8	22	4	0	0	0	0	0	0	26	0	3	1	0	0	0	0	0	0	1	0	0	0	0	0	2	0
ENSG00000099260	0	9	145	49	6	6	14	38	5	1	100	38	0	17	19	0	0	13	13	38	16	1	1	16	4	14	10	39	15	46	0	70	264
ENSG00000099282	0	0	1	44	29	14	13	43	82	76	11	3	20	90	94	400	40	147	93	113	119	98	148	79	12	71	22	37	48	35	21	53	0
ENSG00000099284	3	3	1	1	1	1	4	5	14	0	8	0	8	1	15	0	0	11	0	0	4	7	15	0	7	13	6	13	0	3	1	2	0
ENSG00000099290	113	26	101	56	96	54	29	43	51	9	41	59	37	0	46	0	102	27	21	12	7	1	26	49	88	52	68	57	178	35	4	22	35
ENSG00000099308	3	7	12	44	1	39	0	13	1	1	0	1	7	46	0	140	28	6	30	0	10	80	0	31	14	0	122	31	2	28	82	77	0
ENSG00000099326	29	3	63	38	5	9	13	17	2	0	30	1	0	27	38	0	0	7	40	54	12	0	0	16	5	3	20	5	14	46	3	2	0
ENSG00000099330	256	34	6	11	37	0	14	11	6	7	27	16	5	0	12	1	2	6	9	110	31	8	3	7	5	24	0	1	8	7	5	2	0
ENSG00000099331	3	128	248	114	114	85	68	42	88	51	109	124	23	31	56	449	19	43	46	51	89	258	6	116	87	117	355	57	61	41	220	236	82
ENSG00000099337	45	113	85	77	138	53	56	24	82	20	134	47	55	114	40	241	0	64	27	53	46	143	94	43	115	101	65	65	34	32	58	85	176
ENSG00000099338	0	20	0	13	3	0	0	0	3	1	9	0	0	0	0	0	0	6	0	12	0	0	0	0	0	16	10	0	0	5	0	0	0
ENSG00000099341	194	485	229	267	327	348	380	248	299	188	556	259	383	252	251	528	290	411	304	273	399	213	304	361	336	401	281	239	200	259	323	383	328
ENSG00000099364	3	40	44	33	40	58	74	0	35	1	22	19	24	7	42	137	55	17	57	67	40	12	27	15	29	22	29	25	41	30	9	92	0
ENSG00000099377	6	0	0	0	22	15	2	0	0	0	3	75	1	0	10	0	0	11	4	46	0	1	77	0	64	9	26	2	4	0	2	9	0
ENSG00000099381	96	36	23	30	62	34	36	16	47	1	45	2	39	0	21	14	0	44	22	28	37	88	46	23	7	23	17	84	46	20	6	90	15
ENSG00000099385	0	4	55	12	14	11	15	26	7	63	25	68	14	93	16	13	10	34	7	23	58	8	14	0	34	26	6	9	32	31	0	0	5
ENSG00000099622	365	383	426	494	364	426	561	507	490	601	478	171	489	399	884	518	489	585	751	767	569	483	597	482	627	601	727	425	382	487	628	569	160
ENSG00000099624	3	6	22	5	48	27	25	29	16	1	22	1	33	32	27	0	14	14	18	24	24	30	23	33	16	19	0	16	19	13	1	0	16
ENSG00000099725	6	0	0	54	88	0	0	0	0	140	2	0	0	2	0	0	0	0	0	28	17	39	33	0	75	97	21	43	43	44	1	33	76
ENSG00000099783	458	603	708	735	587	400	444	493	633	229	672	741	623	599	669	759	584	652	706	443	564	619	357	438	507	550	671	667	444	650	354	385	470
ENSG00000099785	4	15	2	2	27	11	15	37	15	18	6	1	43	22	17	1	177	12	12	25	12	14	25	27	31	47	48	46	35	30	14	30	64
ENSG00000099795	199	301	245	144	242	171	273	293	212	88	373	312	452	560	220	88	419	213	151	170	79	57	226	324	549	460	127	257	234	307	175	125	34
ENSG00000099797	6	1	0	19	19	2	6	2	11	0	7	0	7	62	19	0	124	21	18	50	48	1	1	16	35	0	4	2	0	0	0	2	74
ENSG00000099800	194	199	209	167	196	134	168	126	235	90	325	198	175	319	135	54	392	261	135	167	221	296	140	224	231	215	78	343	161	208	92	185	65
ENSG00000099804	227	123	29	81	64	106	99	79	73	52	51	78	118	132	95	648	19	63	65	25	67	179	154	64	173	107	269	184	114	48	307	138	361
ENSG00000099810	68	90	144	73	74	99	60	89	52	199	139	3	124	24	28	13	74	110	69	134	97	52	34	67	80	34	29	127	113	67	17	23	10
ENSG00000099812	64	54	1	52	118	82	32	85	109	30	75	2	96	85	41	28	119	43	80	128	133	79	112	33	45	8	23	71	75	40	79	12	5
ENSG00000099814	319	610	369	316	325	400	454	358	578	674	232	224	557	414	414	202	627	704	777	506	648	431	1261	260	264	431	82	164	740	288	527	306	44
ENSG00000099817	381	415	509	393	258	433	568	454	599	421	350	184	339	320	448	522	456	593	371	210	463	376	487	440	495	469	275	295	389	443	530	956	255
ENSG00000099821	3	0	1	1	4	3	11	5	12	0	11	0	18	1	32	0	0	1	19	8	23	0	1	11	2	0	0	22	1	2	8	0	0
ENSG00000099840	3	4	0	59	5	0	51	0	13	0	25	1	20	0	3	0	0	0	12	25	23	1	1	11	29	1	84	65	17	45	122	15	0
ENSG00000099849	32	69	170	50	100	36	70	127	97	99	107	6	73	16	39	0	40	74	109	174	167	12	91	123	78	33	65	91	138	43	5	44	123
ENSG00000099860	202	319	189	275	259	473	154	86	142	383	91	627	162	129	90	1786	1183	55	296	104	197	843	188	560	1878	80	3487	314	152	258	1300	3625	2785
ENSG00000099866	0	0	0	0	0	0	0	0	0	0	5	0	0	0	4	0	4	0	0	0	3	0	0	0	0	0	16	0	0	0	0	45	0
ENSG00000099875	607	449	418	439	399	664	395	260	426	250	231	429	256	540	278	586	437	362	309	282	265	609	369	455	366	379	895	307	413	374	586	1028	432
ENSG00000099889	4	16	2	0	7	3	9	16	8	4	1	61	12	18	12	19	1	46	7	178	22	1	24	20	10	9	3	10	19	18	14	6	5
ENSG00000099899	0	47	10	19	10	9	23	3	7	0	30	1	8	17	9	15	24	29	20	26	16	59	57	31	19	0	2	3	45	10	1	22	10
ENSG00000099901	79	24	15	19	64	46	36	39	44	104	78	26	47	88	55	0	1	39	24	29	93	20	70	46	53	109	18	151	44	57	336	4	16
ENSG00000099904	3	8	1	22	42	19	37	22	21	39	17	35	38	29	23	0	75	30	35	48	31	0	115	4	19	22	7	17	82	10	18	19	139
ENSG00000099910	56	73	2	9	73	24	45	75	26	1	44	43	12	16	59	1	18	37	17	60	50	0	172	42	31	94	55	42	87	11	2	17	5
ENSG00000099917	127	98	96	40	51	85	36	67	37	44	83	2	53	68	61	0	52	46	120	35	78	11	47	16	36	46	91	31	21	24	29	64	5
ENSG00000099940	80	158	139	63	110	79	101	77	49	69	155	4	122	51	62	49	73	97	171	68	92	167	129	121	101	144	104	84	207	99	21	187	440
ENSG00000099942	61	41	26	16	37	42	50	45	43	134	44	4	26	82	34	0	70	15	44	13	33	29	41	41	43	60	58	27	17	79	245	31	38
ENSG00000099949	0	17	1	2	5	6	0	3	41	0	0	1	5	0	8	15	0	6	0	0	12	27	28	0	10	0	2	0	22	11	1	0	0
ENSG00000099953	0	0	0	0	3	3	0	0	9	0	0	0	0	0	0	0	0	51	6	0	1	0	8	0	0	0	0	0	0	0	0	0	5
ENSG00000099956	6	70	6	56	62	22	29	35	65	0	107	94	104	58	51	26	14	110	38	178	52	2	123	60	67	70	38	14	56	19	12	43	168
ENSG00000099958	0	0	0	0	0	0	0	2	1	0	0	0	1	0	0	0	0	12	6	0	1	0	1	0	14	5	0	7	20	3	0	0	0
ENSG00000099960	0	4	2	8	70	2	6	29	34	0	20	24	16	0	6	36	1	16	5	81	27	28	1	8	10	0	2	3	3	4	2	1	0
ENSG00000099968	111	142	28	102	107	132	126	74	51	125	60	0	112	139	113	24	189	87	170	52	76	45	64	85	67	133	78	79	81	94	345	81	15
ENSG00000099977	87	72	15	101	63	70	47	115	112	61	109	78	139	37	93	0	241	141	87	246	110	78	255	60	133	177	154	189	74	83	304	127	15
ENSG00000099985	115	62	25	245	130	473	9	4	77	242	46	1655	17	4	38	4352	694	33	50	1	160	1566	72	260	1125	25	2028	365	23	200	2143	3605	3647
ENSG00000099991	6	20	46	122	27	25	45	35	38	3	38	18	31	52	56	13	4	57	57	56	76	80	35	72	27	10	112	93	9	49	74	109	10
ENSG00000099992	47	35	8	11	58	6	26	21	32	0	29	24	31	22	26	0	106	95	107	69	114	109	50	30	22	52	8	23	20	4	6	50	5
ENSG00000099994	0	0	0	0	0	0	0	0	7	0	3	1	0	0	11	0	4	7	0	0	0	2	15	0	5	0	2	0	0	4	0	0	0
ENSG00000099995	205	147	167	147	116	237	116	134	188	58	72	290	207	130	182	396	57	251	156	224	112	128	135	277	118	141	225	115	207	149	439	465	470
ENSG00000099999	0	1	0	0	10	20	7	0	8	17	11	0	14	18	11	13	53	15	0	0	11	0	0	0	0	14	0	2	17	1	0	2	5
ENSG00000100003	0	49	0	3	34	65	0	8	27	0	33	4	0	41	15	0	4	14	43	0	51	15	30	17	23	0	8	20	22	3	16	0	0
ENSG00000100012	0	0	3	16	1	0	10	0	0	15	1	0	0	0	10	1	1	14	7	0	2	0	2	8	0	0	0	1	3	15	3	0	0
ENSG00000100014	10	27	186	50	79	46	38	53	38	58	95	95	88	49	52	141	107	59	109	15	46	22	128	12	82	21	104	69	49	117	2	104	20
ENSG00000100023	68	16	36	41	109	44	55	75	50	81	48	65	40	6	42	253	199	93	46	0	84	58	80	27	25	48	33	3	126	61	17	50	16
ENSG00000100024	0	1	10	1	0	2	1	0	2	2	1	1	1	0	1	0	22	0	5	0	0	1	0	1	1	1	9	0	0	1	33	28	0
ENSG00000100027	3	0	0	0	0	2	3	17	0	0	14	1	0	0	0	0	0	0	6	26	1	0	0	14	0	0	2	0	0	13	3	18	0
ENSG00000100028	184	306	244	174	288	148	314	327	393	210	616	213	299	465	385	28	28	317	155	241	290	334	440	209	457	433	187	378	497	191	493	160	35
ENSG00000100029	57	30	101	50	25	25	41	52	30	17	100	19	46	2	45	73	6	78	31	75	77	80	26	50	15	39	21	48	56	28	4	13	0
ENSG00000100030	195	208	170	229	256	191	207	221	164	65	152	11	278	131	157	407	99	183	119	108	113	184	73	166	170	245	384	138	149	183	126	287	139
ENSG00000100031	0	0	1	1	0	8	0	0	0	0	0	0	0	0	8	0	0	0	0	0	27	32	1	3	0	1	26	79	1	17	1	39	0
ENSG00000100033	46	109	14	21	24	50	66	14	62	1	108	44	8	64	49	227	106	28	61	48	76	21	32	29	0	57	8	0	6	12	4	2	0
ENSG00000100034	20	58	37	148	27	119	51	57	63	4	29	72	22	1	36	395	56	49	95	38	54	234	40	146	83	38	334	107	44	79	212	1147	366
ENSG00000100036	42	41	65	14	32	0	16	6	2	2	33	0	0	37	2	48	0	13	0	0	6	0	0	5	12	18	0	0	4	14	0	33	108
ENSG00000100038	0	0	1	2	0	0	10	0	0	0	0	0	0	0	0	0	0	0	0	0	0	0	0	2	0	0	0	0	0	15	1	0	0
ENSG00000100055	136	152	245	518	94	804	68	13	57	14	171	221	48	1	40	1087	65	72	92	11	132	682	40	365	771	106	6120	475	31	297	607	2403	2061
ENSG00000100056	0	10	23	6	5	10	33	17	1	0	23	1	0	0	7	0	0	6	60	41	1	28	50	28	5	12	16	2	55	6	2	11	0
ENSG00000100058	0	14	98	16	28	25	13	3	11	0	31	55	36	1	2	15	0	42	0	0	3	1	2	14	10	15	13	0	8	3	1	9	10
ENSG00000100060	0	1	0	22	2	1	13	4	14	1	4	2	1	0	0	0	2	7	1	28	19	18	25	8	14	9	43	0	0	1	36	225	27
ENSG00000100065	4	7	111	24	2	7	2	34	30	20	1	0	6	71	7	0	1	11	14	0	85	0	1	3	0	4	2	25	0	12	1	0	5
ENSG00000100068	0	0	1	0	17	0	0	1	0	43	0	0	0	0	1	0	1	5	9	0	0	0	1	0	8	3	0	0	0	0	1	12	0
ENSG00000100075	24	68	10	19	31	9	21	15	24	2	23	0	49	137	22	15	13	39	17	62	66	11	12	25	29	43	2	0	81	12	4	0	5
ENSG00000100077	0	19	7	13	1	39	2	7	7	1	10	1	17	0	35	14	113	27	13	10	17	21	18	10	43	3	17	57	10	5	3	31	0
ENSG00000100079	0	6	0	0	3	22	0	0	0	0	1	1	12	0	0	0	25	3	0	0	9	0	1	2	0	3	10	2	0	7	0	0	0
ENSG00000100083	131	140	203	145	222	143	177	153	141	229	92	92	127	227	95	182	115	133	142	107	201	249	75	138	116	86	173	154	269	163	189	283	151
ENSG00000100084	3	0	0	1	5	5	16	1	1	2	4	0	18	0	4	49	72	56	28	21	46	27	2	3	36	3	17	0	0	5	51	70	42
ENSG00000100092	53	42	25	30	16	25	47	29	49	0	22	5	33	24	52	117	55	42	87	0	6	88	16	13	52	75	85	25	13	48	161	191	249
ENSG00000100097	41	0	57	0	0	92	3	2	25	1	23	2	10	50	16	0	5	15	4	11	2	29	2	36	24	10	46	7	8	5	6	21	23
ENSG00000100099	189	170	57	182	140	89	93	77	107	23	80	2	72	135	86	11	19	81	85	39	46	114	53	78	66	27	19	75	141	99	299	60	20
ENSG00000100100	556	881	206	151	328	230	390	271	304	426	128	219	637	367	333	243	546	312	219	297	554	165	393	270	479	359	222	127	604	223	381	96	237
ENSG00000100104	22	0	110	1	26	12	11	19	47	38	49	1	33	21	50	0	0	29	16	0	5	8	33	9	0	8	0	14	17	34	0	0	5
ENSG00000100105	40	62	93	90	89	61	63	115	109	243	39	1	108	48	115	0	16	122	103	45	198	74	125	102	154	81	18	71	135	54	518	69	10
ENSG00000100106	71	36	45	43	23	19	68	26	41	45	45	2	41	45	94	0	3	72	44	99	97	119	198	51	76	45	89	13	77	52	140	74	10
ENSG00000100109	34	18	180	31	89	61	19	64	28	15	43	4	44	3	15	286	0	23	28	0	62	91	13	3	52	0	13	11	47	44	4	14	10
ENSG00000100116	3	2	1	4	2	10	3	3	1	0	24	0	6	0	21	0	1	13	0	20	3	11	9	32	6	9	14	3	3	18	1	0	0
ENSG00000100124	126	20	18	71	58	20	39	69	13	158	61	35	14	34	11	0	6	28	55	115	46	20	12	63	7	23	9	40	36	78	346	23	91
ENSG00000100129	0	0	0	0	0	0	0	0	0	0	0	0	0	0	0	0	0	4	13	0	0	0	0	0	0	0	0	0	0	0	0	0	0
ENSG00000100138	95	179	445	85	139	77	123	313	187	164	536	63	227	220	153	30	94	198	167	193	318	185	295	195	165	331	85	263	119	162	17	253	156
ENSG00000100139	141	77	58	51	54	87	26	2	48	11	80	107	9	40	49	23	0	44	60	14	21	10	76	29	44	34	85	24	57	57	152	29	15
ENSG00000100146	0	9	0	0	0	0	0	0	0	0	0	0	6	0	1	0	0	7	0	0	0	0	0	0	0	0	0	0	1	0	0	0	0
ENSG00000100147	0	0	0	0	0	6	0	0	0	0	9	0	9	42	3	0	0	1	0	0	0	0	0	7	0	0	2	4	0	0	24	0	5
ENSG00000100150	4	0	2	0	14	11	15	9	1	0	29	62	28	0	14	0	1	15	10	56	11	14	10	1	13	13	0	3	16	20	7	0	5
ENSG00000100151	23	45	47	21	42	44	12	10	28	12	30	0	15	41	33	0	0	14	14	81	44	27	20	5	22	15	0	18	38	12	7	2	5
ENSG00000100154	0	0	2	6	17	8	7	19	16	0	0	2	0	0	13	0	28	0	0	2	0	1	7	0	0	25	0	0	4	0	0	0	0
ENSG00000100162	9	0	0	1	3	3	2	0	0	0	1	0	16	2	13	0	88	0	6	52	1	1	12	5	0	14	0	20	17	1	0	22	43
ENSG00000100170	40	81	190	15	33	18	13	22	42	0	61	99	41	110	57	35	0	7	0	0	23	87	34	2	71	22	29	2	6	4	2	67	10
ENSG00000100181	3	1	21	2	0	25	12	35	9	1	3	2	55	34	2	60	25	9	19	0	50	24	3	8	0	30	0	3	1	0	0	0	207
ENSG00000100196	0	34	2	12	23	3	9	17	20	0	1	0	0	128	10	0	16	26	36	46	22	0	1	8	24	39	40	10	27	5	6	0	0
ENSG00000100201	804	1085	481	887	1035	962	953	1142	942	1040	588	403	824	372	1190	1180	1061	1054	1463	1099	881	843	1014	751	633	866	1712	683	1368	679	1400	1324	1107
ENSG00000100206	0	13	1	1	0	1	0	0	0	0	1	0	22	0	0	0	1	12	0	0	2	0	1	7	0	0	2	0	1	5	1	0	5
ENSG00000100207	165	87	20	81	119	90	94	60	73	96	89	80	91	86	71	171	261	92	116	77	91	67	84	175	110	61	98	103	82	135	269	151	266
ENSG00000100209	17	36	10	7	46	19	14	49	11	0	4	1	19	3	32	106	6	26	23	0	10	4	1	0	56	8	2	9	44	21	11	0	10
ENSG00000100211	12	0	14	124	12	19	91	147	41	193	12	0	33	2	22	64	3	35	60	232	91	1	63	52	11	69	4	67	27	55	12	12	15
ENSG00000100216	126	161	41	69	172	95	141	119	251	171	255	171	223	340	163	220	119	127	100	190	122	89	193	127	164	236	85	77	216	151	183	22	45
ENSG00000100218	57	0	0	50	4	0	33	26	1	0	4	0	0	1	28	0	0	1	0	76	1	0	1	15	0	9	0	23	1	42	6	0	0
ENSG00000100219	1152	2568	1913	613	1692	926	1810	1229	3023	1359	1982	1682	2048	1437	1905	299	2070	1539	2479	3027	1616	1720	3359	1640	2764	3621	1209	1193	2312	1437	1152	569	284
ENSG00000100220	6	233	71	102	205	125	116	138	239	144	253	88	254	313	135	185	110	172	355	151	265	122	240	111	188	252	154	150	235	232	335	137	226
ENSG00000100221	69	199	191	188	146	274	80	67	121	69	134	66	175	80	74	168	468	121	204	161	227	646	59	275	169	129	611	95	150	163	282	1629	462
ENSG00000100225	320	427	235	194	223	365	224	481	347	237	296	174	436	496	312	105	173	378	250	207	319	194	319	206	342	341	157	378	518	219	459	186	40
ENSG00000100226	36	61	111	163	81	85	60	66	34	151	32	65	74	22	58	202	27	72	80	64	44	96	66	75	63	43	250	182	45	77	175	202	15
ENSG00000100227	101	87	120	43	55	112	85	80	163	142	83	45	40	66	74	11	33	134	52	155	69	65	59	94	39	64	39	67	84	81	194	138	24
ENSG00000100228	0	0	5	27	3	4	14	32	0	29	1	17	1	1	7	1	1	5	11	99	83	0	3	3	3	4	10	1	2	13	13	1	0
ENSG00000100239	225	56	0	40	52	21	56	60	61	5	36	0	61	104	29	11	133	59	121	24	94	71	138	61	44	75	68	71	72	39	144	70	5
ENSG00000100241	136	69	14	153	127	126	50	99	92	91	120	117	44	67	93	137	175	179	92	57	146	92	281	92	27	69	41	125	65	131	73	122	190
ENSG00000100242	212	307	108	149	137	180	182	182	195	153	153	148	182	96	138	395	11	273	157	214	338	234	496	209	273	230	479	196	243	131	479	544	454
ENSG00000100243	269	373	220	180	202	219	260	199	255	260	179	92	263	365	266	190	178	284	372	301	366	221	273	246	232	362	281	221	262	176	330	173	34
ENSG00000100246	77	45	91	125	41	37	144	83	76	172	24	146	18	31	124	43	33	97	49	288	44	24	277	106	46	126	17	69	62	91	46	20	21
ENSG00000100258	74	45	121	19	25	44	11	0	18	7	41	3	13	0	37	0	17	15	33	69	116	14	2	49	17	24	42	92	43	8	4	28	0
ENSG00000100263	52	22	125	14	41	19	26	37	48	71	42	0	0	22	22	0	0	26	20	0	23	2	13	32	49	33	29	90	17	4	1	7	0
ENSG00000100266	149	69	332	86	115	248	166	28	104	170	49	259	103	271	171	251	93	68	291	229	166	255	138	146	117	144	778	164	147	93	220	992	661
ENSG00000100271	21	0	2	24	0	12	1	0	6	0	2	0	0	29	3	0	7	14	12	46	4	0	1	3	9	1	0	0	3	4	1	8	11
ENSG00000100280	506	333	307	130	272	217	228	149	386	233	167	298	332	147	209	103	248	250	229	271	339	232	574	254	171	292	54	166	311	179	121	122	34
ENSG00000100281	58	72	97	74	37	68	101	54	73	42	161	54	47	86	73	15	75	42	52	244	75	40	41	75	78	92	107	119	117	29	15	42	117
ENSG00000100284	93	125	175	135	113	226	137	46	73	96	86	3	148	131	100	177	108	104	103	197	85	224	151	128	189	90	521	58	58	131	71	715	365
ENSG00000100288	0	7	45	31	43	34	54	27	16	1	4	0	30	11	29	0	10	47	44	0	51	15	98	9	10	26	60	33	21	46	7	44	5
ENSG00000100290	43	117	180	70	107	141	23	198	53	54	85	2	76	186	35	14	136	91	62	79	158	92	65	126	118	40	75	136	176	123	3	72	10
ENSG00000100292	100	322	349	286	182	241	251	166	177	124	259	121	85	167	144	283	282	163	194	45	316	348	117	225	193	133	261	76	108	186	220	697	968
ENSG00000100294	0	0	87	25	4	7	5	43	1	42	8	0	29	27	7	0	0	21	30	0	16	1	4	6	14	0	38	36	19	15	3	2	0
ENSG00000100296	6	13	116	57	90	25	17	14	22	1	61	75	34	136	13	0	68	55	82	47	1	27	70	65	34	31	116	90	12	44	3	123	72
ENSG00000100297	91	9	5	22	4	14	18	20	40	0	32	2	9	25	23	0	0	35	9	16	22	71	44	31	13	41	2	26	25	18	98	75	0
ENSG00000100299	0	40	67	47	74	30	53	17	31	53	20	62	20	5	65	76	4	23	38	45	27	12	46	72	43	64	147	118	64	13	56	217	29
ENSG00000100300	468	380	293	218	386	375	546	485	743	329	732	481	747	338	517	417	860	497	440	502	696	534	546	484	684	644	1132	426	414	489	420	970	173
ENSG00000100304	23	114	112	42	98	132	113	35	104	31	197	36	121	72	64	122	166	191	87	77	173	144	187	95	91	180	30	39	124	136	18	88	15
ENSG00000100307	108	38	119	89	84	34	69	2	49	180	8	72	43	16	45	144	0	33	72	97	130	85	223	62	41	44	54	33	64	14	116	132	40
ENSG00000100311	0	0	0	3	5	16	0	10	1	0	1	0	0	0	0	0	0	6	0	0	5	0	0	0	0	10	0	0	7	0	0	0	0
ENSG00000100316	341	311	201	200	265	261	420	274	264	238	401	171	387	166	640	440	258	565	300	481	323	184	174	268	340	613	140	267	246	247	537	274	223
ENSG00000100319	0	21	0	14	1	29	12	31	11	1	18	0	26	6	7	0	64	21	1	0	12	57	40	17	0	36	56	54	23	3	3	39	155
ENSG00000100320	121	131	284	98	208	119	95	195	127	67	154	19	154	200	112	0	42	164	118	318	240	198	239	139	126	114	119	98	337	146	25	14	25
ENSG00000100321	18	50	81	15	130	53	27	40	97	0	53	27	6	44	35	0	1	68	66	0	24	65	104	17	15	76	13	21	38	21	22	22	5
ENSG00000100324	4	3	18	33	25	6	19	9	29	13	20	121	5	8	9	0	1	31	12	0	62	12	66	12	27	26	73	28	64	11	7	30	58
ENSG00000100325	42	6	33	57	135	24	51	70	57	171	94	80	49	41	63	0	522	52	155	357	59	63	61	33	32	76	32	31	69	59	24	34	11
ENSG00000100330	10	38	64	109	75	60	83	116	31	38	66	130	39	70	77	547	82	80	101	49	177	166	6	105	105	44	272	111	95	85	218	198	381
ENSG00000100335	102	193	156	124	106	125	128	123	161	48	129	143	48	196	98	243	211	153	116	90	231	82	122	139	93	127	84	97	144	104	18	59	24
ENSG00000100336	25	0	58	4	3	9	23	9	21	0	9	0	0	0	0	0	0	3	4	0	13	2	6	13	39	29	6	13	0	14	0	60	0
ENSG00000100342	739	1303	1481	387	375	636	537	371	398	276	891	604	918	520	404	102	507	321	361	247	758	1040	437	433	649	206	809	369	370	644	407	233	516
ENSG00000100344	0	0	0	0	1	9	1	1	4	0	0	0	0	0	1	0	0	0	0	0	8	0	0	0	0	0	0	0	5	0	3	0	5
ENSG00000100345	326	723	703	523	424	563	345	174	531	345	299	869	362	346	435	1442	537	451	322	441	391	1553	496	404	565	341	1692	763	401	353	340	1497	978
ENSG00000100347	108	32	34	16	33	9	56	33	17	1	47	57	18	40	36	0	12	41	35	60	35	7	11	35	38	62	33	8	78	14	13	28	5
ENSG00000100348	86	58	61	77	94	128	110	140	111	71	213	128	79	149	60	87	175	144	105	96	116	85	108	143	190	98	131	217	137	113	75	156	0
ENSG00000100350	6	9	1	10	1	6	0	7	0	0	0	17	12	35	6	0	5	30	0	0	1	13	0	2	0	7	2	0	1	1	52	0	0
ENSG00000100351	0	0	1	0	0	4	7	1	0	0	1	0	1	0	0	0	1	1	0	0	0	9	3	0	8	0	2	0	0	11	1	0	0
ENSG00000100353	492	383	157	279	288	245	440	310	335	231	475	172	533	233	413	435	403	362	292	213	286	231	390	378	318	525	338	232	361	437	489	217	20
ENSG00000100354	528	450	663	559	510	427	483	292	355	302	377	604	283	579	443	746	429	467	512	187	455	328	483	376	375	259	729	623	459	390	156	606	951
ENSG00000100359	276	125	14	194	385	187	234	113	265	150	212	105	155	214	173	206	397	295	259	449	198	32	208	167	265	280	100	95	257	253	648	117	35
ENSG00000100360	32	19	1	97	80	6	52	136	34	80	33	0	16	49	74	0	172	43	25	134	35	2	69	40	56	31	20	80	21	40	26	37	0
ENSG00000100364	313	148	81	141	71	129	240	96	176	88	110	54	227	133	187	196	240	297	92	170	185	100	120	171	164	187	138	81	192	215	223	124	218
ENSG00000100365	78	20	583	386	68	232	4	13	39	63	91	385	41	70	43	1345	107	30	35	1	108	577	26	309	370	67	2747	365	3	138	47	2664	1505
ENSG00000100368	93	1	34	65	38	100	1	24	20	4	24	205	1	0	2	424	99	2	32	0	18	288	3	66	161	20	1076	122	1	116	8	726	524
ENSG00000100372	60	26	15	22	44	35	12	42	21	59	85	0	27	16	29	0	16	44	16	36	64	36	78	30	13	75	25	60	54	21	1	13	11
ENSG00000100373	0	0	0	0	0	0	0	0	12	8	0	0	0	0	0	0	0	0	0	0	0	0	0	4	0	0	0	0	0	0	0	0	0
ENSG00000100376	146	41	10	19	27	38	59	15	27	0	6	4	52	17	15	325	9	81	143	0	93	17	34	26	49	55	26	11	54	43	78	6	15
ENSG00000100379	59	21	31	23	26	6	29	31	9	0	2	33	0	11	6	0	0	53	2	25	4	0	23	39	23	11	2	0	12	23	5	44	10
ENSG00000100380	477	260	723	237	360	249	279	562	376	206	413	355	274	185	507	57	311	347	212	330	394	240	343	261	290	325	280	345	313	302	63	210	30
ENSG00000100385	0	0	1	0	0	1	2	5	4	0	0	0	0	0	3	0	0	3	0	0	28	17	1	0	19	0	0	0	10	0	1	2	0
ENSG00000100387	185	151	413	143	261	204	247	283	273	187	330	281	417	186	170	103	24	280	282	238	213	313	242	154	391	263	158	304	190	138	433	190	44
ENSG00000100393	234	266	529	210	410	316	120	220	200	241	356	513	231	163	144	81	51	182	109	202	88	305	251	221	289	128	701	421	308	297	182	474	195
ENSG00000100395	0	16	219	11	63	7	12	4	35	28	56	28	14	73	27	0	0	15	16	23	18	26	15	15	18	8	13	23	48	41	5	7	11
ENSG00000100399	0	0	0	5	5	5	13	7	16	0	0	4	7	0	20	39	0	13	10	17	8	0	32	21	0	13	4	12	0	6	5	0	0
ENSG00000100401	276	87	116	112	153	107	94	70	104	88	161	71	76	103	88	113	18	96	68	116	56	154	142	120	86	165	72	81	94	84	87	97	15
ENSG00000100403	328	140	19	14	109	31	37	29	34	62	30	2	18	135	52	15	65	85	71	26	84	45	313	44	19	24	22	5	64	14	4	39	21
ENSG00000100410	0	69	95	31	81	77	22	69	52	99	81	63	112	45	79	192	98	60	27	95	60	66	91	83	64	127	100	67	100	39	8	103	114
ENSG00000100412	184	204	96	96	134	59	137	160	205	125	272	186	94	232	158	0	274	176	237	485	402	142	326	137	102	199	81	64	212	100	141	134	30
ENSG00000100413	93	3	0	8	15	16	23	2	18	0	27	2	12	112	35	0	10	32	45	12	75	6	96	23	17	3	2	15	27	8	5	0	0
[truncated: 17,155 more rows]
