# Supplementary material for: Inflammatory pathways are upregulated in the nasal epithelium in patients with idiopathic pulmonary fibrosis
Source: Respir Res. 2018 Nov 26;19:233. doi: 10.1186/s12931-018-0932-7 (PMC6257973; doi:10.1186/s12931-018-0932-7)
Supplement: Supplementary file 3 — Normalized counts using methods edgeR UQ (Table S2), edgeR UQ with RUV and RNA control (Table S3), and edgeR glmLRT with RUV and empirical control (Table S4). (ZIP 2119 kb) [file 12931_2018_932_MOESM3_ESM.zip › Additional Table S4_edgeR_glmLRT_norm_RUV_empirical_control.csv]

	JSMS_NE_028	JSMS_NE_029	JSMS_NE_030	JSMS_NE_031	JSMS_NE_032	JSMS_NE_033	JSMS_NE_034	JSMS_NE_035	JSMS_NE_036	JSMS_NE_037	JSMS_NE_038	JSMS_NE_039	JSMS_NE_040	JSMS_NE_041	JSMS_NE_042	JSMS_NE_049	JSMS_NE_051	JSMS_NE_052	JSMS_NE_054	JSMS_NE_055	JSMS_NE_056	JSMS_NE_057	JSMS_NE_058	JSMS_NE_003	JSMS_NE_004	JSMS_NE_005	JSMS_NE_006	JSMS_NE_007	JSMS_NE_008	JSMS_NE_009	JSMS_NE_043	JSMS_NE_044	JSMS_NE_045
ENSG00000000003	683	351	635	330	239	297	341	321	134	978	218	514	286	683	343	95	655	248	298	849	367	319	297	210	369	236	370	402	390	368	687	134	180
ENSG00000000419	26	87	27	55	75	75	50	81	62	126	60	131	106	73	55	29	18	34	58	45	68	27	52	80	34	38	202	71	41	49	124	43	372
ENSG00000000457	0	23	1	69	39	15	7	51	23	1	8	31	57	69	19	159	214	35	27	0	18	3	109	39	28	25	123	35	11	20	4	5	22
ENSG00000000460	0	9	100	0	12	6	0	8	0	0	5	0	35	0	12	3	1	7	9	0	0	0	0	0	0	10	19	2	1	0	7	0	1
ENSG00000000938	33	2	100	361	199	391	28	45	56	58	201	60	18	0	45	41	69	45	34	0	272	395	57	483	621	97	1798	582	22	248	111	1658	324
ENSG00000000971	324	228	155	123	203	202	192	273	200	223	229	242	263	487	250	707	185	213	101	346	205	118	165	186	368	216	101	142	217	138	39	28	99
ENSG00000001036	30	52	104	32	35	25	26	18	49	149	23	282	52	216	40	8	31	32	51	33	42	108	55	14	17	40	79	9	22	42	15	96	19
ENSG00000001084	88	510	308	207	167	110	300	357	190	367	110	465	200	155	147	504	126	162	251	492	457	112	265	198	290	251	86	114	318	225	39	100	287
ENSG00000001167	52	48	53	20	46	42	22	15	29	0	2	7	43	77	24	5	27	23	2	0	88	32	1	8	52	37	99	55	30	34	105	46	57
ENSG00000001460	0	8	23	85	32	21	41	26	35	52	17	3	32	39	66	66	30	2	23	12	10	112	10	12	9	27	2	27	5	71	1	12	120
ENSG00000001461	107	289	207	151	256	250	175	105	208	33	244	105	163	130	154	314	317	220	322	87	296	68	127	213	218	244	170	151	217	154	133	54	424
ENSG00000001497	74	1	24	9	12	14	14	8	19	57	39	68	26	45	7	11	24	12	22	0	61	2	40	15	9	3	3	32	14	1	1	97	3
ENSG00000001561	327	206	173	110	106	100	69	212	53	258	19	237	140	234	77	10	448	49	103	197	83	124	118	117	126	67	67	117	97	106	855	26	73
ENSG00000001617	0	158	222	80	95	106	77	22	118	1	110	52	121	228	95	105	189	121	80	1	169	340	77	38	21	81	76	46	79	59	177	7	91
ENSG00000001626	1	13	82	20	18	15	4	40	20	0	31	1	3	0	13	8	128	5	30	0	6	33	1	0	7	6	0	8	8	3	1	0	34
ENSG00000001629	66	188	0	108	61	147	65	70	108	54	65	251	97	69	126	138	69	70	71	141	34	164	122	74	114	71	170	117	86	140	371	54	102
ENSG00000001630	0	0	1	0	2	5	0	13	1	0	3	0	5	0	5	4	1	1	0	0	1	0	0	0	12	0	0	0	0	2	1	0	1
ENSG00000001631	256	57	136	69	29	82	40	50	31	16	76	113	32	57	94	199	13	103	59	60	50	2	68	91	91	70	9	41	37	19	17	52	24
ENSG00000002016	4	0	0	1	0	0	0	0	0	0	0	1	7	2	5	1	0	7	33	0	1	0	0	3	0	0	0	0	9	1	0	0	8
ENSG00000002330	16	59	72	8	23	28	34	23	12	36	33	34	66	245	35	8	51	10	12	82	45	43	78	14	73	18	29	47	31	19	1	9	112
ENSG00000002549	122	158	309	161	31	74	148	118	101	34	67	19	109	106	114	30	353	76	85	158	78	135	95	176	481	85	90	160	116	247	138	98	546
ENSG00000002586	111	26	106	46	40	74	67	63	36	62	116	26	64	289	78	194	143	69	129	83	73	41	73	42	62	128	57	84	39	56	4	26	28
ENSG00000002587	150	538	865	247	373	175	370	164	690	160	465	619	632	333	271	438	183	305	269	323	281	661	371	214	464	405	203	358	196	308	64	124	421
ENSG00000002822	5	0	11	24	8	13	8	1	13	0	23	41	6	8	16	7	10	11	2	0	18	0	27	11	21	1	13	17	20	13	5	13	17
ENSG00000002834	799	824	246	457	750	639	905	510	783	647	373	554	855	856	636	944	549	670	1233	1125	1043	632	954	627	899	868	1274	410	890	415	635	1689	610
ENSG00000002919	34	5	69	52	30	53	57	18	43	52	35	4	24	65	30	47	75	40	42	27	44	51	109	39	76	36	95	18	18	22	4	148	23
ENSG00000002933	0	0	83	0	0	0	5	0	8	0	18	0	0	0	0	0	0	0	0	0	9	3	0	0	21	0	0	0	2	15	0	0	75
ENSG00000003056	266	27	54	13	50	31	15	70	42	1	82	1	45	102	22	5	27	4	0	55	38	47	27	29	72	58	36	48	24	21	13	92	144
ENSG00000003096	0	0	0	9	0	0	0	1	0	0	0	0	0	0	0	1	0	0	0	0	0	0	0	0	0	10	0	4	2	0	0	0	0
ENSG00000003137	0	13	0	0	4	4	0	0	11	32	0	0	0	0	0	1	0	1	0	0	0	0	0	3	0	0	2	24	1	0	0	0	1
ENSG00000003147	71	90	178	22	65	53	11	68	29	10	39	27	26	48	16	6	232	15	66	153	70	31	38	11	90	25	8	16	57	41	9	6	153
ENSG00000003249	4	23	1	1	1	0	7	0	3	0	0	2	4	42	0	3	1	5	0	0	12	1	0	0	13	15	0	0	1	0	1	0	1
ENSG00000003393	105	43	55	39	25	11	15	27	29	1	23	118	19	2	14	11	11	23	23	0	4	2	8	23	7	8	16	0	28	30	11	23	39
ENSG00000003400	5	57	1	21	20	9	25	20	13	1	10	107	24	5	8	6	63	1	22	29	17	9	107	26	49	14	44	22	21	41	5	19	207
ENSG00000003402	648	428	676	1292	611	976	723	680	776	504	1013	693	267	179	643	665	270	561	355	391	716	833	284	897	1267	529	2796	935	624	917	544	1596	1273
ENSG00000003436	75	44	11	1	48	12	3	31	25	0	20	76	53	68	7	18	15	6	2	43	28	0	12	38	32	15	0	2	11	5	5	2	6
ENSG00000003509	1	0	76	10	36	15	22	7	0	76	7	6	18	0	9	10	1	19	0	0	21	5	0	18	0	18	3	32	1	6	6	3	20
ENSG00000003756	72	240	227	392	189	256	194	251	314	251	298	378	360	285	196	344	343	203	453	302	171	339	418	240	221	231	296	237	313	188	550	239	70
ENSG00000003989	15	0	0	73	4	3	7	93	35	57	12	0	0	1	14	26	96	6	21	115	5	1	1	9	9	6	7	51	1	29	8	5	8
ENSG00000004059	0	0	0	1	0	8	0	0	0	0	0	0	1	0	11	36	0	4	22	0	1	0	4	0	3	0	0	0	0	0	0	8	0
ENSG00000004139	3	33	6	46	75	11	32	9	8	40	1	1	14	0	26	271	64	9	16	124	33	1	45	10	19	9	15	66	17	5	3	12	0
ENSG00000004142	192	99	40	32	56	90	87	79	59	3	35	95	113	326	49	33	25	56	55	203	48	109	160	66	47	112	62	36	97	74	280	44	82
ENSG00000004399	5	28	1	0	19	1	7	4	24	0	3	2	14	0	4	7	20	7	0	0	2	49	12	6	15	3	0	2	8	3	5	16	2
ENSG00000004455	91	134	98	46	78	101	94	179	143	0	163	228	118	120	81	59	114	159	142	161	113	125	178	130	95	122	52	187	150	111	466	76	218
ENSG00000004468	70	0	2	67	3	10	37	36	3	193	0	157	12	2	17	20	2	7	15	76	35	26	1	21	31	11	12	14	13	17	8	33	4
ENSG00000004478	26	115	198	34	21	26	21	37	27	3	15	1	34	155	40	10	33	22	23	77	10	54	46	30	38	34	52	47	20	36	86	20	39
ENSG00000004487	176	69	8	74	45	28	64	37	49	99	74	129	29	140	38	88	28	38	57	216	54	20	122	68	37	34	28	29	74	44	126	35	11
ENSG00000004534	47	92	42	241	214	121	73	119	101	152	132	33	96	135	203	267	74	104	147	123	209	36	17	142	84	89	132	62	113	92	105	93	341
ENSG00000004660	45	0	12	1	27	3	0	10	8	0	0	0	0	0	15	6	3	19	0	0	0	13	0	0	0	5	4	24	18	0	1	21	0
ENSG00000004700	100	16	2	32	15	10	13	25	20	61	38	159	30	110	23	16	13	18	11	2	26	123	1	28	46	13	52	73	12	31	2	43	48
ENSG00000004766	1	23	14	21	31	13	11	25	34	43	22	3	13	164	19	16	27	23	15	52	6	75	0	14	28	8	23	30	22	33	13	4	70
ENSG00000004777	4	0	0	0	2	0	8	0	0	0	0	0	0	0	3	1	0	1	0	0	0	0	0	0	0	6	0	2	0	0	0	0	0
ENSG00000004779	341	214	237	188	189	73	175	331	184	323	261	477	456	461	248	117	225	170	248	631	208	177	291	211	249	241	61	139	240	173	100	159	549
ENSG00000004799	40	0	41	17	13	2	12	24	23	1	22	2	19	26	13	36	0	8	0	0	13	66	3	27	0	28	2	23	22	1	3	38	1
ENSG00000004809	0	0	1	30	0	0	13	3	3	0	0	0	0	0	0	3	8	0	15	0	0	0	0	11	4	13	0	2	0	14	1	0	12
ENSG00000004838	1	0	12	74	5	14	47	39	2	65	0	144	0	0	23	8	10	5	15	190	27	5	0	15	0	23	3	101	6	59	6	3	51
ENSG00000004848	0	0	0	11	0	0	0	11	0	3	0	1	1	0	0	11	0	7	0	0	0	0	0	0	3	13	0	0	0	0	0	0	0
ENSG00000004864	9	17	10	13	27	16	22	24	39	52	67	43	68	44	19	229	18	42	49	0	14	124	1	41	70	49	27	41	71	20	5	9	15
ENSG00000004866	1	16	35	4	11	3	3	14	4	0	24	1	4	0	1	11	2	3	12	20	9	19	1	1	3	6	0	27	1	8	6	1	3
ENSG00000004897	157	190	106	34	58	125	89	90	75	170	99	189	179	68	77	194	32	102	33	104	72	39	88	98	144	86	57	41	123	106	62	83	27
ENSG00000004961	72	94	29	64	73	106	74	36	58	184	33	4	55	67	85	193	165	47	101	50	29	58	75	70	94	103	46	81	22	94	416	33	7
ENSG00000004975	83	39	0	40	35	44	23	5	44	26	56	2	42	21	42	209	84	25	19	87	61	7	52	42	40	41	59	8	46	29	9	73	17
ENSG00000005001	378	475	167	310	751	332	607	403	263	707	321	235	915	351	209	774	796	376	1140	432	1361	518	1322	222	672	338	698	126	674	358	712	416	150
ENSG00000005007	236	378	190	454	208	315	345	352	172	221	105	370	111	185	260	235	610	255	441	448	489	238	384	292	269	216	248	251	298	355	240	455	243
ENSG00000005020	90	3	142	189	11	113	20	16	69	1	107	36	38	17	27	36	0	78	7	0	87	135	4	215	129	38	680	340	30	83	135	537	158
ENSG00000005022	579	457	79	174	320	343	355	211	319	708	353	493	437	343	383	648	454	449	358	418	245	222	565	318	409	531	294	142	400	197	372	214	131
ENSG00000005059	85	64	104	38	36	30	50	29	131	84	206	33	97	44	53	153	0	51	14	112	37	47	80	80	126	47	47	54	66	44	9	67	197
ENSG00000005075	226	9	119	24	31	64	28	25	31	70	38	224	54	82	33	0	114	64	120	68	74	54	14	47	14	72	177	38	32	51	380	129	130
ENSG00000005100	170	42	1	40	35	40	27	51	56	46	47	4	48	69	15	127	11	28	81	140	40	18	12	25	19	33	34	35	50	28	6	6	279
ENSG00000005102	0	0	0	0	2	2	0	0	7	0	3	0	0	0	9	1	0	0	0	0	0	0	12	0	0	0	0	10	0	0	0	0	1
ENSG00000005108	89	91	0	42	15	0	51	10	101	1	4	144	30	100	20	21	146	13	36	0	95	0	21	72	0	0	11	0	117	37	0	2	142
ENSG00000005156	99	57	27	29	41	3	39	12	77	71	41	179	15	30	37	72	18	40	30	39	8	89	14	17	36	35	3	20	13	40	1	3	14
ENSG00000005175	130	147	126	115	90	136	151	185	159	3	168	137	170	104	156	194	64	160	126	84	57	96	65	191	142	99	70	152	76	234	225	188	153
ENSG00000005187	3	0	0	0	0	3	14	0	1	71	0	0	0	0	1	0	0	6	0	0	0	0	5	6	0	0	2	0	0	0	4	6	5
ENSG00000005189	0	0	0	20	0	2	0	10	1	97	10	0	7	0	11	12	0	1	1	35	23	21	0	11	0	0	0	0	1	10	0	9	5
ENSG00000005194	6	5	1	35	17	24	12	29	29	1	42	44	15	59	8	11	45	24	17	3	24	46	5	30	3	0	11	25	9	3	6	1	40
ENSG00000005206	54	80	210	158	51	98	97	89	96	278	49	60	33	135	105	74	66	51	108	81	129	29	102	54	53	55	60	36	55	61	20	131	113
ENSG00000005238	71	11	15	133	88	60	50	11	24	20	35	80	59	31	8	24	39	71	26	0	124	65	17	23	32	76	112	28	43	88	122	75	61
ENSG00000005243	0	0	1	1	0	17	10	0	16	0	5	1	0	0	17	6	1	0	0	0	17	0	0	0	0	2	0	8	8	0	1	18	2
ENSG00000005249	346	266	59	219	166	281	238	235	233	259	101	240	262	379	178	672	124	357	108	1	162	196	269	344	89	133	132	128	290	118	143	83	131
ENSG00000005302	43	0	208	153	110	77	52	76	67	41	103	130	48	149	24	88	0	26	10	6	38	67	26	115	54	36	410	109	46	22	10	173	40
ENSG00000005339	275	260	573	300	277	386	111	103	221	20	314	270	154	100	198	461	58	192	172	31	217	256	90	200	243	151	781	291	177	344	7	389	374
ENSG00000005379	1	0	2	47	7	25	26	26	8	107	0	3	8	0	39	20	2	7	44	110	30	18	5	16	20	13	9	23	6	24	172	44	54
ENSG00000005381	0	0	0	0	0	0	0	0	0	1	0	0	0	0	0	0	30	0	1	0	9	32	0	7	3	0	2	0	0	0	0	37	0
ENSG00000005421	0	0	0	0	0	2	0	0	0	0	0	0	0	0	3	0	0	0	0	0	8	32	0	0	0	0	0	0	0	19	0	0	0
ENSG00000005436	0	0	18	9	3	11	11	3	2	25	28	5	0	25	3	4	1	3	7	62	1	32	30	3	12	5	3	32	0	2	4	0	1
ENSG00000005448	84	6	243	147	10	28	116	46	33	209	3	381	1	1	82	64	1	12	76	290	113	11	10	67	31	24	5	77	15	72	8	15	36
ENSG00000005469	200	128	16	30	87	31	38	35	25	27	92	23	58	229	44	21	43	46	28	88	95	94	148	35	30	50	53	58	85	22	383	4	55
ENSG00000005471	3	0	0	0	8	14	0	0	0	0	0	0	22	0	0	0	0	1	0	0	0	0	1	14	0	0	0	0	1	0	0	0	263
ENSG00000005483	418	346	1138	702	846	517	318	517	495	172	658	307	479	556	393	426	268	556	321	206	419	563	435	639	566	315	1376	657	375	589	277	1107	665
ENSG00000005486	438	196	240	149	103	240	186	117	155	311	141	145	204	189	152	27	471	122	167	239	247	296	330	127	119	107	153	151	177	142	214	319	345
ENSG00000005700	90	381	510	123	448	343	296	305	314	171	186	588	353	377	172	424	176	319	251	311	202	246	439	324	385	262	312	216	297	312	192	62	229
ENSG00000005801	101	40	1	2	5	26	13	2	22	1	20	222	17	78	13	9	1	21	14	0	37	2	10	20	11	36	21	4	6	12	36	36	19
ENSG00000005810	295	165	226	182	161	134	245	161	176	26	156	74	137	321	238	187	74	133	151	254	147	179	123	100	160	125	179	203	147	137	144	149	161
ENSG00000005812	1	28	192	32	19	18	34	46	28	126	25	9	35	38	14	17	14	18	20	119	47	47	29	24	47	10	44	76	7	16	2	71	72
ENSG00000005844	32	0	36	53	21	110	29	17	2	1	28	15	67	1	15	21	1	5	1	0	26	33	26	15	64	8	148	53	1	58	0	93	47
ENSG00000005882	1	19	1	12	8	4	9	8	18	39	9	1	17	52	4	13	12	5	27	0	7	5	3	1	6	0	0	2	24	12	7	1	23
ENSG00000005884	9	20	1	46	27	41	22	8	18	0	76	0	24	0	16	63	24	34	17	0	1	4	110	20	11	16	12	12	32	14	128	37	69
ENSG00000005889	91	71	0	29	33	67	65	60	66	142	59	201	69	60	70	292	162	54	33	1	54	92	20	69	45	29	78	65	64	52	9	155	10
ENSG00000005893	366	449	159	411	448	471	426	344	347	302	437	197	589	348	568	396	546	452	455	255	288	514	417	475	538	596	1432	515	375	302	642	1101	639
ENSG00000006007	740	683	721	357	450	572	331	387	389	784	295	529	722	1039	236	127	489	551	327	253	431	689	695	422	243	372	298	366	656	441	883	734	562
ENSG00000006015	12	59	215	68	25	25	91	48	43	47	32	32	93	36	50	226	192	22	36	105	85	57	81	89	65	67	127	52	52	25	12	26	1
ENSG00000006016	1	0	12	36	7	21	6	35	11	43	4	6	0	0	27	9	1	6	1	139	5	1	3	12	11	3	11	44	8	4	112	61	2
ENSG00000006025	7	1	7	14	10	13	15	34	42	0	16	32	23	3	20	29	54	45	31	45	40	49	93	9	7	18	20	5	31	28	6	45	16
ENSG00000006042	157	190	167	60	36	29	89	116	102	294	28	110	77	62	115	14	467	77	159	199	144	46	162	79	237	131	30	70	28	53	802	59	65
ENSG00000006047	0	0	0	0	0	0	0	0	1	0	0	0	0	32	0	0	4	0	7	0	0	0	0	0	0	0	0	0	0	3	0	0	0
ENSG00000006062	0	10	43	10	4	16	0	14	15	1	22	1	0	0	8	1	0	8	25	0	0	31	3	3	0	0	11	2	20	12	0	51	155
ENSG00000006118	125	18	43	1	9	28	9	0	52	0	34	0	11	21	25	2	1	28	1	15	28	45	26	1	13	19	14	12	21	2	132	5	10
ENSG00000006125	48	36	185	111	33	39	196	191	123	238	64	125	20	12	63	128	48	230	121	194	190	118	142	192	128	76	66	109	44	215	31	197	193
ENSG00000006194	62	43	68	42	22	45	31	35	15	75	10	2	14	12	16	2	67	14	32	63	2	49	0	66	43	36	98	13	33	14	74	64	138
ENSG00000006210	61	21	1	18	16	33	23	15	15	29	2	4	9	2	32	9	103	19	61	60	36	1	109	6	30	4	29	21	1	18	163	3	20
ENSG00000006282	0	69	10	14	7	13	19	21	9	0	21	7	25	92	4	5	91	15	2	63	37	7	5	12	0	3	0	8	16	14	8	73	14
ENSG00000006327	2	67	12	14	97	168	41	55	159	10	86	10	56	135	76	85	140	194	88	71	164	68	204	129	27	20	150	79	99	93	329	210	203
ENSG00000006432	196	40	24	5	19	30	6	20	10	66	13	1	23	0	8	44	0	17	8	0	19	27	69	15	17	41	33	24	46	18	105	7	7
ENSG00000006451	78	223	173	123	223	152	141	77	130	113	262	196	122	198	143	318	347	289	139	30	305	283	223	180	214	102	279	181	349	207	224	225	26
ENSG00000006453	162	171	226	188	146	190	150	185	142	179	136	235	76	127	152	282	327	124	144	330	255	201	254	142	78	145	123	133	151	169	322	126	7
ENSG00000006459	111	132	37	158	200	226	132	162	113	4	155	118	168	301	189	1575	186	227	264	40	129	223	231	136	131	142	93	89	165	133	11	240	45
ENSG00000006468	0	0	22	0	0	0	10	0	1	78	16	0	1	1	7	2	0	19	45	0	2	0	3	0	0	0	20	2	1	8	3	7	1
ENSG00000006530	1	40	2	11	6	4	6	0	12	76	4	1	0	0	4	16	2	7	9	0	7	1	0	5	0	0	9	9	8	11	7	1	3
ENSG00000006534	218	112	495	471	203	212	300	329	137	827	86	254	98	441	181	138	322	163	481	1058	285	446	298	275	67	202	58	235	201	393	591	123	85
ENSG00000006555	40	23	1	3	18	8	14	12	14	32	8	135	5	0	9	9	1	10	2	26	41	57	0	5	15	9	11	3	16	17	1	45	20
ENSG00000006576	126	47	79	14	28	25	49	61	30	17	56	141	92	0	17	18	29	69	5	2	94	73	74	46	21	40	52	48	41	42	14	54	99
ENSG00000006606	27	0	0	7	27	0	0	12	1	0	9	0	0	0	0	2	0	9	0	0	2	18	9	0	0	13	73	0	1	0	0	0	1
ENSG00000006607	0	29	28	51	58	76	25	16	29	34	58	164	79	117	14	35	95	53	71	0	39	19	17	12	60	78	49	23	59	41	9	7	411
ENSG00000006611	0	0	236	29	3	0	7	12	1	59	0	0	0	0	0	1	0	6	0	0	12	0	0	21	0	0	0	2	0	0	5	0	0
ENSG00000006625	242	182	104	84	173	86	93	68	163	141	236	296	207	73	161	134	242	207	128	56	55	267	87	110	103	178	75	164	121	181	10	177	296
ENSG00000006634	56	32	14	0	13	39	2	11	9	0	22	15	34	2	12	16	2	16	3	0	14	2	36	26	21	18	65	43	21	17	2	18	47
ENSG00000006652	60	46	122	424	133	441	53	86	146	11	235	90	150	94	59	115	177	112	101	1	229	491	180	425	232	98	700	597	263	271	209	855	261
ENSG00000006695	1	0	1	0	10	5	3	8	11	0	2	88	5	32	21	13	2	8	22	12	5	1	25	11	6	19	6	17	22	11	7	4	23
ENSG00000006704	254	108	1	40	75	45	22	56	44	1	74	65	62	1	39	215	226	63	73	31	18	192	148	32	32	47	21	33	66	66	4	27	40
ENSG00000006712	83	121	152	91	82	86	88	83	66	124	37	45	100	13	83	102	61	26	79	1	76	71	37	103	113	49	225	134	66	69	257	103	22
ENSG00000006715	41	122	153	52	75	69	52	15	76	87	149	4	21	97	34	55	12	58	29	233	28	189	51	51	66	140	154	235	69	85	20	99	179
ENSG00000006740	0	18	28	90	35	22	27	0	18	1	0	0	2	0	3	109	145	26	17	18	8	0	0	27	23	48	0	36	0	0	2	15	0
ENSG00000006744	46	53	191	49	50	16	40	40	18	49	47	5	64	18	42	81	9	28	41	0	1	77	41	66	60	19	10	48	64	26	50	26	15
ENSG00000006747	30	196	72	97	100	85	84	175	97	464	101	124	82	267	60	119	384	63	142	277	84	141	129	126	79	163	29	126	105	98	33	33	112
ENSG00000006756	364	429	378	292	121	248	344	320	343	154	191	434	161	262	276	229	445	252	292	182	150	151	156	324	153	125	75	136	100	164	207	150	91
ENSG00000006757	1	66	3	13	5	15	21	9	16	64	7	158	23	17	11	45	3	12	13	42	6	3	41	24	2	28	4	1	17	7	3	62	7
ENSG00000006831	46	327	122	102	126	124	55	168	219	61	143	185	143	299	109	48	248	127	102	28	203	501	319	125	142	96	183	181	175	151	229	211	247
ENSG00000006837	0	0	1	1	0	4	0	0	0	0	8	0	11	0	0	4	1	7	0	4	8	0	0	9	0	2	3	0	15	3	1	0	1
ENSG00000007038	3	0	0	0	0	0	0	0	0	0	0	0	0	0	0	0	0	0	6	0	1	12	0	0	0	0	0	0	1	4	0	0	0
ENSG00000007047	57	51	185	15	37	59	33	0	47	58	20	3	97	20	18	2	1	9	16	7	43	1	46	9	17	7	16	18	20	11	152	34	268
ENSG00000007062	26	96	217	230	46	61	211	221	81	691	42	443	64	156	245	55	418	66	206	119	144	38	176	92	135	141	45	125	20	150	164	32	142
ENSG00000007080	46	47	74	25	45	49	17	31	36	5	21	5	17	120	57	32	141	29	29	1	41	20	105	37	20	42	9	27	33	75	142	13	17
ENSG00000007129	0	0	4	2	1	1	1	1	1	0	1	15	0	0	1	5	0	1	1	0	0	38	1	1	7	1	19	0	1	6	0	0	0
ENSG00000007168	373	207	321	83	88	102	98	114	143	229	117	351	202	260	85	13	477	145	87	545	147	390	188	125	175	124	511	114	87	112	221	227	64
ENSG00000007171	0	9	46	3	5	7	6	3	0	0	18	2	18	65	10	6	1	6	0	37	0	0	32	2	44	62	5	4	0	8	9	3	2
ENSG00000007174	5	0	1	145	3	6	33	108	3	126	0	219	0	0	40	4	168	19	48	151	48	3	0	13	0	17	10	24	0	31	12	3	37
ENSG00000007202	85	116	330	109	96	25	67	61	131	111	69	219	104	186	73	104	52	71	44	19	94	249	149	127	153	88	63	152	141	81	14	36	63
ENSG00000007216	0	18	1	3	6	0	5	7	1	12	3	1	1	4	20	4	24	4	0	81	0	0	7	3	16	0	0	12	11	0	8	0	1
ENSG00000007237	80	7	108	62	9	15	8	45	8	2	21	0	66	90	12	10	33	35	12	30	47	30	26	50	94	10	331	99	18	46	2	79	87
ENSG00000007255	210	28	24	64	23	44	61	33	45	25	50	7	87	58	36	11	264	44	40	194	43	154	79	57	29	56	24	72	20	27	345	80	22
ENSG00000007264	0	0	21	0	0	0	0	1	20	0	8	0	0	0	0	0	0	0	0	0	0	0	0	2	10	0	4	0	0	0	0	0	0
ENSG00000007306	0	29	23	0	0	5	20	8	0	0	6	0	109	0	11	9	36	1	8	0	0	0	0	0	25	1	11	15	0	5	4	0	1
ENSG00000007341	1	2	1	0	13	3	4	3	14	1	2	2	0	2	11	7	1	6	7	0	4	2	1	17	4	1	18	0	3	12	5	6	17
ENSG00000007372	148	32	1	1	33	65	44	16	34	27	3	135	31	164	17	14	2	23	21	0	4	1	16	6	7	32	54	0	5	24	305	135	3
ENSG00000007376	5	9	68	8	5	24	14	1	9	0	27	85	24	1	2	4	1	9	9	0	39	50	45	16	8	0	24	46	21	21	4	35	13
ENSG00000007384	181	59	385	23	57	35	26	27	29	32	7	11	52	111	19	17	165	30	29	107	24	21	194	22	28	18	66	69	90	53	30	4	4
ENSG00000007392	266	100	24	49	70	60	39	42	52	70	47	162	63	203	41	11	24	47	50	39	28	168	75	36	67	29	95	41	32	56	252	109	39
ENSG00000007402	0	0	0	0	3	0	3	0	3	0	0	10	0	0	0	2	1	24	21	28	2	1	10	3	0	2	5	0	0	5	1	0	1
ENSG00000007516	2	0	42	166	6	16	32	58	5	42	0	110	0	1	48	64	6	11	36	115	13	1	14	11	6	31	21	36	0	87	35	46	0
ENSG00000007520	190	230	685	53	52	64	47	91	87	27	47	11	83	91	65	13	312	65	17	81	141	111	121	73	120	36	180	104	38	80	33	200	64
ENSG00000007541	1	64	2	17	2	4	6	11	0	6	19	1	7	0	3	35	3	15	3	40	20	50	54	12	13	6	31	28	20	17	3	5	6
ENSG00000007545	44	13	66	42	16	11	33	28	46	66	11	50	30	44	11	61	94	29	58	159	65	2	63	19	11	36	31	22	60	24	8	32	1
ENSG00000007866	150	47	8	78	123	84	45	34	54	1	75	78	116	83	53	59	72	96	94	151	25	152	31	53	66	48	24	52	103	50	41	66	173
ENSG00000007923	5	9	1	27	14	3	14	9	14	49	9	70	21	15	15	4	121	15	40	19	57	37	33	10	23	13	5	38	24	29	388	18	13
ENSG00000007933	61	111	19	79	19	4	128	71	62	286	42	140	30	135	40	37	53	43	69	310	86	54	110	71	28	18	106	85	85	90	645	29	6
ENSG00000007944	237	134	92	100	183	242	108	143	128	171	75	213	139	176	117	67	192	146	72	143	164	95	114	107	258	154	367	205	283	189	161	246	262
ENSG00000007952	0	4	0	0	0	0	13	7	0	34	0	79	0	0	2	1	0	1	1	0	0	0	0	2	14	0	0	2	0	0	0	0	0
ENSG00000007968	9	20	1	4	0	2	9	4	22	1	36	1	23	28	0	7	1	0	0	0	29	144	3	7	8	0	3	0	19	0	1	0	2
ENSG00000008018	317	329	189	305	384	300	374	428	370	313	749	260	410	539	369	754	194	539	329	396	574	319	390	419	694	415	523	466	426	391	796	540	299
ENSG00000008083	328	426	702	382	624	590	296	289	591	244	389	240	513	219	300	518	194	417	312	213	574	639	413	455	400	362	903	498	735	414	473	883	345
ENSG00000008086	24	69	149	23	24	32	20	46	19	111	26	4	19	2	26	39	0	17	19	35	20	100	41	14	76	19	198	59	25	42	42	35	26
ENSG00000008128	0	0	0	29	0	0	0	0	5	0	0	23	0	13	0	0	0	2	0	20	1	55	31	7	17	1	43	0	0	0	32	8	0
ENSG00000008130	145	92	24	50	53	79	19	142	3	21	16	14	24	37	139	62	8	36	55	0	103	114	29	123	82	72	150	183	111	83	130	320	146
ENSG00000008196	0	0	0	0	3	2	0	0	0	0	0	0	0	0	0	0	63	0	1	0	0	0	0	0	0	39	0	0	8	18	0	0	39
ENSG00000008197	0	0	0	0	9	0	0	0	0	0	0	0	0	0	0	0	0	0	0	0	0	0	0	0	0	0	0	13	0	0	0	0	0
ENSG00000008226	16	0	0	67	4	0	27	14	0	12	0	0	0	66	21	12	4	15	15	21	40	0	1	4	10	17	2	13	1	0	4	0	53
ENSG00000008256	77	60	22	24	13	47	28	4	34	10	33	6	61	0	18	77	80	45	63	49	44	35	18	39	13	27	77	25	21	19	4	27	10
ENSG00000008282	167	180	83	71	130	122	110	157	129	259	149	65	187	318	158	244	27	103	55	272	165	92	138	97	153	146	144	190	169	118	34	154	277
ENSG00000008283	529	439	982	680	308	258	545	615	484	604	420	593	352	630	382	506	390	314	400	607	439	225	427	426	309	365	202	427	286	456	392	121	216
ENSG00000008294	271	292	843	633	515	490	223	348	368	134	578	444	267	277	287	410	239	270	212	72	407	945	137	562	718	269	1581	953	320	470	254	1229	157
ENSG00000008311	0	0	140	20	10	10	17	3	12	0	12	46	5	1	0	3	1	9	6	0	12	0	1	16	0	8	26	0	0	4	1	3	22
ENSG00000008323	6	8	226	4	10	23	11	15	2	66	9	3	6	32	8	13	2	9	28	0	0	17	36	19	11	21	14	6	2	3	2	10	3
ENSG00000008324	1	40	31	21	24	43	25	23	6	1	17	1	28	67	35	24	15	9	28	39	16	63	95	43	32	27	83	29	32	35	2	8	670
ENSG00000008382	6	10	21	10	13	21	19	12	2	19	4	69	15	8	11	143	0	18	14	10	13	68	0	18	10	12	12	36	15	4	0	4	0
ENSG00000008394	79	357	79	92	157	106	252	157	202	290	108	262	229	183	232	183	543	268	314	659	233	63	447	209	138	369	53	118	186	129	771	75	184
ENSG00000008405	85	7	12	11	32	31	21	34	6	11	10	1	7	3	21	9	1	14	18	124	0	114	3	12	11	2	38	37	17	29	6	55	52
ENSG00000008438	0	0	0	0	1	0	1	1	1	0	0	0	0	0	1	23	0	1	1	0	0	12	0	4	11	1	26	31	1	12	0	10	0
ENSG00000008441	121	138	120	92	87	44	103	44	84	76	90	345	119	67	157	70	405	102	72	56	54	106	106	53	105	105	15	19	90	96	19	70	60
ENSG00000008513	124	239	201	146	167	116	129	117	118	18	235	112	250	118	100	81	107	128	196	37	228	270	184	150	138	180	527	233	153	140	203	330	366
ENSG00000008516	85	18	195	723	346	460	73	1	191	7	299	145	54	0	36	47	64	138	56	0	310	377	23	784	350	94	1795	947	26	388	238	1921	341
ENSG00000008517	54	0	0	6	0	36	0	0	1	0	17	0	12	0	32	32	20	32	1	0	6	17	75	0	14	0	9	15	2	54	3	0	0
ENSG00000008710	15	20	10	9	20	14	16	11	2	56	13	27	9	58	15	6	1	12	9	14	20	51	54	6	12	16	15	12	2	9	13	16	16
ENSG00000008735	0	0	1	4	0	4	0	0	8	0	11	2	0	0	4	2	1	5	1	0	0	0	22	0	0	0	0	0	0	18	1	3	1
ENSG00000008838	151	290	271	237	151	162	173	151	248	249	109	501	142	209	125	51	654	128	112	230	141	31	173	151	170	101	79	78	107	157	326	52	173
ENSG00000008853	1	48	1	14	26	16	6	21	30	65	17	132	10	8	23	145	1	37	28	31	21	1	30	9	24	8	35	44	21	32	6	59	20
ENSG00000008869	155	50	106	27	19	45	30	21	26	137	34	61	40	51	26	19	2	22	26	0	38	26	133	10	37	14	15	24	28	14	8	26	76
ENSG00000008952	369	464	639	432	562	419	508	457	506	419	440	821	545	899	495	514	365	372	435	494	458	501	352	566	639	547	631	581	453	480	270	618	419
ENSG00000008988	1399	2037	1916	933	1384	1490	1910	1788	2390	1188	3648	1080	2937	1838	2077	2174	2001	1917	1312	1767	1312	1705	1648	1753	2465	2787	1468	2064	1512	1495	3537	1839	1249
ENSG00000009307	2241	1982	1964	1217	1678	1672	1787	1835	1741	1297	1818	1913	1882	1664	1843	1473	2220	1737	1444	1561	1390	1367	1323	1626	1761	1800	1717	1607	1907	1582	1402	1576	1811
ENSG00000009335	221	133	123	67	122	197	168	152	193	75	195	133	167	125	157	403	126	180	229	61	139	226	250	141	126	202	94	152	132	137	99	78	69
ENSG00000009413	81	50	80	153	101	73	107	140	54	81	97	90	87	101	37	69	326	117	52	1	78	68	5	105	81	119	110	120	47	91	131	181	50
ENSG00000009709	135	86	18	59	46	35	130	30	142	153	8	156	34	189	68	340	33	117	41	57	91	29	117	85	24	98	36	101	45	87	8	70	14
ENSG00000009765	1	0	2	0	15	3	16	0	3	0	9	1	20	0	1	17	2	2	3	2	7	2	4	8	9	4	12	0	6	8	2	1	4
ENSG00000009780	176	24	1	40	13	35	16	39	26	1	8	34	32	1	39	97	211	23	7	79	55	22	18	10	43	25	26	3	29	37	5	13	2
ENSG00000009790	2	3	104	85	29	10	33	0	23	19	21	0	20	0	12	32	0	19	22	0	21	53	20	22	53	46	155	60	24	19	32	217	129
ENSG00000009830	6	34	82	142	17	36	40	74	47	217	19	142	17	58	55	12	12	44	77	171	103	2	23	66	20	33	35	15	18	54	318	61	254
ENSG00000009844	40	54	92	55	93	55	78	118	88	66	98	100	95	44	109	264	304	74	108	231	116	80	157	99	98	71	100	113	120	74	11	99	22
ENSG00000009950	5	0	0	0	0	3	0	2	0	0	0	0	0	17	0	16	0	2	0	0	4	0	0	0	9	4	2	2	9	0	0	0	0
ENSG00000009954	136	160	136	122	142	90	135	140	149	64	181	258	104	328	151	325	174	96	118	85	122	87	167	116	135	96	240	183	140	100	36	29	34
ENSG00000010017	51	56	112	48	53	86	40	63	40	40	55	5	120	244	32	15	38	26	12	99	31	300	84	29	52	36	245	55	33	48	18	60	107
ENSG00000010030	0	0	0	0	0	0	0	0	0	67	16	0	0	0	0	1	0	11	0	0	2	0	39	0	3	0	11	10	0	14	0	0	0
ENSG00000010072	3	19	0	23	42	3	34	38	41	0	17	74	45	33	13	120	5	35	36	45	66	10	3	26	29	1	61	9	30	42	5	79	35
ENSG00000010165	0	41	59	11	12	26	30	54	17	12	59	5	41	78	38	380	1	33	33	0	12	19	3	36	35	39	3	2	35	19	4	55	37
ENSG00000010219	64	38	2	0	2	7	9	4	8	20	8	3	20	49	8	19	2	12	13	0	36	28	26	17	16	13	0	0	0	7	2	4	4
ENSG00000010244	426	314	595	292	350	359	282	341	366	356	458	137	378	402	210	275	455	240	289	330	194	399	422	323	350	364	531	363	304	321	574	385	114
ENSG00000010256	97	91	79	41	63	55	52	5	38	228	114	293	48	130	48	7	123	59	47	40	152	105	165	87	35	55	53	55	101	32	80	148	62
ENSG00000010270	90	40	1	15	15	22	27	17	32	19	21	82	46	0	21	12	515	8	33	119	44	27	42	32	68	28	19	42	31	19	208	67	3
ENSG00000010278	1241	1172	169	497	2279	1017	1105	1207	908	1658	1481	1630	2008	2715	1460	1792	2382	1541	1600	1062	1350	975	3402	899	749	2639	770	825	1926	698	2881	650	1012
ENSG00000010292	10	7	12	9	8	24	12	9	19	14	2	3	6	0	7	10	1	6	7	1	9	47	14	9	9	22	3	0	1	8	16	1	20
ENSG00000010295	4	25	27	1	3	6	10	1	11	1	19	0	0	0	0	1	169	7	5	0	2	94	3	18	16	26	48	25	1	15	0	65	1
ENSG00000010310	1	20	2	19	6	22	6	4	7	59	6	1	0	0	12	34	3	6	29	118	20	3	33	4	13	10	10	0	7	13	10	8	5
ENSG00000010318	37	1	1	10	7	7	21	16	1	1	12	3	0	111	19	11	2	10	22	14	7	1	0	13	0	3	47	9	10	14	6	7	21
ENSG00000010322	5	6	84	31	26	35	26	16	44	37	18	97	15	0	36	88	1	17	21	38	46	54	24	20	48	25	33	11	51	33	1	34	57
ENSG00000010327	0	7	5	1	8	5	4	0	5	0	26	0	0	0	8	57	0	1	0	0	16	19	1	2	64	1	16	14	0	16	0	0	0
ENSG00000010361	4	0	19	29	1	18	1	7	1	70	0	0	0	0	5	1	0	3	0	0	0	7	0	9	3	8	45	37	0	0	3	17	0
ENSG00000010404	203	238	207	323	502	348	284	375	201	282	195	267	224	260	320	282	120	258	378	209	264	383	363	284	186	152	1081	310	186	222	634	603	161
ENSG00000010438	10	0	87	5	29	37	0	25	17	0	26	0	9	18	12	23	33	19	10	0	1	14	5	11	10	14	31	29	17	42	0	19	10
ENSG00000010539	22	50	36	91	28	104	56	18	76	1	74	30	5	20	14	28	26	74	15	0	13	39	16	70	174	57	388	57	4	101	70	179	74
ENSG00000010610	0	16	0	2	1	1	12	1	10	1	7	56	0	0	0	2	6	10	28	0	1	11	0	5	11	0	14	10	1	0	0	20	1
ENSG00000010626	111	2	296	262	25	57	189	134	22	504	6	405	15	45	100	12	135	37	79	490	161	19	63	130	18	42	53	181	8	253	32	44	94
ENSG00000010671	1	0	7	23	1	1	2	1	1	0	13	0	1	0	2	2	0	4	3	0	9	6	1	28	1	1	110	3	1	1	8	115	9
ENSG00000010704	0	1	30	11	0	8	2	18	1	16	14	3	1	41	7	2	1	9	8	0	18	4	14	0	21	0	0	0	13	0	4	0	10
ENSG00000010803	57	21	12	7	31	44	79	18	27	34	27	65	9	0	44	166	16	26	14	114	22	2	41	12	12	57	6	13	12	16	7	2	7
ENSG00000010810	5	23	1	21	2	7	8	0	14	0	10	1	20	0	4	5	1	18	15	0	0	2	3	0	0	0	39	14	0	0	1	6	15
ENSG00000010818	96	120	26	88	95	94	48	40	40	68	70	49	47	1	29	26	23	74	66	17	145	112	82	106	270	55	544	192	76	61	476	350	311
ENSG00000011007	10	85	35	25	74	53	54	49	43	233	43	219	23	39	28	10	160	43	81	136	28	43	114	44	79	74	102	64	52	36	372	37	56
ENSG00000011009	383	419	490	351	342	414	368	274	404	310	403	325	385	372	383	554	498	352	356	776	484	566	721	433	396	308	330	487	580	437	340	424	128
ENSG00000011021	16	1	86	7	21	10	2	14	1	77	21	23	16	31	1	1	0	18	59	64	7	0	74	2	7	1	117	7	8	22	6	13	8
ENSG00000011028	69	0	73	1	12	8	7	20	47	0	15	4	0	24	33	42	41	66	37	1	26	0	1	0	7	9	0	6	12	21	4	0	1
ENSG00000011105	85	89	66	29	42	46	75	38	86	45	61	15	133	100	76	333	252	110	120	174	71	41	70	37	33	35	16	42	87	16	7	3	10
ENSG00000011114	281	370	176	224	102	232	178	198	139	176	169	222	143	204	186	382	226	162	123	158	100	108	60	199	238	198	112	263	101	199	91	291	32
ENSG00000011132	0	0	8	1	17	6	5	0	12	0	0	0	12	0	0	2	7	6	21	0	0	0	1	1	0	0	54	0	16	0	7	0	1
ENSG00000011143	6	55	13	23	12	2	34	8	1	98	14	3	7	3	18	12	312	12	46	44	28	24	95	10	20	26	0	21	8	21	12	1	22
ENSG00000011198	73	82	30	108	80	121	67	106	14	19	64	1	19	59	30	133	83	68	53	31	43	131	17	69	94	30	132	96	41	84	58	208	23
ENSG00000011201	71	0	1	0	0	0	0	7	0	1	20	0	0	0	12	3	1	9	0	0	1	0	5	1	0	18	0	0	0	6	1	3	1
ENSG00000011243	72	109	11	134	86	50	63	64	48	62	50	69	56	56	78	116	97	32	76	98	118	148	20	104	97	74	88	90	71	69	88	136	32
ENSG00000011258	16	60	29	42	25	18	41	18	42	75	47	55	0	0	34	40	89	27	46	0	21	64	4	18	46	2	12	38	29	23	15	24	6
ENSG00000011260	12	92	729	52	22	49	18	6	25	46	50	3	20	34	22	23	44	18	13	0	31	34	3	47	30	7	29	72	41	17	15	68	4
ENSG00000011275	68	165	217	55	27	71	35	48	40	29	61	244	52	49	51	7	253	48	103	140	90	124	81	57	49	33	96	91	37	13	14	53	74
ENSG00000011295	157	179	180	169	194	207	266	182	397	331	314	120	184	134	268	515	269	435	174	113	277	221	179	263	162	225	86	215	241	201	31	285	596
ENSG00000011304	358	374	373	205	300	234	235	231	208	501	376	258	382	385	245	242	531	239	193	222	389	356	284	241	180	264	135	320	275	232	387	377	67
ENSG00000011332	0	0	0	0	0	0	0	1	0	0	6	8	0	1	6	0	28	0	0	23	1	0	0	9	0	0	0	0	1	0	0	0	0
ENSG00000011347	300	53	12	43	41	62	29	39	54	51	7	189	49	111	59	11	781	94	87	70	84	45	104	61	33	25	16	12	26	33	16	161	39
ENSG00000011376	5	17	72	13	0	0	9	14	15	0	27	2	42	50	19	5	1	17	4	53	1	2	24	9	28	4	5	12	9	26	24	18	15
ENSG00000011405	64	164	252	301	293	162	245	339	320	176	307	90	222	190	194	779	139	199	141	173	273	140	119	217	350	273	215	208	338	165	399	221	93
ENSG00000011422	351	204	312	1856	1014	1916	182	169	533	287	417	927	173	41	248	223	448	831	191	32	1225	1267	249	2682	3213	561	3019	1811	231	847	1318	6900	1449
ENSG00000011426	3	0	0	6	9	0	9	0	10	0	70	0	12	71	14	28	10	13	3	38	0	18	3	42	13	24	12	25	2	20	4	2	6
ENSG00000011451	40	102	6	27	26	65	38	30	62	38	51	1	32	48	74	309	138	44	18	48	48	133	77	44	40	11	2	15	49	32	187	10	0
ENSG00000011454	231	228	357	181	197	236	217	160	201	158	158	197	231	199	199	102	404	207	209	155	138	253	175	177	144	283	131	191	250	165	148	273	315
ENSG00000011465	0	0	0	0	0	23	0	0	22	0	0	0	0	0	1	1	6	12	0	0	1	0	0	0	3	1	0	0	9	0	3	0	1
ENSG00000011478	16	0	0	5	1	2	1	17	7	2	0	0	0	24	0	1	31	0	6	0	1	0	0	5	0	3	0	15	11	0	0	0	1
ENSG00000011485	1	0	1	11	10	13	17	25	23	44	0	3	0	31	7	12	25	7	11	101	6	1	1	7	3	18	14	17	1	4	7	18	3
ENSG00000011523	6	62	1	28	20	9	15	16	18	3	60	1	24	22	16	11	294	15	0	0	6	57	50	17	7	8	52	38	32	3	6	1	40
ENSG00000011566	173	63	185	46	53	45	35	48	54	23	26	123	43	162	23	7	232	28	56	64	54	136	17	39	23	75	90	98	107	17	22	34	31
ENSG00000011600	57	22	209	305	205	255	41	67	87	6	195	193	109	1	104	75	42	127	13	1	190	392	12	406	622	164	2161	851	19	184	195	1427	182
ENSG00000011638	65	169	19	68	77	69	62	35	107	32	35	3	186	293	36	215	110	25	102	82	92	106	39	47	114	36	93	43	36	45	87	38	8
ENSG00000011677	0	0	0	1	0	0	18	4	8	0	1	0	10	0	0	2	1	0	37	0	1	0	1	5	0	0	0	2	0	0	1	0	10
ENSG00000012048	2	31	21	59	18	24	23	2	40	1	75	59	16	1	25	14	58	31	4	42	17	52	16	85	35	13	39	73	22	58	3	39	190
ENSG00000012061	27	8	59	61	41	24	16	40	54	54	37	19	39	54	41	89	11	71	19	93	56	18	8	63	8	51	41	35	21	27	58	32	8
ENSG00000012124	0	0	0	0	0	2	0	0	9	0	9	1	4	0	5	20	0	2	0	0	0	0	0	0	15	18	2	0	0	0	0	0	3
ENSG00000012171	0	0	15	2	20	20	1	1	39	24	1	0	6	1	0	2	7	5	0	0	5	18	4	12	0	7	42	30	19	8	15	55	1
ENSG00000012174	26	117	1	2	2	19	32	30	22	8	14	32	36	52	13	3	90	26	6	51	32	83	1	24	25	15	3	19	11	16	4	39	181
ENSG00000012223	0	62	84	0	6	15	18	9	2	1	5	0	10	0	44	1	0	11	1	0	26	82	1	41	26	18	61	72	0	0	76	214	41
ENSG00000012232	0	12	22	33	28	23	21	0	19	79	22	32	3	0	27	45	3	14	58	63	23	40	46	20	29	10	80	39	44	34	5	145	17
ENSG00000012660	140	120	0	105	190	114	165	77	87	341	202	210	39	3	91	331	24	100	104	107	70	321	64	198	131	177	551	173	65	95	195	498	196
ENSG00000012779	29	61	8	56	12	87	1	59	18	27	34	49	0	0	3	1	1	3	3	0	42	48	32	70	41	3	201	25	1	24	35	159	100
ENSG00000012817	0	0	0	4	27	0	0	0	0	128	0	0	0	1	0	0	0	0	0	0	2	24	3	2	22	3	13	0	12	9	0	2	6
ENSG00000012822	1	9	2	15	26	26	16	19	5	2	24	73	8	14	11	16	247	4	9	0	25	47	32	5	32	8	34	93	12	20	7	7	3
ENSG00000012963	75	160	1	43	51	28	21	39	56	49	47	153	90	24	32	67	1	36	25	127	46	136	14	37	8	12	43	20	14	24	19	121	49
ENSG00000012983	75	237	76	119	145	83	150	125	87	115	120	16	167	166	109	368	332	164	48	77	168	197	147	75	182	129	101	138	156	151	77	155	36
ENSG00000013016	0	41	93	6	8	11	42	1	0	49	26	36	7	2	24	98	0	6	29	18	0	15	1	6	8	23	36	0	37	0	0	0	0
ENSG00000013275	45	82	74	80	100	85	157	73	74	77	91	13	162	106	71	204	81	120	65	127	170	181	372	75	108	145	97	148	156	166	213	190	68
ENSG00000013288	232	74	146	38	48	44	56	46	124	129	23	68	68	158	34	4	8	87	42	95	33	48	87	52	36	55	101	75	70	44	177	225	539
ENSG00000013293	0	0	0	10	0	0	0	0	0	0	0	0	0	0	0	0	0	0	0	0	0	13	0	0	3	4	0	0	0	0	0	0	0
ENSG00000013297	0	0	0	0	2	0	6	0	11	0	0	0	0	1	0	1	0	12	0	0	0	0	1	0	0	0	11	4	2	1	0	27	0
ENSG00000013306	58	73	121	109	111	82	86	86	80	109	121	46	177	152	70	284	19	67	72	195	89	108	151	106	69	189	73	64	109	135	158	86	34
ENSG00000013364	268	189	145	151	185	215	161	160	150	277	218	87	204	121	142	92	159	192	246	271	203	250	342	134	218	171	484	117	126	180	261	298	343
ENSG00000013374	239	490	299	347	192	401	337	307	251	94	225	158	360	375	311	319	324	343	252	227	186	176	366	301	437	285	590	233	290	386	229	490	437
ENSG00000013375	75	42	3	25	20	0	13	24	27	54	27	11	19	54	18	65	4	7	27	6	23	3	25	5	28	23	36	17	22	13	4	58	8
ENSG00000013392	0	35	0	11	0	7	2	0	1	86	11	0	3	0	0	18	0	3	0	0	0	0	0	5	0	0	2	0	20	3	0	2	0
ENSG00000013441	70	149	151	289	240	326	359	226	331	90	323	192	207	110	125	324	279	308	527	175	202	525	269	238	417	331	511	589	250	292	294	794	401
ENSG00000013503	50	7	7	19	44	12	28	24	69	44	53	84	47	0	29	35	106	42	15	42	11	0	24	24	54	46	2	6	33	5	120	5	26
ENSG00000013523	5	7	1	3	6	10	5	0	6	44	5	2	9	0	2	6	1	9	11	51	6	0	26	0	0	9	3	0	0	4	5	3	2
ENSG00000013561	61	30	0	73	60	42	93	97	115	109	66	89	85	97	94	326	102	77	68	114	36	7	138	67	66	140	21	52	77	70	74	27	193
ENSG00000013563	63	7	2	33	9	33	9	20	14	3	20	1	20	3	12	17	14	2	6	26	22	14	0	3	5	1	63	11	17	21	8	57	4
ENSG00000013573	5	0	1	18	36	52	4	3	5	14	25	4	33	49	19	68	18	42	0	108	58	31	1	8	6	14	3	2	25	18	1	0	13
ENSG00000013583	16	31	10	19	30	23	60	17	136	1	4	21	48	94	29	39	4	51	25	75	38	43	41	79	75	72	39	11	49	16	114	104	96
ENSG00000013588	407	784	489	428	871	677	450	469	541	385	860	192	489	695	267	867	186	307	481	232	817	1051	630	508	377	383	552	501	822	564	613	436	451
ENSG00000013725	0	34	0	0	0	0	2	0	3	0	0	16	0	0	0	1	0	9	24	0	1	73	14	4	53	0	2	2	0	0	3	0	0
ENSG00000013810	29	21	14	184	121	107	81	31	118	46	53	13	62	55	68	76	85	230	23	67	145	236	156	190	104	113	568	134	69	115	114	572	365
ENSG00000014123	230	201	169	75	120	98	173	129	109	272	192	118	109	145	162	205	149	112	147	289	160	127	89	150	116	69	34	124	161	94	188	106	24
ENSG00000014138	127	25	2	27	9	4	12	2	14	1	6	1	7	16	18	19	133	11	16	15	45	18	3	15	7	6	0	1	17	12	8	1	4
ENSG00000014164	61	31	0	0	7	10	2	1	1	0	19	0	8	0	7	1	0	2	9	0	28	1	1	11	9	1	29	0	6	5	0	35	195
ENSG00000014216	261	403	107	195	374	379	377	148	335	235	268	249	286	324	383	561	408	650	351	290	616	198	580	208	225	223	178	112	310	227	387	230	206
ENSG00000014257	0	0	10	5	20	7	5	7	20	1	16	2	16	21	12	5	254	20	0	24	5	56	27	1	28	10	51	11	18	32	1	127	2
ENSG00000014641	143	99	26	91	116	62	106	164	70	180	143	87	186	161	104	15	766	85	55	86	89	49	144	121	155	129	121	126	76	95	342	76	1043
ENSG00000014824	82	75	180	41	80	114	55	110	80	101	100	61	82	208	113	232	19	77	87	42	14	149	50	85	101	110	75	68	91	51	475	171	2
ENSG00000014914	0	0	0	8	0	15	0	5	5	0	0	0	0	0	2	1	6	2	0	0	0	0	0	3	0	0	0	0	0	0	0	2	1
ENSG00000014919	0	0	89	10	28	20	18	15	15	79	24	30	35	105	14	5	18	8	27	18	72	24	70	9	8	17	51	4	13	4	5	21	27
ENSG00000015133	219	101	248	292	141	90	164	218	186	151	154	55	35	78	106	226	304	162	165	237	199	131	111	116	135	48	79	106	117	178	18	102	110
ENSG00000015153	51	37	29	23	18	45	30	39	28	1	16	62	36	101	42	86	1	15	0	32	17	61	1	25	31	13	110	56	35	33	5	24	2
ENSG00000015171	176	144	138	108	72	139	116	121	180	400	236	347	108	167	147	251	80	102	109	286	74	104	7	171	162	107	71	186	188	135	51	36	67
ENSG00000015285	83	42	149	85	79	51	23	8	37	1	80	73	0	0	31	69	16	100	32	21	91	76	18	131	149	20	322	194	36	109	0	278	177
ENSG00000015475	2	57	237	74	59	69	85	90	38	61	98	0	66	10	71	152	88	71	76	0	122	164	86	145	158	41	637	303	56	178	73	317	357
ENSG00000015479	476	305	562	393	265	305	296	274	289	250	507	388	304	256	375	317	434	322	203	322	155	387	295	416	261	182	283	265	267	325	197	473	95
ENSG00000015532	9	44	172	19	18	19	27	11	16	5	18	1	14	3	17	81	68	9	21	25	28	18	22	50	28	45	5	6	32	28	13	24	2
ENSG00000015676	77	170	28	62	63	104	128	114	115	194	61	112	104	177	143	135	209	78	115	135	89	70	199	141	89	65	79	139	94	146	316	84	37
ENSG00000016082	61	39	26	20	7	15	20	15	28	56	11	1	1	0	4	14	2	15	10	0	15	27	3	5	5	3	3	46	22	0	13	48	3
ENSG00000016391	111	53	93	12	10	17	13	19	29	0	1	100	4	84	8	2	6	44	14	0	16	0	12	14	13	40	22	20	28	3	0	31	486
ENSG00000016402	10	141	234	100	57	25	37	82	67	113	67	74	62	142	59	11	558	85	84	103	85	133	121	76	60	52	11	73	35	46	366	7	109
ENSG00000016602	160	0	168	152	143	26	104	49	35	1	410	0	48	17	83	183	159	27	15	0	26	227	18	39	103	202	94	179	55	76	447	18	6
ENSG00000016864	16	70	12	34	26	26	43	28	11	19	34	68	46	21	53	9	220	4	51	170	44	5	18	61	17	23	29	17	19	51	431	3	35
ENSG00000017260	266	92	26	52	122	92	73	128	105	311	98	122	133	236	61	63	210	104	108	55	128	75	125	61	173	124	106	93	132	101	170	99	115
ENSG00000017427	71	21	35	26	124	2	22	12	21	1	20	144	51	1	18	4	1	9	12	0	56	75	3	16	33	23	5	38	15	19	12	8	1150
ENSG00000017483	5	0	1	0	2	11	0	0	6	0	16	2	0	0	0	4	1	9	8	0	1	0	20	0	2	4	0	4	2	4	1	0	1
ENSG00000017797	252	320	391	273	335	353	237	140	283	232	314	278	242	270	254	158	17	203	158	238	208	214	194	282	235	179	430	202	204	213	500	476	742
ENSG00000018189	95	74	78	100	125	113	79	191	137	59	136	27	88	249	109	250	157	159	75	158	101	87	79	77	81	129	44	99	74	108	16	54	194
ENSG00000018236	0	0	0	0	11	0	7	0	0	0	0	0	0	0	0	1	0	0	0	0	0	0	0	0	0	2	0	0	0	0	0	0	0
ENSG00000018280	97	68	441	626	285	492	34	35	73	16	414	188	9	0	62	74	73	137	110	0	229	579	46	530	364	166	1915	848	53	416	211	1273	203
ENSG00000018408	151	79	11	23	49	48	46	70	80	129	88	141	67	49	46	7	21	59	2	68	82	117	175	25	80	80	65	76	64	49	279	46	388
ENSG00000018510	31	44	55	12	23	34	17	39	45	97	29	211	17	0	24	10	23	25	39	14	9	65	86	16	38	11	11	58	26	25	21	7	56
ENSG00000018610	1	2	69	16	25	28	11	20	57	64	43	166	17	166	36	21	43	12	15	2	16	79	86	31	33	19	6	53	46	5	8	67	4
ENSG00000018699	0	22	9	13	13	21	11	18	27	0	23	133	19	42	16	3	166	14	6	0	21	35	1	0	6	0	3	24	10	17	8	3	12
ENSG00000018869	0	0	1	9	0	0	0	0	0	0	0	0	0	0	7	3	1	0	7	0	0	0	0	0	0	18	0	2	11	0	1	0	1
ENSG00000019102	371	761	514	144	377	196	287	251	286	159	116	60	290	659	157	156	1670	138	311	435	485	395	522	272	481	354	236	273	321	349	249	82	220
ENSG00000019144	0	0	0	1	11	2	0	0	19	0	4	0	0	0	0	31	0	15	0	0	2	0	5	11	11	0	0	2	10	0	88	0	0
ENSG00000019186	0	0	1	9	0	13	6	0	11	50	4	0	4	0	6	4	8	22	0	0	1	0	35	0	4	17	0	14	0	2	8	0	13
ENSG00000019485	0	13	0	1	4	0	0	1	9	28	19	0	2	0	1	1	0	0	2	0	0	1	1	13	12	0	2	0	4	3	127	0	1
ENSG00000019549	0	0	9	0	3	17	0	0	14	0	6	2	3	0	16	3	1	28	0	0	1	2	0	0	0	9	0	8	0	0	1	3	1
ENSG00000019582	1956	1105	800	338	279	704	692	347	745	863	459	999	604	349	636	238	467	280	622	461	869	678	463	782	1469	351	567	323	395	574	739	1296	481
ENSG00000019991	0	0	0	0	0	0	6	0	0	0	0	44	0	14	13	0	0	1	0	0	2	0	0	0	0	3	0	0	0	0	0	0	0
ENSG00000019995	20	49	248	97	91	61	85	75	107	1	101	1	86	120	39	232	11	42	68	239	63	163	60	62	95	66	228	108	38	71	53	24	73
ENSG00000020129	4	0	1	0	9	0	0	1	8	0	0	0	0	8	4	3	1	2	9	0	1	0	34	0	0	13	0	2	0	19	1	3	1
ENSG00000020181	3	0	6	0	1	0	0	0	0	0	3	0	0	1	0	0	0	11	0	0	1	0	43	0	0	1	2	0	11	0	0	0	0
ENSG00000020256	0	16	0	19	20	9	25	12	13	110	7	0	3	0	22	468	0	29	1	43	43	22	0	22	17	36	11	15	3	4	5	10	7
ENSG00000020426	10	95	156	39	51	51	46	83	24	61	91	213	46	153	48	11	283	29	17	102	21	56	47	36	37	27	24	67	34	35	11	7	77
ENSG00000020577	0	18	8	51	4	27	1	4	34	0	10	42	2	0	4	2	1	25	6	70	1	12	20	1	20	42	2	38	9	11	10	29	292
ENSG00000020633	212	266	207	70	82	171	163	108	183	36	335	77	208	80	207	292	187	106	145	21	156	135	7	81	286	275	128	77	229	76	40	319	112
ENSG00000020922	397	101	31	84	79	112	97	121	92	29	70	191	32	213	77	51	29	97	129	20	85	105	69	69	104	66	88	2	122	84	106	68	251
ENSG00000021300	0	0	0	6	0	1	0	11	1	34	0	0	1	0	4	2	1	0	0	0	0	0	0	0	2	23	5	13	1	6	7	0	1
ENSG00000021355	290	510	604	672	562	951	439	374	610	441	1293	381	708	156	400	644	202	470	308	97	541	680	347	584	1759	531	6142	1269	375	882	629	1870	875
ENSG00000021574	0	44	155	55	52	45	35	65	53	54	69	232	28	33	70	88	0	27	56	78	66	50	4	18	3	36	61	81	81	49	538	194	8
ENSG00000021645	0	0	0	0	2	0	16	45	1	0	0	0	0	0	1	21	0	1	1	50	0	0	0	4	0	6	0	45	1	13	0	1	63
ENSG00000021762	17	65	8	50	31	54	54	17	67	6	44	124	103	123	52	46	153	61	67	81	43	45	61	24	41	40	52	56	16	15	106	33	11
ENSG00000021776	170	73	79	99	111	125	112	37	223	207	77	3	155	123	131	303	38	123	121	144	226	64	52	38	70	80	55	113	78	72	127	25	145
ENSG00000021826	6	0	9	0	3	0	0	26	0	0	3	0	0	6	3	0	8	0	0	0	3	1	0	0	0	0	2	0	0	1	2	0	0
ENSG00000022267	0	0	5	0	0	0	6	0	7	0	0	1	0	1	0	0	0	1	0	0	29	0	1	11	0	0	0	14	3	0	4	0	5
ENSG00000022277	132	145	454	233	205	256	115	135	200	32	323	132	250	144	93	178	31	118	77	78	206	338	100	235	244	188	722	344	142	378	217	732	150
ENSG00000022355	28	1	0	0	9	0	2	0	6	0	0	0	1	1	6	1	0	0	1	0	0	0	0	0	3	0	6	0	0	3	0	26	0
ENSG00000022556	0	0	0	0	1	6	0	0	0	0	10	0	0	0	8	1	0	1	0	0	0	0	0	0	12	0	0	0	1	0	0	0	1
ENSG00000022567	22	52	136	70	92	56	55	63	64	188	29	129	39	23	56	1	296	32	109	95	47	198	184	50	56	28	217	10	47	52	401	334	217
ENSG00000022840	626	435	650	433	435	489	400	251	392	396	350	230	310	322	278	262	580	520	463	194	795	447	348	417	426	400	956	382	442	458	241	915	626
ENSG00000022976	124	11	1	48	27	10	11	32	43	126	21	169	39	34	1	6	20	31	18	140	83	0	21	22	23	59	33	11	24	0	18	48	60
ENSG00000023041	57	102	55	36	42	26	18	27	63	27	31	19	46	92	17	10	256	8	39	0	23	188	20	33	49	31	73	54	29	32	16	29	21
ENSG00000023171	4	0	9	21	10	49	17	41	26	1	17	0	0	0	10	253	73	13	19	1	13	26	27	32	44	15	3	4	46	33	4	31	1
ENSG00000023191	145	102	28	54	87	70	54	79	117	112	95	55	101	67	74	62	402	68	98	96	169	76	160	68	61	135	77	69	77	22	198	31	40
ENSG00000023228	145	172	291	101	70	83	56	93	69	282	91	243	70	299	89	18	53	61	67	112	48	6	133	80	124	50	141	63	86	78	52	115	354
ENSG00000023287	318	387	582	516	285	397	293	431	561	330	436	172	614	263	225	463	470	317	209	207	228	491	294	476	424	497	1114	640	316	331	207	511	231
ENSG00000023318	226	169	114	64	140	100	98	83	157	100	72	334	179	42	89	53	281	117	109	45	157	150	106	86	96	86	247	73	102	79	162	121	44
ENSG00000023330	167	32	97	26	40	49	18	2	26	115	10	1	79	44	16	9	290	44	54	46	43	2	79	26	42	12	59	11	35	8	6	106	20
ENSG00000023445	35	298	160	141	83	182	70	201	165	78	125	82	155	46	119	156	36	96	137	32	195	210	128	203	290	122	556	140	110	183	244	133	382
ENSG00000023516	189	87	312	56	91	37	48	124	124	248	50	115	112	355	67	45	36	38	59	60	37	99	106	60	61	55	87	23	88	94	13	113	48
ENSG00000023572	110	16	1	16	27	25	25	12	20	1	34	34	15	0	4	5	1	16	5	0	11	38	0	6	16	12	0	42	13	18	188	0	471
ENSG00000023608	1	12	1	68	19	44	24	54	14	1	13	41	10	2	23	10	23	28	13	172	46	153	36	39	100	21	65	67	28	20	16	227	908
ENSG00000023697	279	37	17	10	66	27	19	12	25	116	20	376	53	78	13	28	2	19	25	0	26	86	70	13	65	43	88	13	45	22	23	20	5
ENSG00000023734	164	254	38	141	208	199	167	141	177	177	213	299	253	137	142	329	372	181	196	264	122	191	236	172	147	229	203	174	179	139	1008	195	16
ENSG00000023892	0	19	78	29	35	5	6	15	0	71	35	0	18	22	9	3	7	18	4	0	32	73	3	25	43	12	120	21	4	38	1	131	315
ENSG00000023902	75	45	90	152	104	220	61	72	82	42	189	200	94	2	39	103	6	139	2	0	119	251	64	231	295	92	361	104	75	113	136	575	176
ENSG00000023909	406	280	313	301	216	356	411	386	358	662	268	633	356	620	313	454	563	333	450	421	171	336	579	291	271	284	287	322	303	339	82	450	133
ENSG00000024048	206	143	171	222	191	132	66	182	77	96	109	150	113	143	106	298	0	135	145	129	82	181	80	152	159	75	453	367	134	158	81	250	358
ENSG00000024422	48	0	0	6	13	0	0	0	14	0	9	0	0	0	1	1	6	5	0	0	20	0	35	0	3	0	0	2	8	0	0	15	1
ENSG00000024526	12	6	7	0	3	4	2	1	1	0	0	0	0	0	0	1	0	1	0	0	41	0	0	0	0	21	0	0	2	1	3	0	0
ENSG00000024862	125	69	276	128	112	63	115	105	57	74	41	229	43	263	74	4	251	42	84	40	87	97	33	115	73	70	99	80	66	103	341	286	296
ENSG00000025039	47	55	343	79	95	90	75	60	59	80	126	342	57	159	72	10	270	34	47	25	98	195	51	121	161	90	109	97	66	77	124	36	156
ENSG00000025156	117	116	73	85	42	103	178	154	75	165	37	129	123	108	87	108	15	156	41	147	117	136	113	76	33	88	47	71	96	73	384	136	42
ENSG00000025293	0	146	223	101	148	81	80	133	57	122	77	68	99	58	84	111	191	105	86	57	53	183	63	99	189	160	200	148	52	99	10	185	530
ENSG00000025434	0	10	1	0	0	13	2	2	8	0	5	1	0	0	7	5	60	10	6	28	13	0	0	23	10	10	13	0	14	15	5	6	15
ENSG00000025708	295	250	713	567	351	835	218	221	256	125	401	372	236	127	212	457	2	149	160	44	299	566	385	473	723	193	1753	865	164	495	664	1090	450
ENSG00000025770	47	21	33	49	38	25	34	17	65	55	46	138	49	63	38	3	408	35	60	56	52	122	68	31	68	26	56	45	24	57	11	100	229
ENSG00000025772	157	95	83	114	30	85	132	113	48	120	65	340	91	137	55	60	429	78	94	476	115	66	188	109	23	60	15	80	57	53	34	17	24
ENSG00000025796	685	246	432	144	199	218	213	202	207	415	174	216	224	349	196	122	351	238	291	302	147	80	301	210	264	288	258	178	184	196	63	96	523
ENSG00000025800	305	174	289	271	206	284	294	252	393	94	270	208	331	237	217	528	237	171	272	601	165	170	237	236	193	185	148	170	362	306	222	109	90
ENSG00000026025	224	140	338	136	78	298	32	20	215	2	101	158	139	108	139	195	27	150	59	2	146	220	35	216	280	223	787	219	115	195	10	365	174
ENSG00000026103	0	0	23	19	1	41	0	2	0	87	14	3	0	0	19	50	0	14	12	0	8	6	30	18	34	11	231	47	9	40	7	92	0
ENSG00000026297	241	237	93	183	137	325	107	137	159	16	106	313	130	61	154	146	46	155	217	199	137	444	90	306	265	202	882	239	219	178	360	1332	123
ENSG00000026508	266	282	608	301	777	446	242	185	635	130	1199	168	298	264	329	230	152	445	114	265	333	578	291	395	766	551	1971	735	341	333	512	1339	833
ENSG00000026559	3	0	0	0	0	18	14	0	0	0	4	0	0	15	0	0	4	7	1	0	0	0	0	0	0	0	14	0	0	0	0	0	5
ENSG00000026652	1	0	1	1	10	24	14	2	0	0	29	1	5	0	8	10	1	5	17	1	7	1	20	0	2	0	8	6	2	7	16	14	3
ENSG00000026751	0	0	128	28	25	42	17	2	10	0	24	0	27	33	5	3	1	19	20	0	15	83	53	13	216	0	59	6	9	7	60	107	78
ENSG00000026950	94	28	32	27	43	59	88	5	43	6	8	34	8	81	24	16	0	18	17	111	33	52	1	57	39	31	144	78	25	69	2	133	473
ENSG00000027001	45	16	18	40	34	35	43	47	6	78	18	88	11	3	51	68	81	14	80	92	42	10	46	26	6	38	0	32	31	16	5	6	26
ENSG00000027075	86	29	88	24	48	14	18	26	19	88	16	60	32	0	32	54	20	37	10	0	10	43	4	42	27	35	117	24	47	12	0	76	12
ENSG00000027697	97	223	6	197	108	140	153	111	137	93	110	187	279	170	153	165	185	78	71	26	184	175	137	238	253	138	1241	208	155	96	187	441	218
ENSG00000027847	79	35	162	22	11	63	42	36	62	38	35	307	38	3	83	8	10	52	50	199	33	137	34	50	50	39	23	34	49	66	278	66	78
ENSG00000027869	0	0	1	0	3	6	0	0	0	0	2	0	11	0	0	3	1	1	0	0	1	2	34	0	34	16	0	0	1	0	1	0	1
ENSG00000028116	318	91	298	102	77	65	81	90	64	128	106	56	39	196	96	39	1	46	57	99	103	101	98	70	72	125	67	68	63	80	143	222	407
ENSG00000028137	202	220	757	1511	518	1181	132	75	331	137	749	348	222	22	213	164	157	171	188	16	415	829	57	1182	2756	318	5079	2061	154	927	573	3529	954
ENSG00000028203	21	86	2	14	41	56	34	40	35	305	103	9	52	71	39	34	51	33	18	21	51	55	58	49	124	40	111	45	65	42	319	69	103
ENSG00000028277	50	1	106	64	83	99	29	31	48	2	86	16	30	1	96	26	91	136	26	23	124	32	17	7	117	45	157	143	34	87	121	94	133
ENSG00000028310	127	125	369	69	104	76	56	38	66	147	85	116	82	25	42	7	50	76	45	184	72	281	45	53	84	49	81	150	48	88	215	248	107
ENSG00000028528	329	224	136	94	189	101	160	138	145	263	101	164	242	159	111	196	161	186	133	48	208	130	163	150	137	219	157	124	149	93	20	355	182
ENSG00000028839	58	19	1	2	5	5	6	1	22	24	12	1	24	27	10	7	10	7	0	0	32	0	0	11	15	21	16	0	7	6	1	68	17
ENSG00000029153	75	15	82	65	80	38	39	63	71	1	116	153	95	66	72	259	127	54	47	104	69	128	46	83	94	45	92	195	49	110	4	15	10
ENSG00000029363	269	377	422	361	180	269	230	462	307	289	315	548	284	336	357	288	463	230	224	301	286	298	210	307	361	339	948	267	302	253	170	359	127
ENSG00000029364	16	180	104	81	100	62	66	86	153	193	63	110	168	51	70	121	169	30	86	117	102	173	120	53	55	93	161	66	162	52	10	151	51
ENSG00000029534	4	8	27	3	14	0	10	5	1	0	13	54	2	0	11	1	0	10	13	57	21	18	0	14	3	9	0	10	8	14	0	20	190
ENSG00000029639	0	0	7	5	19	15	6	37	0	58	27	0	13	0	10	292	0	1	7	33	7	0	13	0	3	24	26	5	14	8	0	0	0
ENSG00000029725	66	37	227	73	32	44	52	52	36	59	54	46	47	174	44	10	11	54	55	91	38	124	122	96	62	46	161	100	52	41	11	78	976
ENSG00000029993	103	67	321	19	27	65	62	112	75	22	128	90	73	84	43	169	219	50	58	129	90	52	100	73	164	109	44	63	82	59	8	3	12
ENSG00000030066	63	18	7	13	41	32	21	11	4	94	22	28	64	20	5	1	6	18	70	85	32	106	72	22	0	45	2	13	27	25	217	27	318
ENSG00000030110	3	78	73	19	18	30	82	29	31	21	55	48	90	7	19	128	55	87	11	89	93	106	51	24	50	74	132	49	28	54	204	24	0
ENSG00000030419	422	238	258	217	393	230	272	412	260	244	266	358	454	482	270	610	507	241	446	363	338	469	291	218	260	262	128	256	311	262	99	94	104
ENSG00000030582	1028	1137	864	601	744	1208	1215	465	1230	339	898	498	904	1091	708	1176	724	1539	894	563	1766	984	1252	1355	1101	650	1160	748	1150	922	738	2028	1037
ENSG00000031003	74	108	10	48	59	63	50	24	60	23	57	436	79	9	29	5	157	51	26	115	48	78	46	57	129	65	269	80	55	45	141	152	238
ENSG00000031081	0	27	8	0	0	6	14	0	23	0	18	2	4	0	13	2	91	6	6	0	0	60	92	21	13	6	0	5	9	23	4	102	10
ENSG00000031691	1	15	51	11	8	10	17	11	5	31	28	11	29	0	6	14	2	1	17	90	1	73	166	12	18	12	9	6	12	16	18	4	3
ENSG00000031698	216	187	216	94	165	144	100	144	193	3	170	207	125	286	130	199	118	124	54	85	133	42	55	129	44	97	102	184	131	133	18	170	99
ENSG00000031823	74	46	84	46	84	71	28	19	64	14	27	104	54	129	27	4	8	64	61	77	114	134	44	37	16	31	45	14	14	33	131	51	318
ENSG00000032219	121	83	340	206	204	302	147	197	136	125	215	337	87	39	99	234	36	154	131	66	179	344	158	207	213	58	676	374	307	197	215	400	57
ENSG00000032389	38	53	133	29	34	33	25	32	36	15	32	157	16	47	42	6	10	23	45	260	41	33	92	36	22	15	31	47	12	25	173	9	31
ENSG00000032444	15	4	1	20	7	13	4	5	20	1	7	49	4	3	8	5	109	4	5	0	12	2	0	4	4	0	58	20	8	8	1	18	2
ENSG00000032742	4	34	1	215	63	91	47	57	24	92	15	54	4	0	45	210	41	53	39	114	59	34	41	45	11	56	99	115	18	46	19	5	159
ENSG00000033011	72	23	14	20	21	22	17	11	41	1	27	77	33	10	11	16	13	6	1	35	37	1	32	18	7	0	14	28	24	8	7	1	3
ENSG00000033030	4	68	0	49	82	38	40	66	44	51	64	84	63	100	47	48	100	79	57	85	17	114	170	52	107	42	42	48	17	44	30	36	591
ENSG00000033050	5	28	65	21	62	17	48	27	21	1	34	4	27	83	26	10	115	28	14	21	18	19	5	13	7	12	11	70	30	51	11	37	175
ENSG00000033100	69	43	141	33	77	67	44	9	48	123	37	4	30	55	32	5	76	39	17	25	23	52	74	37	36	35	80	44	90	51	163	213	101
ENSG00000033170	59	47	0	8	24	8	28	14	7	0	34	2	9	75	4	207	6	12	12	10	11	60	4	38	25	21	7	19	55	43	3	0	9
ENSG00000033178	377	333	68	106	344	253	151	177	149	27	311	170	251	310	125	178	147	182	134	282	213	247	267	174	345	135	288	227	375	226	160	118	452
ENSG00000033327	73	36	181	272	123	238	75	21	109	165	120	56	87	6	124	156	23	110	89	23	65	246	53	213	218	92	640	228	67	148	11	562	420
ENSG00000033627	166	140	159	49	87	106	80	100	47	17	76	0	54	36	42	46	120	63	100	24	59	85	21	32	32	41	46	26	68	36	54	85	208
ENSG00000033800	12	20	128	164	162	108	111	87	106	43	83	175	140	270	205	191	44	184	147	114	128	141	152	138	216	133	507	302	140	137	151	241	164
ENSG00000033867	112	118	187	50	55	127	74	47	125	87	175	6	103	92	57	509	28	44	33	5	67	54	3	92	76	107	115	69	120	66	21	112	16
ENSG00000034152	317	501	270	595	614	658	639	294	496	237	621	415	783	490	413	449	709	640	742	336	1171	1066	664	963	579	425	1035	598	667	596	631	1915	1177
ENSG00000034239	51	0	198	192	8	57	123	267	11	292	5	2	2	2	114	38	71	23	134	259	95	4	0	64	2	2	5	91	1	129	23	16	28
ENSG00000034510	1069	1591	608	464	970	986	675	1016	1408	656	1492	727	2004	867	668	837	1387	941	1099	884	1354	1806	1502	1121	2817	1088	1468	1321	933	1078	1841	1468	1042
ENSG00000034533	0	16	1	0	0	0	15	36	5	0	13	1	0	0	1	5	1	1	0	0	1	7	0	12	6	0	3	0	23	2	1	0	14
ENSG00000034677	777	338	999	255	245	258	143	234	238	217	257	201	342	599	187	83	270	182	189	217	214	408	253	155	218	138	230	308	243	293	477	225	94
ENSG00000034693	1	32	21	1	6	13	33	31	7	98	12	218	15	42	22	7	10	10	24	57	0	34	0	14	21	15	8	22	8	20	1	3	47
ENSG00000034713	117	313	79	239	248	259	257	417	261	367	173	216	366	466	364	460	543	390	435	328	466	689	422	296	504	311	424	355	452	323	380	772	234
ENSG00000035115	203	52	35	41	73	72	101	87	102	170	91	69	178	265	175	619	11	121	102	24	17	126	177	165	97	129	40	48	42	86	8	72	80
ENSG00000035141	75	82	32	36	45	48	34	34	58	53	88	101	55	155	49	8	108	54	39	35	53	117	195	59	48	67	64	14	82	28	683	41	50
ENSG00000035403	364	195	180	111	110	162	77	143	183	80	155	52	73	339	81	85	228	112	142	128	95	162	142	131	27	133	128	122	250	148	272	296	31
ENSG00000035499	0	0	0	0	3	0	5	0	1	0	0	0	34	0	3	1	0	0	0	0	0	0	0	0	0	0	0	0	0	2	3	0	0
ENSG00000035664	23	43	0	56	50	84	60	5	17	155	27	76	11	29	12	37	93	126	70	76	64	188	58	43	46	28	117	56	101	44	7	48	237
ENSG00000035681	62	87	122	197	115	189	57	129	80	191	130	105	188	119	80	82	94	141	110	10	42	88	130	277	431	149	693	223	28	68	99	629	163
ENSG00000035687	109	124	321	221	94	172	187	246	217	114	152	249	223	413	206	358	141	276	226	383	133	327	106	220	146	225	163	191	227	144	377	112	29
ENSG00000035720	44	0	1	17	0	1	7	0	0	48	1	0	10	0	8	4	1	5	5	0	1	3	27	14	11	0	0	0	0	0	1	8	1
ENSG00000035862	195	191	324	184	394	409	125	260	333	171	63	91	127	380	124	225	124	381	208	124	289	228	153	314	160	182	510	271	271	174	350	808	117
ENSG00000035928	140	208	476	58	72	58	36	79	53	91	63	117	120	154	78	11	280	74	96	282	123	76	176	104	84	82	136	85	99	46	92	162	76
ENSG00000036054	89	37	137	56	59	56	41	32	79	103	55	69	52	79	55	35	19	35	56	50	27	77	61	53	64	80	117	59	70	47	6	75	185
ENSG00000036257	284	123	188	113	175	138	81	150	96	242	140	207	132	182	101	157	7	121	178	77	97	129	47	113	101	144	413	198	181	84	208	286	84
ENSG00000036448	0	0	1	0	0	0	3	0	6	1	3	1	6	0	3	7	10	13	14	98	18	3	5	14	8	25	8	4	8	19	14	16	2
ENSG00000036530	0	0	0	1	0	0	1	0	0	27	0	0	0	0	4	0	0	0	0	0	32	0	0	0	0	10	0	0	1	0	0	2	59
ENSG00000036549	67	20	15	28	72	52	55	63	85	61	83	158	46	75	98	171	78	86	44	225	5	98	58	50	71	50	41	34	36	75	8	69	10
ENSG00000036672	0	0	26	17	3	7	27	32	0	16	0	139	1	0	7	4	17	3	27	73	23	0	0	4	0	22	0	12	0	5	4	3	1
ENSG00000037042	0	0	56	8	0	0	6	10	1	0	3	2	0	0	4	2	0	20	19	0	0	0	0	0	2	0	0	0	0	0	3	0	1
ENSG00000037241	1	24	2	25	21	17	20	46	24	73	58	32	62	295	26	23	2	16	40	43	2	62	24	12	32	24	24	48	32	13	21	33	343
ENSG00000037474	141	122	53	38	52	143	133	80	124	159	89	70	88	68	92	93	226	159	72	214	87	187	105	108	94	104	90	47	121	124	216	59	41
ENSG00000037637	82	20	0	21	45	37	22	11	26	11	6	3	72	141	43	207	14	25	41	151	11	25	14	23	40	42	20	5	47	18	3	7	27
ENSG00000037749	6	22	1	6	4	10	2	12	23	0	4	115	0	0	8	12	12	1	19	0	10	2	36	13	14	14	42	17	32	9	2	1	22
ENSG00000037757	131	13	6	32	55	55	34	6	58	79	26	85	49	25	34	259	0	54	46	0	15	47	98	24	67	50	53	7	32	42	18	48	15
ENSG00000037897	1	32	1	3	14	9	0	11	14	50	6	3	0	0	7	11	1	10	14	117	0	1	50	15	3	9	8	69	10	14	16	63	21
ENSG00000038002	111	75	83	48	49	64	35	59	91	73	129	131	271	249	121	45	153	90	111	67	116	53	78	82	62	125	52	73	86	65	159	100	67
ENSG00000038210	135	69	54	17	45	19	46	20	30	39	43	177	6	13	29	2	0	12	86	11	2	45	18	9	56	51	25	32	36	10	251	44	309
ENSG00000038219	307	329	1266	829	803	763	372	284	493	197	682	501	370	343	398	571	208	351	322	78	356	627	276	636	450	208	1431	1304	434	461	179	1041	354
ENSG00000038274	102	134	31	65	71	117	95	144	78	54	109	25	117	92	120	303	165	62	92	24	122	65	110	115	156	154	158	110	88	86	135	127	37
ENSG00000038295	24	0	69	0	3	6	1	55	9	95	0	0	0	0	26	1	0	3	3	0	21	0	1	2	7	0	2	14	22	21	0	19	194
ENSG00000038358	0	0	0	0	0	0	0	0	10	0	1	0	0	0	0	0	79	0	0	0	0	0	0	13	0	0	0	0	14	0	0	0	0
ENSG00000038382	132	95	34	30	41	160	33	94	161	8	92	4	100	77	75	120	133	125	113	26	85	119	128	82	106	90	68	100	129	90	103	100	195
ENSG00000038427	2	30	343	68	10	90	2	11	57	78	26	2	0	0	45	13	2	68	2	1	37	11	0	53	11	13	45	115	8	31	5	254	201
ENSG00000038532	5	11	1	9	20	47	14	17	15	12	20	92	16	1	31	93	20	21	19	75	27	19	24	7	26	5	15	24	23	27	13	31	2
ENSG00000038945	115	1	0	0	12	2	7	0	37	0	43	2	35	88	31	31	96	26	1	0	4	74	0	52	84	7	0	20	17	61	0	313	1
ENSG00000039068	1147	1036	189	556	799	717	920	679	757	1472	543	853	873	933	812	1434	854	851	823	805	827	801	892	618	787	592	437	458	1343	630	537	429	614
ENSG00000039123	151	162	484	241	152	118	105	141	170	85	213	239	145	110	155	43	279	90	105	348	191	141	169	178	174	158	61	153	157	170	193	165	328
ENSG00000039139	4	23	187	522	20	57	174	453	71	318	14	63	1	3	104	176	238	73	305	245	104	50	67	55	37	46	19	182	34	139	27	48	55
ENSG00000039319	28	128	262	190	131	136	120	126	94	40	145	120	82	81	83	106	422	119	61	0	128	192	51	193	321	123	725	190	131	121	22	516	222
ENSG00000039523	294	0	72	14	26	21	11	3	25	139	29	0	16	40	14	3	120	11	32	0	1	35	46	18	29	7	116	6	40	10	1	44	12
ENSG00000039560	383	393	819	129	298	277	302	188	460	516	377	272	680	408	562	853	229	330	312	209	266	162	431	372	359	740	239	150	333	287	453	67	90
ENSG00000039650	0	26	34	12	47	62	14	29	68	4	15	3	43	0	29	237	9	40	13	76	54	15	3	15	13	1	24	52	17	4	0	2	43
ENSG00000040199	1	13	1	5	1	1	0	9	4	0	14	1	0	0	16	12	2	7	5	0	31	37	0	7	7	7	0	6	0	0	2	1	3
ENSG00000040275	177	71	147	17	48	57	20	14	29	30	81	23	30	171	14	32	200	22	17	0	39	7	8	66	9	64	9	51	29	64	3	3	33
ENSG00000040341	92	118	166	138	111	134	139	151	173	84	100	99	188	184	127	173	167	149	121	194	205	172	199	168	211	224	175	154	259	173	72	206	240
ENSG00000040487	1	33	154	3	5	17	0	12	24	1	17	29	22	0	3	10	1	3	35	0	5	2	25	14	9	0	22	24	21	6	1	14	3
ENSG00000040531	30	36	17	21	24	29	38	35	44	1	3	91	35	76	15	4	8	15	28	190	35	53	40	22	12	29	7	4	1	26	140	88	24
ENSG00000040608	0	0	13	0	0	2	8	0	0	0	1	0	0	0	1	1	0	3	0	0	26	0	0	3	18	0	0	0	0	0	0	0	1
ENSG00000040633	72	130	213	21	53	78	36	60	36	7	60	22	110	99	70	69	0	34	32	25	109	140	85	42	142	70	376	104	80	85	206	108	78
ENSG00000040933	22	0	0	20	14	49	10	3	36	0	13	7	33	32	11	49	27	17	6	2	11	28	7	8	18	5	22	0	22	24	59	0	2
ENSG00000041353	175	156	521	55	126	49	106	58	77	32	128	111	205	416	62	72	18	86	103	55	103	139	137	106	88	118	122	32	312	113	378	41	51
ENSG00000041357	584	198	298	172	286	163	144	184	336	249	396	245	394	247	138	68	286	212	143	233	201	264	139	304	369	131	445	270	175	237	264	208	409
ENSG00000041515	0	0	0	0	0	0	0	0	0	0	13	0	0	0	0	0	0	4	0	0	0	0	0	0	0	0	0	0	0	0	0	0	0
ENSG00000041802	137	32	302	240	134	98	84	122	140	163	165	78	144	176	108	237	100	100	104	209	98	63	144	129	132	69	122	40	130	205	14	100	84
ENSG00000041880	236	61	253	26	25	27	30	66	37	265	50	26	28	0	53	16	114	45	13	0	76	16	53	35	23	43	17	44	16	45	19	46	71
ENSG00000041982	132	6	14	12	21	187	8	26	217	28	71	12	2	18	83	202	31	595	1	0	40	42	185	28	5	247	15	53	97	22	33	4	21
ENSG00000041988	11	11	1	28	12	12	14	18	9	1	14	5	21	2	8	12	12	13	10	12	11	87	64	6	33	11	69	6	34	6	32	21	22
ENSG00000042062	49	39	1	15	6	19	18	0	7	45	10	2	16	157	6	7	1	24	0	0	5	0	27	10	31	8	21	8	44	20	1	16	263
ENSG00000042088	25	10	111	40	13	19	21	17	10	133	12	1	9	14	42	7	67	13	62	108	18	35	21	1	44	19	48	9	13	26	232	6	2
ENSG00000042286	0	21	0	22	4	10	32	24	12	1	50	0	10	50	17	32	116	4	7	22	12	1	20	26	31	12	5	10	29	2	9	15	64
ENSG00000042317	1	0	1	13	6	14	6	17	0	0	12	1	4	2	3	12	2	4	10	0	0	1	1	0	0	9	53	19	4	21	2	4	22
ENSG00000042429	0	49	5	14	31	55	34	8	31	0	24	38	23	46	47	128	0	22	20	36	14	12	0	0	8	34	55	68	49	10	4	28	60
ENSG00000042445	379	327	96	104	251	259	260	161	205	349	298	273	310	396	179	278	387	299	270	69	271	224	260	194	80	247	241	68	238	211	591	134	59
ENSG00000042493	99	61	317	30	95	107	104	119	345	5	271	55	146	134	91	168	23	155	85	29	125	65	122	96	154	78	168	319	134	120	109	631	131
ENSG00000042753	224	118	57	74	82	98	101	99	125	22	133	149	54	97	75	451	98	115	69	64	69	156	39	127	124	105	104	104	110	132	7	156	20
ENSG00000042781	0	0	0	0	1	0	0	8	6	0	0	0	0	0	0	2	0	4	0	0	0	0	0	0	16	0	0	0	0	8	0	3	1
ENSG00000042832	0	0	0	0	1	0	0	0	4	0	6	0	0	0	0	1	0	0	0	0	20	18	0	0	0	8	6	0	4	0	0	4	0
ENSG00000042980	387	205	189	113	125	89	182	113	322	225	278	145	201	88	185	180	117	176	100	106	96	160	87	163	202	163	68	147	116	131	184	68	136
ENSG00000043039	100	3	0	23	10	41	4	22	5	17	30	0	12	30	33	119	0	5	22	0	26	12	102	23	0	14	22	18	12	26	2	0	165
ENSG00000043093	125	34	23	26	51	63	19	59	38	2	40	1	22	20	42	571	5	30	46	28	75	43	31	43	17	23	60	44	93	66	12	111	6
ENSG00000043143	207	88	30	59	20	86	21	75	16	98	29	19	67	24	71	42	27	29	43	78	46	70	41	33	48	54	25	64	49	23	194	85	10
ENSG00000043462	119	5	171	322	304	315	65	60	93	67	156	231	45	1	62	31	95	182	123	1	110	563	75	423	756	92	1796	557	8	197	248	1363	311
ENSG00000043514	5	0	141	16	2	18	19	29	10	2	7	287	31	0	33	8	1	37	14	96	13	0	30	8	4	21	3	9	23	28	23	0	140
ENSG00000043591	1	51	26	48	31	32	26	59	9	69	7	214	16	174	29	14	2	30	29	73	20	15	0	24	41	30	14	34	45	51	246	69	87
ENSG00000044090	4	0	1	4	1	6	0	17	0	0	5	54	0	0	4	3	1	4	0	0	0	0	0	0	0	17	0	0	0	8	1	0	1
ENSG00000044115	1169	637	529	493	686	492	677	484	676	620	529	244	548	428	459	732	807	481	462	763	706	977	710	336	500	331	455	452	816	658	667	231	210
ENSG00000044446	5	17	1	30	23	29	8	0	19	0	4	1	2	65	8	11	34	21	3	85	22	19	17	19	15	35	52	17	8	18	6	10	21
ENSG00000044459	5	15	94	81	24	46	51	40	17	115	54	119	22	17	24	4	8	22	36	0	4	19	37	29	23	22	81	12	8	11	125	80	131
ENSG00000044574	1395	1566	2112	1250	1304	924	1255	1416	2345	1715	1752	787	1206	605	1241	1411	765	975	729	1399	824	1291	1024	1279	1709	1542	1902	1509	925	1400	1310	1510	1125
ENSG00000046604	186	217	176	129	175	258	103	163	218	181	224	11	212	450	86	218	257	110	48	289	70	356	183	210	114	81	130	121	190	119	27	181	87
ENSG00000046647	1	36	3	3	4	6	8	17	19	79	4	2	18	60	7	50	3	8	17	0	7	3	0	8	15	6	35	31	5	11	3	5	7
ENSG00000046651	324	135	41	109	129	97	97	141	139	3	111	57	102	196	105	440	88	92	44	10	115	162	104	97	114	42	82	43	103	96	21	38	35
ENSG00000046653	22	0	18	3	7	1	5	21	10	1	6	0	0	0	6	4	8	14	7	27	30	14	0	16	0	11	15	26	11	7	4	0	24
ENSG00000047056	0	19	59	24	22	12	32	19	1	66	10	33	2	0	26	113	0	49	46	1	1	30	3	17	0	13	67	5	2	14	0	9	5
ENSG00000047188	119	56	88	58	139	72	78	82	108	134	42	300	99	40	107	212	63	98	77	163	108	80	114	110	99	79	133	73	109	45	8	47	44
ENSG00000047230	3	60	0	15	5	19	71	28	25	74	16	44	5	1	3	17	112	12	64	4	1	61	45	28	10	23	4	38	25	15	200	2	12
ENSG00000047249	7	19	17	35	40	21	22	21	69	153	19	13	65	269	27	25	246	52	32	184	74	210	121	26	80	37	146	43	32	17	51	110	5
ENSG00000047315	539	400	74	226	232	151	203	269	345	479	258	474	349	249	260	567	279	223	336	152	246	263	389	249	285	274	310	210	256	197	251	153	68
ENSG00000047346	202	191	123	192	263	248	182	193	187	202	157	65	214	162	80	625	153	211	216	117	174	172	121	176	194	135	126	50	307	69	99	104	52
ENSG00000047365	335	133	270	171	182	206	208	91	99	214	214	261	238	74	85	404	10	131	77	72	169	183	128	239	249	100	193	101	112	113	112	113	47
ENSG00000047410	392	288	496	527	400	326	305	322	339	245	448	392	259	300	431	447	244	435	200	354	315	321	162	352	379	346	1363	792	301	352	98	455	376
ENSG00000047457	1325	1690	708	698	585	945	826	954	1581	954	636	1668	1305	578	748	1150	1260	827	937	1038	792	720	697	537	949	1022	449	585	1206	519	698	257	529
ENSG00000047578	4	3	113	51	31	33	64	34	5	276	12	82	40	40	15	2	312	36	66	22	52	28	24	25	17	15	47	19	48	73	9	23	413
ENSG00000047579	1	108	237	27	22	31	20	17	15	91	19	1	80	138	27	13	36	24	26	2	69	114	71	18	117	37	206	53	28	17	112	162	23
ENSG00000047597	34	0	0	13	1	0	0	0	1	23	0	92	4	0	6	0	0	0	1	0	0	0	0	2	0	0	0	0	0	11	0	0	5
ENSG00000047621	234	21	83	51	45	28	49	51	25	46	92	38	90	18	51	219	1	67	50	53	6	33	22	38	34	27	158	71	22	19	13	11	11
ENSG00000047634	4	0	9	11	19	1	8	3	5	10	12	0	9	0	11	3	1	7	2	53	13	0	12	3	0	12	0	35	11	0	4	0	289
ENSG00000047644	17	67	102	106	91	70	78	109	106	2	44	40	52	50	95	219	0	87	101	124	60	138	48	49	72	48	219	66	82	42	33	296	331
ENSG00000047648	0	0	73	0	9	0	9	10	10	0	10	1	16	0	9	6	1	4	19	16	10	2	0	1	4	8	25	0	13	7	5	3	15
ENSG00000047849	13	66	207	110	87	102	64	96	156	107	172	121	86	58	50	95	264	105	127	284	97	220	166	69	30	56	62	135	89	120	35	63	50
ENSG00000047932	91	60	177	88	58	84	117	99	85	51	44	123	92	57	114	179	62	95	80	109	97	95	212	77	134	48	47	114	59	95	95	27	18
ENSG00000048028	1	37	47	20	60	20	24	6	30	1	19	3	26	0	31	151	1	13	5	24	50	4	0	26	7	29	0	15	13	32	460	72	3
ENSG00000048052	58	75	1	10	16	39	33	47	43	93	33	165	57	95	30	7	169	26	21	108	67	52	27	66	104	3	75	8	17	20	10	72	74
ENSG00000048140	258	95	375	17	17	40	54	30	48	1	89	24	36	82	39	13	26	61	21	90	37	12	186	40	108	54	64	49	77	72	278	30	43
ENSG00000048162	81	31	56	7	36	22	24	28	61	14	65	3	54	96	32	51	57	22	19	89	41	43	9	15	16	41	60	75	41	31	81	89	0
ENSG00000048342	40	0	197	66	9	0	39	110	11	190	1	199	0	0	65	2	6	21	19	275	6	1	56	48	0	20	9	15	2	40	9	11	36
ENSG00000048392	48	157	179	69	44	76	25	81	69	132	46	34	35	96	77	6	305	95	26	83	33	167	59	76	40	52	163	75	60	69	128	211	97
ENSG00000048405	158	46	144	52	27	32	34	38	80	57	116	70	28	24	60	56	16	35	66	1	12	4	5	25	36	20	70	97	42	62	40	65	23
ENSG00000048471	0	63	182	25	14	54	39	11	30	0	18	1	42	10	61	47	228	17	2	121	42	22	20	21	8	27	28	61	28	46	5	64	12
ENSG00000048544	162	150	174	102	105	125	98	102	137	3	142	174	62	108	37	138	42	68	144	140	47	174	78	158	127	70	53	103	114	94	23	128	73
ENSG00000048649	276	278	668	287	276	357	332	306	243	131	366	450	303	238	291	341	256	379	209	214	328	234	155	356	359	310	374	419	304	253	321	289	175
ENSG00000048707	592	228	422	265	169	236	285	229	142	300	187	273	253	253	207	90	323	275	237	201	191	165	314	162	152	341	337	179	166	228	103	209	588
ENSG00000048740	225	90	254	284	139	424	179	90	183	63	232	133	115	12	169	99	60	169	159	17	148	352	89	323	208	67	794	416	66	142	263	773	307
ENSG00000048828	846	848	212	580	556	553	617	858	802	445	531	540	424	726	761	939	435	640	558	447	573	667	712	566	662	648	734	689	775	682	743	920	657
ENSG00000048991	1	14	2	17	26	4	10	22	27	1	23	6	23	0	2	24	2	15	7	0	24	1	16	14	29	3	15	33	13	16	9	34	329
ENSG00000049089	0	0	1	3	0	14	12	0	2	0	0	1	0	54	5	5	1	4	5	0	0	0	0	4	4	2	8	2	1	8	1	3	2
ENSG00000049130	4	18	8	23	78	13	44	23	35	56	38	5	46	183	12	283	7	42	35	83	1	0	68	33	56	13	14	4	12	8	4	3	21
ENSG00000049167	0	31	0	11	1	0	8	14	1	0	33	0	0	14	0	2	26	9	31	0	20	1	0	10	4	3	2	17	1	2	6	3	52
ENSG00000049192	0	0	0	0	0	3	0	0	1	0	8	2	0	0	0	0	3	8	0	0	1	0	0	0	0	0	0	0	0	16	0	2	92
ENSG00000049239	275	345	296	168	263	259	194	173	299	186	132	191	169	204	268	503	125	208	480	88	169	146	284	297	290	349	101	126	451	187	246	174	179
ENSG00000049245	0	119	56	60	72	125	43	56	55	2	51	62	46	80	53	143	19	54	66	67	135	159	65	119	87	61	171	107	109	63	74	67	153
ENSG00000049246	97	71	21	92	98	26	29	48	52	57	35	266	41	232	58	7	142	49	52	0	66	48	59	22	15	63	31	87	20	34	529	107	47
ENSG00000049247	5	0	42	0	1	0	0	0	0	0	0	0	0	1	0	0	0	1	8	0	1	1	0	0	11	0	2	0	0	0	3	19	0
ENSG00000049249	0	0	0	0	14	15	1	1	1	0	5	1	2	0	1	12	0	4	1	0	0	28	0	4	20	1	46	6	1	2	0	70	1
ENSG00000049283	175	56	12	29	86	34	58	24	35	259	44	333	47	314	41	10	543	72	81	29	109	156	198	27	41	45	19	24	63	63	11	69	107
ENSG00000049323	10	10	9	28	25	38	52	33	32	0	0	0	23	3	32	175	109	39	42	1	8	13	1	35	3	13	4	58	41	15	6	31	18
ENSG00000049449	76	47	1	2	17	1	18	4	30	1	9	130	26	50	8	9	124	21	25	52	8	52	4	20	17	18	0	58	10	9	6	3	2
ENSG00000049540	0	0	0	0	0	0	0	0	0	0	0	0	0	0	0	0	0	4	0	0	0	0	0	0	0	1	0	11	0	0	0	6	0
ENSG00000049541	0	18	12	7	4	11	10	5	39	6	43	19	41	21	39	57	7	37	43	0	16	36	14	30	3	20	32	38	42	15	3	21	70
ENSG00000049618	169	221	48	206	151	114	104	117	54	125	79	236	206	179	91	44	377	145	74	82	88	69	195	152	94	95	76	198	184	121	147	114	369
ENSG00000049656	597	283	83	231	237	284	280	225	352	383	270	76	291	379	262	449	471	316	316	415	275	320	463	270	283	324	185	121	327	200	626	344	96
ENSG00000049759	14	166	150	251	174	203	192	181	182	191	121	354	158	345	111	341	254	191	215	251	199	144	212	212	183	183	74	143	221	202	34	173	317
ENSG00000049769	0	0	0	9	0	0	10	1	3	38	0	0	16	0	0	2	69	2	3	0	46	11	67	0	0	1	2	34	1	27	3	0	1
ENSG00000049860	678	351	185	62	142	212	204	119	185	565	191	280	240	174	265	182	212	360	176	250	102	264	201	183	210	240	116	131	243	134	816	268	25
ENSG00000049883	0	0	1	10	3	0	0	3	5	0	2	0	0	0	5	49	1	11	12	0	0	0	0	14	0	0	0	6	16	18	1	0	1
ENSG00000050030	1	10	1	27	10	3	4	0	0	44	4	1	0	0	3	12	2	0	30	59	0	1	1	19	3	11	0	7	0	9	2	1	3
ENSG00000050130	116	62	12	33	53	19	58	46	41	130	42	256	44	157	47	9	82	83	80	127	42	52	151	46	32	51	83	49	56	19	11	158	355
ENSG00000050165	0	0	55	0	0	0	0	0	7	0	0	0	4	0	30	0	0	2	0	0	1	0	0	0	0	0	0	0	0	0	0	0	0
ENSG00000050327	131	79	232	27	43	54	36	54	69	108	29	25	33	65	43	6	160	55	41	17	59	175	25	34	84	51	69	61	92	58	203	63	68
ENSG00000050344	41	21	146	23	31	29	7	11	47	0	68	3	51	168	20	11	44	9	8	52	46	2	20	15	29	46	16	6	8	13	149	46	3
ENSG00000050393	35	43	253	72	27	15	12	16	17	71	58	213	88	311	32	4	8	54	47	16	38	255	26	23	60	22	15	19	36	56	4	45	357
ENSG00000050405	1327	740	188	302	545	524	452	455	635	355	375	780	806	849	540	815	1010	494	546	352	400	341	495	436	547	754	334	356	637	366	601	248	177
ENSG00000050426	0	0	131	11	18	19	28	0	7	1	16	145	36	0	8	6	9	14	9	1	20	20	20	8	10	33	0	10	24	51	5	58	30
ENSG00000050438	0	0	102	76	4	2	44	70	41	0	11	42	1	1	26	84	0	12	17	27	18	0	0	16	3	53	0	14	0	38	2	0	166
ENSG00000050628	0	0	0	0	0	4	0	7	15	0	0	0	0	0	4	1	0	4	0	0	26	0	7	0	0	1	0	0	2	0	42	0	1
ENSG00000050730	74	91	18	62	2	22	15	52	26	3	178	49	51	0	3	14	48	14	1	0	24	19	4	0	234	2	141	5	23	25	20	20	1
ENSG00000050748	1	50	2	21	19	8	21	17	11	51	20	156	31	41	14	29	109	15	15	0	18	3	41	16	26	11	100	21	28	30	23	31	5
ENSG00000050820	103	37	95	36	34	70	53	32	67	217	54	17	83	230	30	13	47	52	105	141	100	235	187	63	56	67	80	79	74	62	228	95	99
ENSG00000051009	27	64	110	60	96	59	67	62	25	63	41	168	15	32	75	17	122	89	89	194	45	46	141	40	49	60	86	71	44	36	98	158	53
ENSG00000051108	295	180	129	147	132	130	144	172	144	173	186	302	109	148	231	73	321	122	222	383	170	322	279	171	165	191	387	106	103	121	72	385	160
ENSG00000051128	14	169	120	71	67	187	102	80	200	124	166	13	146	361	106	135	421	123	35	22	110	183	317	135	90	267	141	87	162	94	227	80	109
ENSG00000051180	0	0	0	7	0	0	7	0	0	0	8	0	0	0	0	2	1	9	0	0	1	0	0	4	4	7	0	0	1	0	1	35	1
ENSG00000051341	5	0	24	20	13	6	6	18	14	0	8	99	0	20	3	10	1	8	7	0	5	1	0	3	0	11	0	11	0	10	1	1	3
ENSG00000051382	63	44	105	21	34	27	32	54	32	117	57	171	15	62	34	2	378	26	12	74	39	90	66	69	38	46	25	13	25	13	49	29	27
ENSG00000051523	21	162	362	33	83	93	93	113	58	134	85	79	56	29	61	230	4	51	88	17	39	282	26	111	185	106	268	80	53	145	4	305	162
ENSG00000051596	1	31	3	9	23	2	8	2	9	44	15	4	11	11	5	48	3	14	12	36	10	3	60	11	28	14	1	17	18	9	11	22	7
ENSG00000051620	918	707	816	516	797	500	482	641	561	224	1071	563	874	823	475	668	733	443	291	335	528	538	402	624	718	697	1219	795	606	502	422	412	297
ENSG00000051825	1	0	1	10	11	11	4	17	2	40	19	3	26	0	13	9	11	3	0	21	14	0	1	1	22	0	41	4	13	2	1	0	19
ENSG00000052126	192	107	302	159	208	120	147	101	148	103	128	450	146	70	131	348	12	180	102	163	100	147	180	100	81	197	55	63	226	99	19	77	207
ENSG00000052344	152	162	134	181	305	214	166	41	96	57	205	83	316	215	101	190	246	132	113	21	231	245	204	196	154	71	206	191	268	144	136	115	92
ENSG00000052723	15	0	96	25	56	47	54	9	58	1	47	86	105	1	28	46	25	27	15	16	19	65	37	57	72	52	17	26	54	49	3	28	130
ENSG00000052749	30	20	4	36	31	41	67	20	2	15	46	4	14	0	60	167	3	39	26	65	34	0	14	42	8	45	111	14	0	40	34	259	19
ENSG00000052795	284	160	180	46	69	96	128	67	122	29	42	328	29	173	97	47	155	134	206	2	74	110	151	115	111	61	88	72	109	58	9	231	194
ENSG00000052802	22	98	93	42	25	24	105	97	41	171	31	327	72	29	57	65	8	30	44	302	52	27	47	31	56	65	50	30	59	56	28	29	58
ENSG00000052841	227	112	183	94	121	195	109	118	164	201	122	173	159	42	134	174	18	123	108	77	147	39	142	70	107	51	139	150	172	131	145	90	171
ENSG00000053108	0	0	0	0	1	0	1	0	0	0	0	0	0	1	3	1	0	1	3	0	0	0	1	0	0	11	0	0	0	0	0	0	1
ENSG00000053254	529	437	133	324	352	314	470	303	257	211	171	382	303	146	299	431	135	416	386	288	362	487	322	277	146	383	465	232	283	254	205	482	439
ENSG00000053371	130	11	155	68	19	37	45	52	32	20	100	1	43	51	52	8	486	41	81	237	74	53	84	61	69	50	31	156	47	48	53	47	339
ENSG00000053372	67	92	111	57	14	66	9	21	41	25	133	127	85	0	48	37	78	75	32	79	25	155	88	89	91	40	11	90	55	73	432	3	10
ENSG00000053501	3	27	29	31	10	9	0	6	24	0	16	0	12	0	1	7	0	0	49	23	1	14	24	10	8	5	13	37	10	19	2	2	166
ENSG00000053524	0	0	0	2	4	0	1	2	9	0	1	0	0	0	0	1	0	0	0	51	0	0	16	5	0	0	0	0	0	11	0	5	1
ENSG00000053747	0	1	120	7	7	27	6	11	67	1	52	0	1	0	10	23	5	28	0	0	2	18	0	11	0	0	0	60	1	0	0	24	0
ENSG00000053770	4	75	14	23	64	51	32	36	83	9	59	114	42	44	31	94	37	40	24	23	51	70	4	32	20	70	52	70	29	17	9	40	40
ENSG00000053900	0	33	88	54	15	51	24	24	43	67	35	41	60	76	24	32	49	87	34	12	19	4	3	23	40	13	44	17	16	62	387	31	9
ENSG00000053918	64	158	100	36	41	64	72	71	138	160	24	58	128	180	98	15	235	141	137	64	152	117	190	70	42	128	165	49	25	78	97	392	215
ENSG00000054116	312	175	181	114	58	115	70	112	136	76	133	177	193	153	104	64	21	149	141	180	171	101	119	110	111	85	163	145	196	37	315	203	118
ENSG00000054118	133	207	396	294	255	263	326	304	304	229	211	235	150	341	374	205	100	225	94	34	160	290	162	285	242	139	380	146	173	285	304	299	354
ENSG00000054148	6	20	192	16	11	16	12	14	0	129	17	1	16	137	19	21	191	21	37	0	61	2	3	16	24	24	0	53	1	9	2	4	4
ENSG00000054179	4	17	34	6	5	0	2	0	16	0	2	0	0	0	2	4	1	8	5	0	29	0	55	1	0	6	0	0	5	2	4	8	1
ENSG00000054219	30	24	1	35	20	25	18	6	36	57	4	1	13	0	9	116	1	23	35	0	34	23	1	9	17	16	38	25	11	8	251	44	2
ENSG00000054267	239	335	502	754	612	482	426	587	386	295	499	403	224	318	298	427	163	449	408	295	312	587	243	384	723	445	1733	743	333	509	344	859	813
ENSG00000054277	128	22	258	25	36	6	0	42	17	0	24	3	18	16	8	13	12	29	6	77	17	34	1	27	40	3	75	9	23	30	2	10	3
ENSG00000054282	3	126	29	86	96	85	66	84	110	39	43	91	63	178	152	163	120	69	85	180	108	104	85	97	117	138	167	134	64	92	77	141	96
ENSG00000054392	5	0	56	38	2	5	8	25	2	62	23	6	9	0	6	6	9	18	22	94	29	0	20	17	8	9	0	8	6	20	9	3	96
ENSG00000054523	113	127	95	115	32	60	64	25	92	199	86	0	81	1	81	263	0	68	46	33	77	143	69	121	120	71	351	148	57	118	292	126	244
ENSG00000054598	620	448	277	124	252	253	185	250	160	315	133	357	520	817	292	14	1826	170	175	172	276	364	312	111	243	167	337	149	379	195	1084	436	433
ENSG00000054611	44	46	145	82	98	159	113	121	80	70	161	87	59	1	75	268	107	84	135	87	125	100	76	122	64	65	212	79	166	83	55	34	59
ENSG00000054654	849	541	1138	1047	767	989	451	746	585	416	602	567	519	535	624	704	480	655	484	396	467	867	612	449	562	677	867	943	628	693	127	898	1001
ENSG00000054690	258	15	2	45	38	38	24	19	32	1	30	3	16	111	16	16	432	22	24	0	19	9	10	1	23	24	6	11	24	11	2	39	70
ENSG00000054793	406	169	185	118	84	52	98	110	81	209	92	244	133	77	117	191	110	199	196	47	158	142	177	103	41	83	36	63	125	174	155	54	16
ENSG00000054965	53	41	1	31	21	6	8	17	18	35	9	177	31	30	19	4	18	28	0	31	27	2	91	30	12	2	57	61	18	12	12	12	50
ENSG00000054967	0	14	39	23	37	77	9	28	3	2	44	0	24	0	20	65	0	56	2	0	68	115	3	101	67	21	174	51	2	35	59	218	155
ENSG00000054983	230	91	148	62	51	41	96	145	92	266	40	218	78	181	66	51	159	106	157	37	100	62	154	94	126	68	408	103	118	130	14	606	71
ENSG00000055044	165	142	256	73	65	50	116	153	78	30	165	229	63	0	128	362	23	101	46	157	86	85	75	102	85	156	54	107	108	115	21	273	38
ENSG00000055070	200	61	122	82	90	96	81	67	117	67	131	62	70	199	118	40	21	118	79	98	113	170	173	102	173	81	193	82	125	82	248	218	272
ENSG00000055130	43	93	188	50	34	22	48	73	55	43	81	53	34	31	73	90	1	47	92	1	43	70	27	49	31	63	108	102	36	53	17	31	315
ENSG00000055147	0	24	102	46	21	23	28	0	13	3	8	1	8	46	32	95	140	48	23	0	10	0	27	13	15	33	2	11	2	8	0	43	5
ENSG00000055163	32	15	61	24	12	79	117	7	41	8	12	55	43	0	90	14	58	123	19	19	70	100	127	122	63	39	86	0	18	58	120	129	60
ENSG00000055208	260	272	171	154	165	181	165	158	230	195	101	141	175	264	176	114	94	141	138	71	140	236	152	161	154	112	517	185	282	107	60	436	350
ENSG00000055211	94	137	469	58	123	65	46	72	78	57	126	95	135	293	74	11	728	66	56	145	116	91	157	79	156	80	307	138	149	67	269	140	40
ENSG00000055332	193	255	187	198	206	279	186	355	195	255	117	310	317	182	255	230	155	251	312	271	238	97	337	189	180	141	331	171	224	146	195	71	409
ENSG00000055483	75	80	103	118	88	150	103	94	167	70	103	168	48	212	75	179	133	194	114	52	200	47	84	167	126	124	67	98	163	187	16	259	309
ENSG00000055609	214	354	416	492	539	343	318	422	261	277	461	450	256	391	405	367	331	310	431	220	209	589	254	360	405	321	713	659	416	305	222	419	406
ENSG00000055732	0	0	4	26	1	25	0	0	1	1	29	0	5	0	0	52	0	12	0	0	25	8	0	7	0	15	0	14	8	0	1	40	0
ENSG00000055917	267	242	135	176	139	75	113	193	191	162	112	15	154	285	106	556	267	139	130	131	86	223	80	170	154	183	403	184	149	184	29	164	28
ENSG00000055950	430	96	107	37	107	116	114	76	140	108	62	449	167	180	94	76	26	95	54	379	88	33	81	83	73	80	70	168	137	121	192	73	53
ENSG00000055955	0	0	0	1	0	0	0	0	0	13	0	0	0	0	0	0	0	0	0	0	0	0	0	0	0	0	0	26	0	0	0	0	43
ENSG00000056050	6	33	43	15	13	25	29	10	10	0	27	5	57	89	16	19	14	28	49	34	3	18	17	18	73	37	15	9	32	26	14	113	53
ENSG00000056097	148	101	173	109	88	130	68	114	116	65	162	31	131	247	69	464	29	73	68	114	54	100	72	110	120	71	147	151	133	119	378	124	2
ENSG00000056277	0	0	7	2	1	11	6	5	5	0	1	0	0	0	0	1	0	1	0	0	20	62	0	5	7	0	0	0	0	0	3	0	1
ENSG00000056558	0	0	0	0	23	19	0	0	0	0	11	1	0	0	0	0	3	0	11	12	11	61	0	12	24	1	37	13	9	22	0	63	170
ENSG00000056586	235	176	196	111	86	88	185	95	42	83	131	89	75	84	155	339	137	178	146	54	126	110	30	79	126	86	106	157	146	60	16	160	24
ENSG00000056972	29	171	136	54	55	42	27	19	99	102	52	73	64	1	25	227	7	83	59	37	68	15	52	56	25	23	92	91	107	26	1	17	93
ENSG00000056998	4	0	49	0	14	6	0	11	5	1	1	2	18	49	6	2	0	21	5	0	19	0	30	5	4	4	0	0	1	0	0	3	18
ENSG00000057019	137	18	1	33	9	26	23	39	32	198	37	100	53	100	53	14	260	25	5	48	5	33	42	33	54	43	11	52	59	45	34	27	24
ENSG00000057149	1466	2398	2068	620	2136	955	2815	552	1277	1080	5833	1103	3567	1543	2136	2972	391	1163	1032	668	1038	1991	1474	932	1890	4290	1525	1371	977	1694	3466	472	1126
ENSG00000057252	191	28	310	70	26	48	79	86	46	31	46	4	52	80	45	225	9	39	41	6	24	37	21	51	69	72	92	49	30	63	196	61	2
ENSG00000057294	109	74	1	38	27	20	33	36	57	22	37	51	34	21	56	61	78	40	24	47	30	143	88	31	16	53	7	40	30	48	165	20	13
ENSG00000057608	146	338	396	143	268	230	289	165	243	177	305	166	267	322	168	134	257	214	215	218	206	271	99	182	280	307	277	345	181	202	288	452	277
ENSG00000057657	65	141	243	46	168	110	32	94	78	79	73	29	142	143	79	128	53	57	79	122	209	152	57	80	106	83	243	119	215	135	108	83	34
ENSG00000057663	31	30	223	31	37	46	19	19	32	79	45	6	46	34	39	22	15	28	12	101	44	46	8	49	20	44	100	78	33	24	21	67	30
ENSG00000057704	147	27	28	112	135	238	15	58	59	1	177	1	38	88	58	68	51	146	5	13	61	321	47	140	150	63	432	189	74	88	159	481	79
ENSG00000057757	33	24	14	19	34	47	39	40	20	41	25	9	70	138	18	14	321	34	34	79	37	65	183	54	54	59	68	60	27	42	13	217	67
ENSG00000057935	9	39	74	92	92	37	50	63	60	128	101	72	132	114	51	86	246	137	93	146	149	61	156	57	46	78	64	56	92	55	29	57	81
ENSG00000058056	105	0	0	25	6	19	45	9	18	32	1	21	31	0	12	24	5	7	0	0	10	1	56	0	18	2	4	2	2	1	3	12	0
ENSG00000058063	73	85	93	98	105	47	40	82	33	82	124	6	98	35	127	101	98	91	39	78	55	137	92	102	70	86	321	105	95	86	30	150	112
ENSG00000058085	4	23	281	124	41	290	65	74	449	28	172	39	28	31	107	508	6	195	31	90	89	126	185	114	26	37	69	437	113	79	12	82	209
ENSG00000058091	9	45	1	25	9	7	14	1	39	0	0	1	0	0	11	7	1	6	0	0	20	39	1	1	8	12	70	16	15	10	1	16	61
ENSG00000058262	110	331	143	148	271	277	270	225	516	310	271	215	244	147	206	408	268	494	411	520	513	373	302	261	271	277	234	285	245	448	511	470	281
ENSG00000058272	74	155	205	218	430	302	209	271	313	134	365	240	225	289	222	262	105	147	147	171	163	229	14	325	261	255	801	458	169	326	243	571	373
ENSG00000058404	0	0	0	0	0	0	0	0	0	0	9	0	0	0	0	0	0	8	0	0	0	0	0	0	0	0	0	0	0	0	0	0	0
ENSG00000058453	104	1	16	143	13	35	23	117	39	96	1	2	0	19	54	93	141	40	73	47	65	3	127	34	34	66	0	0	14	33	7	22	21
ENSG00000058600	98	72	11	24	75	61	43	60	40	8	45	72	63	30	16	237	146	61	81	0	25	16	58	14	38	51	8	0	26	39	0	10	35
ENSG00000058668	369	83	283	179	109	169	205	109	108	165	250	366	120	109	172	450	19	155	91	69	81	17	92	81	124	81	266	252	109	105	29	324	39
ENSG00000058673	190	162	89	223	161	158	202	275	273	149	260	109	146	377	225	347	42	151	218	226	187	296	294	186	165	146	315	370	190	147	227	211	235
ENSG00000058729	97	29	391	9	6	8	30	36	6	44	20	13	36	8	26	9	1	6	23	0	11	44	1	28	26	6	6	31	9	29	11	3	36
ENSG00000058799	37	189	209	32	167	74	104	112	145	42	74	244	89	251	85	121	233	101	52	2	30	94	79	145	113	119	117	136	112	131	104	270	17
ENSG00000058804	100	56	34	15	37	47	34	17	56	0	53	51	69	79	30	61	17	39	15	77	71	64	38	19	37	114	5	4	19	16	8	15	24
ENSG00000058866	0	0	0	12	0	0	2	0	0	0	5	0	0	0	0	4	40	0	1	0	8	0	26	0	0	2	5	0	1	17	0	8	0
ENSG00000059122	1	0	126	8	17	14	3	2	3	80	25	1	8	0	12	15	2	6	17	0	17	58	21	12	2	10	11	0	17	18	2	88	3
ENSG00000059145	1	54	13	17	26	39	17	24	11	4	26	7	54	53	6	12	91	13	15	39	25	47	45	15	22	13	45	30	23	21	7	44	42
ENSG00000059377	6	31	90	74	33	66	20	43	46	2	69	80	41	1	18	48	1	58	58	0	57	170	31	228	150	10	441	112	4	100	81	609	99
ENSG00000059378	5	36	1	21	15	41	39	29	47	48	21	6	27	2	24	124	260	36	56	66	64	51	88	27	71	62	59	21	54	38	15	83	35
ENSG00000059573	1	6	62	18	16	7	13	15	20	61	8	2	36	1	12	62	4	15	32	0	7	16	48	14	12	19	10	10	6	5	22	1	8
ENSG00000059588	78	26	16	27	9	12	16	12	26	59	40	4	26	68	8	23	185	15	17	0	9	22	16	13	22	8	9	14	25	18	2	11	4
ENSG00000059691	1	37	50	20	6	17	16	0	19	0	0	1	13	71	10	8	1	14	0	0	23	0	0	11	14	9	0	86	23	0	6	57	18
ENSG00000059728	629	881	1022	1541	1284	1671	458	463	532	151	714	631	962	482	317	461	391	563	666	144	979	1529	387	1490	2693	599	3959	1518	723	1484	1046	3317	1710
ENSG00000059758	46	15	2	16	17	29	22	51	20	137	10	142	72	53	19	19	133	22	31	0	34	4	26	12	26	39	165	22	19	26	8	97	28
ENSG00000059769	0	70	55	16	56	25	19	21	31	1	29	2	46	245	39	479	9	11	19	144	32	0	57	19	38	49	88	40	35	27	9	113	2
ENSG00000059804	455	198	982	2621	886	1646	96	220	413	266	1144	1047	118	30	189	232	192	588	305	35	736	1768	70	1907	2776	452	7194	4417	247	2128	820	4710	1060
ENSG00000059915	0	6	0	0	0	0	7	4	0	23	0	0	1	0	0	1	0	0	0	0	0	33	0	13	9	0	0	0	0	0	0	0	0
ENSG00000060069	2	87	59	126	104	133	77	111	67	81	58	29	83	144	125	166	264	83	113	66	113	17	235	79	150	108	445	48	104	120	177	75	146
ENSG00000060138	371	374	514	367	577	486	569	461	796	479	915	638	654	439	545	590	430	844	405	554	584	870	366	437	628	871	691	386	451	625	943	865	428
ENSG00000060140	0	10	1	8	20	10	11	0	34	0	27	1	35	83	28	84	19	3	29	0	24	0	41	11	22	16	49	2	25	0	5	0	15
ENSG00000060237	425	337	421	425	379	370	276	373	427	325	251	347	264	323	216	226	286	367	265	239	165	290	191	386	191	374	378	391	315	376	256	683	419
ENSG00000060339	227	313	792	177	248	233	200	254	205	368	394	658	335	205	164	68	473	303	182	336	234	295	315	198	249	256	230	294	349	178	513	201	226
ENSG00000060491	114	120	186	165	112	247	149	142	124	99	141	91	120	76	139	85	143	159	210	66	370	202	179	105	162	150	325	159	241	199	235	376	481
ENSG00000060558	70	214	186	108	112	261	188	271	261	31	265	108	223	162	225	163	231	73	88	130	223	214	195	191	245	217	228	89	243	160	187	355	243
ENSG00000060642	1	14	1	16	10	2	6	6	7	44	2	24	0	63	8	12	2	7	36	0	17	10	8	16	2	1	16	38	15	13	7	1	22
ENSG00000060656	289	167	106	198	168	259	153	111	169	173	170	147	121	298	164	282	336	256	244	162	311	222	292	190	117	157	98	251	174	188	271	164	46
ENSG00000060688	74	22	1	10	8	18	23	10	33	30	12	1	40	2	27	109	1	1	3	1	3	19	24	35	19	26	40	11	19	8	19	81	2
ENSG00000060718	0	0	0	0	0	0	0	0	0	0	0	0	0	0	0	0	25	0	0	0	0	0	0	0	3	1	0	0	0	14	0	0	0
ENSG00000060749	173	144	28	61	48	35	31	32	58	16	33	33	42	51	49	18	14	30	48	33	45	117	74	36	24	9	67	4	63	14	19	44	98
ENSG00000060762	116	61	91	76	42	59	74	74	43	3	90	90	134	62	48	11	330	39	28	66	87	57	88	86	102	56	132	30	105	54	252	57	78
ENSG00000060971	45	101	92	52	107	90	108	75	41	70	47	113	42	63	41	167	0	110	137	114	97	142	103	106	76	133	90	97	109	104	316	159	135
ENSG00000060982	146	748	521	109	294	317	344	148	339	31	234	321	485	602	48	599	507	228	287	12	881	114	254	217	349	163	439	300	257	339	18	165	165
ENSG00000061273	500	410	181	467	658	599	457	248	395	184	472	225	372	466	383	729	573	533	279	52	322	255	429	347	405	313	411	224	792	375	280	542	449
ENSG00000061337	0	14	0	0	0	0	0	0	0	0	0	39	27	0	7	0	0	3	0	0	1	1	27	2	0	0	0	0	0	11	0	9	5
ENSG00000061455	0	0	0	3	0	0	0	0	0	1	0	0	0	0	0	1	0	1	19	0	0	0	0	2	0	1	0	0	2	0	0	0	0
ENSG00000061656	0	0	0	5	3	4	7	0	0	0	0	0	0	0	0	1	0	3	0	0	1	0	0	0	0	0	9	0	0	0	0	2	0
ENSG00000061676	587	173	497	94	89	99	79	82	128	284	145	17	133	355	94	9	170	102	115	410	110	285	200	26	115	68	112	141	137	75	597	102	196
ENSG00000061794	44	84	58	36	64	36	79	49	51	99	81	102	131	61	56	97	1	54	52	210	22	50	85	67	44	43	18	56	25	43	412	24	31
ENSG00000061918	0	0	1	1	0	7	8	0	9	0	11	1	0	3	0	5	1	0	4	0	0	0	9	15	0	10	0	0	0	15	1	6	1
ENSG00000061936	261	74	301	126	154	187	141	153	102	25	113	53	60	48	86	57	215	93	70	77	105	108	75	146	122	94	85	55	144	53	196	83	104
ENSG00000061938	1	25	2	50	26	27	14	0	9	80	29	3	3	33	29	16	2	14	14	17	2	142	28	19	5	19	131	62	15	7	13	137	26
ENSG00000061987	1	84	13	18	31	53	45	69	29	43	54	183	52	177	15	13	82	70	49	205	94	45	136	36	62	43	105	38	36	36	220	45	100
ENSG00000062038	183	148	39	47	110	243	72	35	296	52	119	287	171	6	116	92	180	138	57	61	253	404	328	102	74	172	109	258	157	68	464	163	47
ENSG00000062194	79	317	329	314	461	439	297	532	297	334	370	356	424	426	299	421	151	285	303	457	213	464	330	324	643	328	1015	338	364	304	289	763	419
ENSG00000062282	15	9	91	236	110	142	23	1	59	46	156	44	1	0	12	30	17	62	53	0	146	98	8	183	549	63	1521	281	58	113	63	738	190
ENSG00000062370	0	6	1	22	0	2	0	0	0	64	14	0	0	0	13	3	1	1	0	0	0	0	0	3	0	0	9	0	8	0	1	3	1
ENSG00000062485	37	88	24	17	26	46	27	12	24	24	36	8	73	85	22	11	513	40	65	64	15	91	30	28	13	43	103	40	26	24	1	92	59
ENSG00000062524	303	0	1	1	2	5	2	5	5	1	0	0	0	0	0	3	1	0	11	0	7	0	0	7	8	0	3	0	15	3	1	0	1
ENSG00000062582	0	0	0	15	0	0	0	0	1	1	0	0	0	0	0	1	0	4	2	0	0	0	0	0	0	0	6	0	6	13	0	0	7
ENSG00000062598	1	56	12	24	5	18	11	0	13	3	22	40	37	131	0	10	1	21	32	31	34	2	59	2	26	23	19	4	6	20	1	66	21
ENSG00000062650	143	232	213	132	183	176	107	62	88	180	196	353	262	118	131	169	146	114	112	21	154	171	46	113	183	121	389	242	172	211	19	310	117
ENSG00000062716	618	479	774	878	958	884	734	894	605	687	802	255	489	452	568	720	454	363	716	304	591	1032	154	849	1187	818	3107	1264	530	1022	415	1879	1344
ENSG00000062725	151	132	45	95	89	97	105	126	123	180	129	116	116	161	168	334	61	78	119	73	114	148	166	83	87	133	111	80	129	108	12	173	106
ENSG00000062822	0	6	1	2	7	13	6	3	1	0	4	1	0	0	5	4	8	9	0	13	4	10	0	4	0	0	0	4	0	0	1	0	1
ENSG00000063015	0	0	0	0	1	0	0	0	0	0	0	0	0	0	0	0	0	12	0	0	0	23	1	0	0	0	6	20	0	0	0	26	0
ENSG00000063046	117	63	191	53	45	33	49	53	90	12	136	215	24	73	65	5	391	34	63	28	53	99	57	56	76	75	55	40	31	42	202	78	51
ENSG00000063169	5	4	1	4	13	11	4	0	6	0	16	1	1	0	5	9	1	6	9	0	15	82	0	15	0	0	13	3	5	0	1	0	2
ENSG00000063176	42	19	0	13	39	24	8	18	5	49	34	0	27	3	27	152	13	5	3	0	55	4	5	12	12	14	18	2	14	19	3	26	9
ENSG00000063177	1119	1086	1324	584	1158	1046	1094	824	1241	1108	1445	848	1331	1214	1473	1299	1062	1002	727	993	1057	1138	1294	1071	1263	1929	949	1002	1177	884	1044	783	937
ENSG00000063180	0	0	143	11	0	7	2	23	0	0	31	1	6	0	3	4	56	7	2	0	0	0	1	6	12	6	15	0	33	0	1	0	1
ENSG00000063241	9	18	53	22	41	34	26	12	2	21	30	7	19	24	17	5	178	45	43	47	37	36	24	49	20	28	48	48	18	5	97	51	14
ENSG00000063244	144	148	69	212	141	214	225	130	168	197	188	186	127	104	175	160	186	188	214	263	353	195	358	150	136	179	428	142	231	145	141	436	309
ENSG00000063245	106	70	73	91	80	105	63	51	57	86	63	16	49	51	84	91	14	78	72	63	202	122	101	56	57	71	74	30	67	67	56	226	157
ENSG00000063322	60	55	56	118	103	89	82	84	95	138	19	42	102	151	100	170	104	65	57	20	41	30	51	95	52	59	108	67	115	59	57	71	32
ENSG00000063438	0	0	0	6	7	0	17	1	0	0	2	0	0	0	0	2	0	1	0	0	0	0	1	0	9	12	9	12	4	0	3	0	9
ENSG00000063587	4	17	8	7	22	19	6	19	31	1	27	19	0	0	14	111	0	8	34	145	5	3	42	13	33	15	7	4	21	0	32	0	1
ENSG00000063601	52	42	1	70	80	36	61	51	23	40	47	101	60	95	28	43	103	47	23	27	21	70	79	22	37	62	118	102	58	57	292	58	20
ENSG00000063660	29	88	222	16	84	66	53	54	76	15	140	134	32	309	57	7	397	84	77	89	54	93	232	82	27	25	8	93	106	43	417	130	46
ENSG00000063761	0	13	1	2	6	9	9	0	2	1	8	2	0	0	14	7	10	7	12	48	0	3	24	1	2	12	3	34	2	9	5	22	2
ENSG00000063854	128	122	32	47	69	59	48	76	58	201	45	41	71	229	47	8	485	42	76	164	127	36	161	56	34	41	107	86	72	48	154	184	125
ENSG00000063978	3	31	0	13	35	0	23	1	17	45	24	1	18	33	36	65	5	21	10	33	29	46	52	8	12	8	57	29	49	28	17	41	7
ENSG00000064012	206	69	90	118	98	152	122	43	52	169	75	117	103	42	43	68	5	53	54	110	69	149	125	139	52	157	204	35	114	33	76	68	192
ENSG00000064042	152	128	341	60	100	67	51	66	48	316	57	96	56	110	34	11	276	40	38	59	28	24	18	27	35	40	24	21	54	55	22	24	59
ENSG00000064102	190	42	54	18	28	14	31	17	22	0	23	89	30	0	26	10	23	23	27	0	38	25	25	17	21	7	35	15	18	6	11	43	20
ENSG00000064115	269	63	175	48	136	50	132	125	183	268	57	182	123	376	82	127	23	172	62	305	156	65	222	177	118	207	40	117	118	82	63	146	129
ENSG00000064195	0	0	0	0	0	41	2	3	27	28	0	0	0	41	2	45	0	17	0	0	21	0	10	0	0	12	3	0	10	0	97	0	0
ENSG00000064199	4	1	125	91	6	15	61	95	9	244	2	113	16	6	37	31	6	24	37	160	14	0	10	32	16	1	7	173	6	61	6	7	33
ENSG00000064201	0	10	0	0	0	7	0	0	0	0	0	1	0	0	0	0	0	0	0	0	0	0	0	0	0	1	0	0	0	0	0	34	0
ENSG00000064205	0	0	0	0	0	0	8	0	0	1	8	0	0	0	0	0	3	2	0	0	1	0	0	0	0	3	0	0	2	0	0	0	82
ENSG00000064225	3	26	23	52	40	65	14	19	39	1	9	0	29	36	17	119	0	42	7	0	28	81	10	0	66	45	113	75	24	44	62	42	48
ENSG00000064270	7	70	85	148	32	30	38	85	73	210	22	313	32	59	98	29	113	48	98	210	64	58	123	23	86	72	39	41	76	98	158	80	38
ENSG00000064300	0	0	0	0	4	5	7	1	2	0	17	3	19	2	4	52	0	9	0	0	0	0	0	0	0	25	0	0	0	0	0	0	0
ENSG00000064309	5	20	1	4	5	0	0	5	8	16	8	1	9	23	14	5	1	1	0	0	1	0	0	0	2	17	3	6	0	0	1	0	2
ENSG00000064313	159	118	8	73	56	54	71	33	66	4	70	47	95	15	54	87	104	51	51	85	70	28	34	55	32	17	78	123	49	29	116	46	20
ENSG00000064393	420	736	305	271	182	194	242	314	325	323	147	510	422	204	315	322	852	258	374	290	362	157	304	239	579	359	278	163	424	313	425	143	103
ENSG00000064419	63	132	227	158	184	144	213	176	244	333	172	429	224	159	112	116	175	126	65	133	187	55	177	190	122	134	195	175	154	134	240	206	132
ENSG00000064490	57	34	30	24	18	22	25	14	12	101	20	53	6	16	4	6	1	21	25	100	23	90	36	14	34	6	97	38	8	22	73	248	2
ENSG00000064545	123	75	11	22	16	28	36	6	42	50	30	32	40	57	16	6	91	27	29	29	62	8	59	27	19	23	39	24	25	40	215	131	16
ENSG00000064547	0	3	116	41	27	35	24	72	43	75	41	11	9	1	19	165	0	51	16	0	62	119	8	26	25	17	114	95	21	35	0	221	221
ENSG00000064601	236	222	336	163	239	362	179	96	254	20	249	128	200	364	148	260	181	345	201	90	400	271	204	252	168	217	250	143	198	336	68	431	298
ENSG00000064607	118	138	59	74	86	74	105	104	59	115	53	160	88	201	105	44	225	182	214	367	122	136	241	64	82	62	38	56	114	89	118	30	189
ENSG00000064651	939	834	352	276	385	401	361	327	615	318	368	448	466	918	456	417	754	620	393	701	295	491	455	231	469	456	287	428	644	339	871	294	111
ENSG00000064652	9	56	83	5	37	14	44	28	18	1	47	18	49	135	43	6	45	26	39	66	31	56	1	35	8	52	28	12	16	41	298	65	29
ENSG00000064655	285	262	722	123	130	119	195	63	166	150	110	130	103	161	202	86	371	144	172	146	134	82	195	111	157	174	50	154	145	92	158	43	84
ENSG00000064666	149	152	399	238	189	234	252	49	236	74	165	200	116	81	202	206	181	277	206	59	273	446	310	259	335	210	981	315	80	213	9	916	397
ENSG00000064687	6	54	83	73	24	164	32	57	58	113	20	35	35	144	74	150	0	39	10	68	55	28	63	41	79	46	50	53	34	73	36	52	92
ENSG00000064692	1	0	14	27	2	12	12	5	7	0	0	1	0	0	22	14	2	10	0	2	16	1	42	5	9	9	6	17	0	16	12	4	3
ENSG00000064703	38	11	1	12	32	2	11	10	21	3	17	0	8	37	10	51	22	3	12	23	6	2	5	3	12	5	5	6	22	13	4	28	1
ENSG00000064726	1	0	1	7	13	11	3	1	6	0	16	28	26	95	16	12	2	2	6	49	5	67	5	22	11	7	0	7	20	6	12	10	3
ENSG00000064763	94	1	1	14	5	0	7	0	3	0	2	2	4	1	0	2	1	1	26	0	5	34	1	7	41	3	50	6	13	8	7	46	1
ENSG00000064787	373	568	967	381	573	357	391	719	435	227	223	727	415	613	340	477	1180	300	584	860	489	270	367	263	472	406	93	384	335	457	298	137	146
ENSG00000064886	0	0	0	0	0	0	0	0	19	0	0	0	0	0	0	1	0	0	0	0	14	9	1	0	7	4	28	0	0	6	0	0	0
ENSG00000064932	85	117	83	221	222	402	201	182	343	62	193	65	122	30	140	148	191	151	388	137	418	241	199	183	294	118	1261	217	126	255	584	915	502
ENSG00000064933	55	19	99	14	19	14	25	17	10	81	18	10	20	82	19	22	31	24	8	24	18	4	82	11	19	9	23	0	19	26	2	4	4
ENSG00000064961	92	312	104	120	134	148	292	145	218	221	117	182	246	210	128	156	353	161	182	375	235	86	151	143	189	166	102	178	265	207	372	210	165
ENSG00000064989	0	0	0	1	0	0	0	0	0	0	8	1	0	0	3	0	5	0	0	0	0	0	29	0	10	32	2	0	0	0	2	0	0
ENSG00000064995	152	102	360	70	93	71	18	92	125	49	81	460	124	47	37	14	13	48	49	72	52	109	119	38	69	73	43	144	20	74	186	233	44
ENSG00000064999	0	22	55	46	10	56	26	4	15	194	31	3	53	13	26	34	68	31	14	40	50	3	38	18	26	29	16	25	36	33	9	62	83
ENSG00000065000	467	283	281	335	414	346	140	179	234	221	315	179	190	186	206	367	274	213	221	228	194	338	262	253	142	163	306	177	196	242	255	194	40
ENSG00000065029	81	61	35	45	22	37	59	49	63	13	29	41	15	5	47	132	80	64	92	37	115	30	106	40	52	40	6	13	14	71	83	55	5
ENSG00000065054	15	40	1	54	63	76	45	21	100	72	26	45	43	97	30	683	284	24	63	141	20	91	5	46	35	91	28	66	37	85	5	18	2
ENSG00000065057	5	0	10	13	33	26	8	3	18	41	23	21	38	5	13	5	18	3	2	119	8	78	42	35	27	30	43	28	24	45	505	30	1
ENSG00000065060	219	34	14	8	25	10	7	13	30	18	19	1	10	4	19	16	28	3	8	119	48	21	69	6	46	26	0	26	13	8	13	28	4
ENSG00000065135	139	207	471	439	314	479	320	340	401	97	594	387	461	181	141	349	200	241	291	219	472	617	341	443	408	358	1503	648	187	291	205	1014	284
ENSG00000065150	244	27	243	45	36	48	37	61	61	120	44	44	60	194	80	44	48	45	48	6	35	44	122	40	33	68	23	39	38	32	16	74	20
ENSG00000065154	304	179	28	86	144	150	199	210	251	1001	164	545	335	605	276	191	393	276	284	438	153	201	327	199	259	355	246	138	242	169	1055	121	82
ENSG00000065183	9	44	9	4	17	29	32	48	45	107	120	6	73	10	38	118	17	31	59	76	21	50	85	19	25	49	17	13	18	34	154	12	13
ENSG00000065243	305	251	231	211	306	165	255	293	205	55	149	213	293	306	141	517	251	132	77	96	112	179	123	194	232	253	461	342	263	171	143	245	18
ENSG00000065268	101	146	53	86	89	50	92	34	163	129	54	90	79	108	37	185	80	114	76	101	62	52	275	85	18	98	45	84	140	98	227	24	10
ENSG00000065308	10	21	1	11	10	15	2	2	10	1	0	45	7	0	5	9	1	15	7	0	19	0	16	8	4	28	6	6	15	0	15	0	19
ENSG00000065320	168	23	1	20	24	39	62	29	45	211	23	110	11	62	33	8	138	79	90	146	67	63	101	78	19	33	8	4	34	47	641	44	51
ENSG00000065328	2	0	2	0	14	24	1	1	8	0	26	0	0	0	1	31	4	14	1	0	2	1	1	3	0	1	1	0	0	1	0	8	0
ENSG00000065357	248	34	1	36	74	60	34	32	77	4	90	2	27	76	55	179	24	90	87	119	134	110	93	16	52	46	66	53	42	56	168	51	47
ENSG00000065361	274	565	281	374	477	356	269	199	224	38	406	370	354	655	186	630	404	156	246	115	369	727	317	201	363	239	278	267	404	343	312	85	41
ENSG00000065413	2	48	119	68	48	99	26	69	25	1	32	83	98	44	51	52	14	41	55	0	17	139	1	80	138	78	359	132	21	129	17	381	226
ENSG00000065427	89	146	221	132	117	141	118	144	318	68	266	225	136	338	130	81	276	188	77	93	136	201	100	166	206	94	153	127	146	215	608	91	82
ENSG00000065457	163	18	81	64	20	20	49	57	18	45	49	0	45	24	42	69	90	46	166	43	30	100	68	19	20	30	64	55	95	108	4	90	73
ENSG00000065485	0	12	9	38	13	7	35	39	34	1	37	0	47	18	12	203	0	23	35	32	33	0	3	12	0	18	15	13	16	0	7	23	96
ENSG00000065491	55	24	47	9	26	10	20	4	37	35	16	5	2	3	17	3	243	18	6	67	28	36	41	33	21	17	17	34	23	14	11	3	23
ENSG00000065518	480	321	149	56	215	156	166	134	183	274	129	170	267	369	163	260	160	140	177	203	134	196	215	219	230	346	165	189	274	117	82	145	85
ENSG00000065526	108	264	324	266	200	168	53	237	280	5	186	186	93	284	289	252	30	135	97	205	208	238	58	149	143	110	85	287	213	102	159	195	128
ENSG00000065534	4	0	137	34	4	55	0	27	59	0	21	36	7	0	15	2	1	22	0	0	1	0	0	10	9	0	28	56	16	1	105	0	10
ENSG00000065548	337	275	347	360	327	211	272	394	363	201	513	177	253	383	309	376	483	220	146	188	307	439	236	317	310	231	430	456	278	417	71	323	304
ENSG00000065559	120	130	256	56	98	41	77	81	108	87	103	82	61	93	60	61	6	68	85	43	34	55	74	65	118	84	221	159	76	43	160	121	77
ENSG00000065600	0	0	0	0	0	8	12	0	10	1	25	0	3	90	0	2	143	1	4	0	0	10	3	10	35	14	0	0	1	0	0	0	1
ENSG00000065613	1268	1419	2025	813	1728	855	966	767	813	356	1539	939	1370	1051	701	2047	336	584	515	500	333	686	568	692	747	861	1162	1241	1127	740	484	924	204
ENSG00000065615	123	126	93	124	70	99	71	135	73	40	130	87	110	166	72	155	10	107	51	6	56	224	4	152	159	93	485	249	177	123	185	345	69
ENSG00000065618	107	9	121	21	20	136	7	0	258	1	151	5	41	0	36	6	9	140	15	0	17	131	143	57	10	31	25	293	58	40	283	367	255
ENSG00000065621	26	0	12	31	29	1	21	17	6	18	16	1	12	50	5	9	231	25	7	28	39	77	7	8	38	40	29	3	17	15	10	23	2
ENSG00000065665	9	0	1	1	9	14	5	0	8	84	12	157	11	0	22	6	1	15	12	0	1	2	0	17	2	1	54	3	5	15	1	6	29
ENSG00000065717	0	31	9	12	15	20	8	6	17	19	19	2	18	12	8	64	1	16	14	22	48	18	14	11	12	5	10	4	1	0	1	0	13
ENSG00000065802	60	20	120	59	14	37	18	18	72	110	16	72	38	56	25	13	61	27	59	94	45	140	99	21	13	30	19	13	9	40	17	68	3
ENSG00000065809	1144	1215	788	755	1002	1144	1161	972	1053	1158	430	750	1257	1337	914	1439	1267	1178	976	734	946	1134	1005	1387	1086	1027	934	1097	1612	955	1367	891	539
ENSG00000065833	9	35	9	28	42	46	89	62	95	295	44	2	128	88	40	65	260	30	37	259	48	3	70	29	74	41	17	6	11	70	433	17	49
ENSG00000065882	82	55	187	147	123	151	153	143	107	91	126	199	186	174	174	246	137	162	195	140	267	105	217	196	97	271	249	262	159	185	68	257	145
ENSG00000065883	98	106	503	52	85	79	53	66	66	1	67	0	90	0	35	415	96	32	60	67	32	78	43	56	89	78	113	40	111	65	337	13	1
ENSG00000065911	173	31	274	25	76	69	17	21	85	112	117	58	119	3	43	8	30	75	143	292	35	367	74	29	125	77	454	116	43	57	19	288	265
ENSG00000065923	338	28	133	20	9	42	37	46	49	2	83	298	59	75	38	14	13	26	25	113	60	141	63	55	49	21	9	37	38	54	7	10	86
ENSG00000065970	81	54	19	44	78	100	58	28	66	37	55	5	75	15	29	148	0	30	61	21	21	136	88	56	27	50	40	93	111	91	180	103	184
ENSG00000065978	374	397	710	189	302	238	304	355	445	192	565	293	314	222	313	277	598	284	105	145	151	214	273	418	328	363	300	293	276	386	279	336	150
ENSG00000065989	0	7	27	24	15	38	31	32	50	0	30	28	4	0	30	122	55	33	41	199	33	1	62	32	7	31	41	19	21	22	9	148	9
ENSG00000066027	169	77	30	56	87	106	53	197	97	76	79	25	174	127	119	188	9	129	125	95	44	88	59	84	118	143	312	54	158	71	495	241	98
ENSG00000066044	354	64	52	61	69	74	76	84	71	434	95	148	80	212	85	9	321	116	122	204	142	422	107	94	109	45	125	72	121	95	275	258	148
ENSG00000066056	0	0	0	1	1	1	1	1	3	0	1	0	1	0	1	14	0	1	3	0	2	0	0	1	0	1	0	0	1	1	0	0	10
ENSG00000066084	4	81	52	70	42	43	46	25	57	61	44	1	72	124	23	29	0	34	78	93	16	69	68	56	69	16	325	51	29	40	382	129	303
ENSG00000066117	75	1	251	34	7	11	11	16	21	114	10	3	12	3	17	12	111	5	22	0	10	19	4	20	14	11	8	7	39	28	7	4	3
ENSG00000066135	4	111	130	108	39	116	83	27	69	90	60	16	45	73	41	172	207	79	86	168	99	48	26	42	46	55	65	43	50	72	19	95	16
ENSG00000066136	53	53	117	29	48	16	46	26	39	1	63	1	74	42	51	25	72	37	72	93	44	26	126	62	35	45	49	18	54	34	108	35	113
ENSG00000066185	0	0	6	1	1	0	0	8	0	0	0	0	19	0	3	0	0	0	0	0	0	0	0	2	0	0	0	0	0	4	0	0	6
ENSG00000066248	0	0	0	0	0	1	6	6	4	0	2	118	0	0	0	2	1	5	30	0	21	3	0	5	0	12	0	10	0	3	0	0	19
ENSG00000066279	5	24	11	11	5	10	0	10	16	0	28	4	13	1	6	7	10	16	0	0	6	0	38	4	0	13	0	0	2	0	5	0	2
ENSG00000066294	5	100	79	11	6	6	3	10	23	0	18	180	44	117	1	5	1	14	4	0	14	144	54	27	76	3	22	27	35	35	117	3	1
ENSG00000066322	119	17	150	148	139	156	150	96	102	40	263	66	102	41	86	115	87	210	65	49	246	212	260	73	84	58	128	202	56	135	468	418	32
ENSG00000066336	3	47	26	42	64	90	5	6	7	3	39	0	47	0	21	46	0	5	20	0	47	124	3	53	143	41	618	83	1	35	128	285	69
ENSG00000066379	0	24	44	9	7	36	21	2	8	34	6	2	39	0	9	2	177	14	13	25	19	36	16	25	11	44	7	13	16	17	270	83	10
ENSG00000066382	0	33	0	19	9	6	0	0	1	0	24	0	19	0	9	98	0	0	23	0	1	41	3	0	11	2	9	4	32	5	52	0	0
ENSG00000066422	142	60	25	25	13	20	31	33	29	74	34	44	28	85	41	3	151	14	28	114	39	86	74	46	55	56	103	49	43	79	527	104	12
ENSG00000066427	0	18	13	86	39	65	88	126	78	4	90	23	149	58	58	120	172	46	138	40	66	49	113	92	61	31	17	75	131	118	173	109	466
ENSG00000066455	173	89	30	49	141	59	36	83	88	286	69	42	101	180	71	79	187	128	37	0	49	26	110	75	103	53	189	139	89	88	464	48	29
ENSG00000066468	48	75	13	13	18	37	20	19	20	1	19	1	17	88	18	11	100	26	26	24	37	138	75	56	41	33	6	11	47	9	146	34	22
ENSG00000066557	45	0	2	6	11	7	13	5	18	1	17	3	0	0	8	18	2	15	34	0	0	2	94	7	26	0	20	4	16	3	2	96	4
ENSG00000066583	0	54	11	10	20	16	16	15	9	73	24	103	23	63	9	6	126	38	62	64	24	19	57	20	34	46	10	31	42	15	231	0	44
ENSG00000066629	0	0	3	88	7	9	0	45	2	33	17	1	0	0	26	134	0	19	6	42	3	0	0	5	39	0	0	0	0	0	2	1	2
ENSG00000066651	167	8	13	15	17	8	10	20	17	49	26	1	6	0	18	11	12	5	17	66	27	10	3	14	39	0	8	15	9	8	11	1	21
ENSG00000066654	138	89	119	59	48	65	64	87	64	0	68	146	84	127	70	68	32	66	96	114	58	166	58	70	129	65	114	34	24	86	28	89	38
ENSG00000066697	22	37	0	17	25	23	48	14	13	0	45	1	35	142	5	82	0	13	8	54	33	39	42	19	30	4	9	10	38	47	8	74	74
ENSG00000066735	0	0	0	0	11	0	0	0	0	0	9	0	0	0	0	1	0	0	0	0	1	0	0	0	0	0	0	0	1	0	0	0	0
ENSG00000066739	91	38	34	35	27	16	22	15	42	84	26	168	33	59	17	33	3	20	13	0	25	27	17	29	18	29	19	43	29	5	24	25	5
ENSG00000066777	220	221	112	289	339	220	242	195	361	40	264	383	343	334	304	183	457	222	178	210	159	172	41	203	272	257	307	245	189	325	437	173	343
ENSG00000066813	0	0	0	12	24	0	1	1	1	0	0	0	0	0	1	20	39	6	1	0	0	0	0	0	0	1	0	0	1	1	0	0	0
ENSG00000066827	0	18	0	36	5	28	19	39	11	0	0	69	1	0	26	104	5	11	21	0	40	51	0	8	19	9	74	16	5	7	83	2	0
ENSG00000066855	97	7	51	16	32	39	40	56	51	35	41	1	40	14	15	132	11	29	14	0	22	29	35	26	27	12	13	42	19	44	5	56	19
ENSG00000066923	0	0	0	8	0	0	0	1	1	0	0	0	1	0	3	0	0	0	0	0	0	0	0	0	0	0	0	27	0	0	0	0	10
ENSG00000066926	5	13	1	6	25	0	23	16	18	77	0	8	28	71	16	8	1	25	18	0	0	86	16	12	14	27	5	20	18	29	6	3	654
ENSG00000066933	123	123	204	34	60	30	61	59	73	1	45	1	69	127	62	274	81	73	97	97	54	27	121	92	62	90	78	37	78	71	11	84	23
ENSG00000067048	2	1	54	83	74	4	2	4	2	128	0	1	2	0	1	1	0	1	2	22	37	128	120	0	95	120	231	260	13	188	39	364	26
ENSG00000067057	20	162	77	38	38	81	54	50	157	127	209	194	87	33	87	179	20	70	88	36	118	92	366	60	58	78	116	74	116	30	101	76	27
ENSG00000067064	88	62	78	74	108	81	106	114	88	104	56	141	72	49	116	87	7	62	114	224	42	31	26	128	121	86	677	217	79	96	147	401	182
ENSG00000067066	58	213	168	127	158	215	212	168	186	58	117	251	188	254	197	420	136	178	95	87	213	135	130	186	338	142	759	340	151	153	110	412	40
ENSG00000067082	340	634	902	738	708	526	387	538	670	221	615	550	464	533	310	328	536	891	943	440	1078	1510	469	1043	998	548	1670	803	559	654	540	2553	1217
ENSG00000067113	0	51	1	21	28	16	15	19	42	0	20	2	52	45	7	1038	1	28	49	25	35	36	30	52	16	13	3	37	56	22	8	12	24
ENSG00000067141	243	79	110	40	54	85	103	37	79	151	35	175	115	154	88	446	240	127	144	108	81	127	87	100	134	123	49	68	144	76	21	60	1
ENSG00000067167	451	223	95	153	200	176	159	159	195	318	186	328	181	316	170	350	65	183	221	251	184	173	208	226	249	207	235	179	200	213	329	171	60
ENSG00000067177	151	24	1	4	15	5	22	13	6	73	2	1	7	46	3	9	1	6	27	11	0	72	38	13	6	5	34	2	16	1	6	6	2
ENSG00000067182	189	254	325	353	345	514	201	211	456	222	404	224	230	148	285	295	211	409	233	293	538	545	269	547	408	347	2110	683	289	486	640	906	330
ENSG00000067191	4	53	0	22	19	86	6	2	7	62	0	57	3	61	19	28	124	18	52	1	29	1	5	18	16	11	0	0	34	7	0	39	16
ENSG00000067208	222	32	342	130	97	87	86	67	145	85	95	63	68	143	119	81	15	51	82	139	51	202	88	71	137	83	113	51	50	52	10	146	128
ENSG00000067221	0	0	1	10	12	36	24	0	17	1	16	1	17	18	16	7	10	24	8	26	25	12	103	7	77	31	31	22	32	10	227	3	243
ENSG00000067225	770	835	1412	459	717	710	505	583	874	568	1004	633	987	1046	664	660	844	850	639	506	877	581	1494	464	416	680	676	774	911	840	819	807	372
ENSG00000067248	371	130	262	81	84	69	44	39	51	93	130	7	60	85	52	18	362	70	41	77	66	83	49	93	77	123	75	117	51	74	31	78	188
ENSG00000067334	113	223	976	325	233	234	260	196	239	76	194	320	164	91	234	59	331	112	93	81	133	277	90	393	490	178	1122	568	147	167	114	922	459
ENSG00000067365	0	0	25	10	12	20	8	20	1	15	3	1	22	19	0	1	0	21	9	56	1	73	3	2	0	11	53	13	10	3	3	62	28
ENSG00000067369	105	77	98	213	70	102	147	161	85	179	93	192	77	75	133	48	117	88	125	94	143	87	232	135	151	113	178	181	86	155	165	191	447
ENSG00000067445	0	0	0	0	0	8	0	1	1	0	0	1	0	0	11	1	0	5	0	0	0	0	0	0	0	1	0	0	1	0	0	0	1
ENSG00000067533	119	68	52	27	45	36	50	33	89	81	108	39	75	18	77	45	76	71	19	61	33	48	29	73	48	25	69	19	29	76	20	100	40
ENSG00000067560	948	1780	1166	1007	1366	1092	1393	1533	1834	1448	1506	1223	1868	2130	1289	2193	1538	1418	1662	2060	1623	2474	2184	1541	1501	1832	2237	1456	1550	1477	1541	1969	622
ENSG00000067596	0	115	16	62	70	40	41	51	89	27	69	164	72	29	27	62	146	59	58	60	50	102	27	16	13	51	157	54	127	46	86	112	27
ENSG00000067601	0	0	0	6	1	0	7	2	0	0	0	0	0	0	6	1	0	0	0	0	0	17	0	0	0	0	0	0	0	0	0	0	0
ENSG00000067606	14	36	34	151	44	63	44	93	27	47	42	85	38	96	14	154	159	18	95	26	76	74	12	46	9	35	67	26	29	29	0	62	10
ENSG00000067646	0	0	0	12	5	0	0	0	1	0	0	0	0	0	0	2	1	0	0	0	23	0	1	0	11	9	23	6	7	10	1	8	1
ENSG00000067704	134	98	72	83	57	48	57	98	96	286	55	734	109	24	104	8	286	102	60	331	92	146	91	76	112	82	92	80	110	28	132	50	270
ENSG00000067715	4	0	0	0	0	0	13	6	6	0	9	4	10	0	0	1	0	1	0	0	1	28	0	0	3	0	0	0	0	3	0	0	1
ENSG00000067798	0	0	0	0	0	0	0	0	0	0	1	0	0	0	21	0	3	0	0	0	0	0	0	0	0	1	0	2	0	5	0	2	83
ENSG00000067829	32	14	126	12	9	19	12	33	34	21	22	95	4	29	6	5	1	9	4	0	49	2	8	22	24	20	58	11	27	45	122	3	28
ENSG00000067836	51	28	136	40	19	38	31	1	21	12	23	1	32	2	17	15	13	30	16	102	26	74	47	48	18	25	14	61	18	26	24	60	25
ENSG00000067842	0	0	0	0	0	0	0	0	0	0	1	0	0	0	0	0	52	0	0	0	0	0	0	14	0	0	0	0	0	4	0	10	0
ENSG00000067900	360	130	480	483	423	389	350	390	406	192	474	354	266	299	213	235	109	272	180	122	363	354	87	336	372	279	1178	657	350	379	360	697	633
ENSG00000067955	245	54	12	38	65	109	81	69	73	0	133	60	116	97	89	200	200	88	39	1	36	156	156	107	120	79	45	68	97	80	5	42	217
ENSG00000067992	137	17	10	10	9	14	5	12	0	2	10	192	6	0	17	5	1	17	18	0	8	135	3	25	12	29	146	64	18	23	1	86	40
ENSG00000068001	44	43	3	3	23	20	10	6	14	52	14	10	11	2	8	61	4	5	9	0	43	1	132	13	33	25	23	12	28	19	13	13	8
ENSG00000068024	0	0	32	36	7	19	10	25	12	0	21	0	1	0	23	51	1	13	20	0	5	27	26	18	49	14	206	45	21	42	1	135	153
ENSG00000068028	48	1	117	7	3	21	16	2	51	18	71	58	30	3	5	4	17	46	49	61	31	107	49	40	60	14	45	12	48	19	8	199	13
ENSG00000068078	68	135	53	33	106	100	65	47	173	73	236	153	239	178	99	75	234	97	2	0	117	221	382	36	32	173	82	106	190	60	45	88	52
ENSG00000068079	10	35	12	18	5	11	30	22	43	1	19	4	48	21	10	9	11	6	12	132	38	88	59	14	40	4	61	6	3	32	238	64	2
ENSG00000068097	59	13	10	46	2	11	7	7	13	1	27	2	36	95	13	5	18	25	14	0	2	124	58	2	4	5	3	2	14	13	359	0	2
ENSG00000068120	104	38	45	27	37	46	47	20	32	3	25	0	39	0	46	218	12	28	22	1	14	65	26	27	9	28	43	26	28	71	6	45	23
ENSG00000068137	124	119	123	44	92	125	79	52	88	177	84	9	100	230	79	8	933	100	107	45	182	204	359	87	72	76	53	71	120	55	507	101	437
ENSG00000068305	68	170	240	152	225	183	143	142	139	140	145	148	130	233	154	442	11	179	135	159	95	250	167	147	123	92	236	155	106	111	18	164	196
ENSG00000068308	296	146	161	245	153	262	191	168	113	181	194	4	87	187	221	269	426	229	183	294	369	169	234	182	204	177	349	217	163	285	86	381	362
ENSG00000068323	11	104	55	147	99	133	95	50	48	3	168	46	19	61	51	91	32	69	43	2	104	215	53	147	191	56	338	237	55	128	97	452	213
ENSG00000068354	87	25	124	0	42	49	12	30	1	123	6	0	14	109	28	1	26	5	30	0	16	0	65	20	8	9	51	19	14	25	101	40	67
ENSG00000068366	98	80	220	174	101	153	63	73	119	244	131	153	130	2	138	189	0	124	90	28	91	157	85	138	122	113	583	295	59	100	149	225	571
ENSG00000068383	14	106	207	26	79	43	26	15	13	43	59	75	6	80	22	4	8	29	24	25	30	84	78	51	50	43	69	61	45	56	11	86	611
ENSG00000068394	32	5	23	21	41	17	29	7	12	28	6	0	14	4	6	206	0	28	14	27	37	30	1	26	3	9	17	11	46	66	3	2	13
ENSG00000068400	114	207	186	194	253	134	181	175	210	72	259	128	135	116	130	213	126	210	80	167	270	121	119	211	162	209	299	193	254	205	193	255	260
ENSG00000068438	19	13	2	2	19	4	12	17	3	51	29	1	24	0	4	17	2	11	5	0	9	22	13	15	9	4	44	29	29	5	2	37	50
ENSG00000068489	13	50	57	12	7	21	16	1	29	0	7	15	18	2	14	0	78	37	0	1	6	2	0	11	15	12	16	69	2	22	97	2	48
ENSG00000068615	0	0	0	0	0	0	4	0	0	0	0	3	0	0	0	1	0	7	0	0	7	0	0	0	0	4	0	13	0	0	0	0	0
ENSG00000068650	3	69	118	30	39	99	18	14	0	1	71	20	46	0	21	106	14	25	26	21	52	37	56	17	62	78	98	63	64	85	3	153	25
ENSG00000068654	88	14	40	32	31	17	35	10	8	101	35	57	18	44	7	2	92	28	23	44	18	1	153	11	27	1	41	49	71	19	0	26	233
ENSG00000068697	2061	2126	1180	1370	1589	1552	1519	1813	1767	1428	1797	1032	2240	1919	2182	2814	1370	1654	1648	1098	1325	1951	1750	1656	1844	1701	1938	1461	2409	1491	1824	1380	1246
ENSG00000068724	0	29	10	16	12	12	25	18	9	1	14	108	7	28	9	6	9	20	20	19	17	34	1	17	6	11	44	38	17	20	71	9	29
ENSG00000068745	168	115	19	115	93	161	125	131	161	285	91	171	219	152	113	73	237	158	196	229	190	96	206	119	165	162	176	123	253	108	374	382	362
ENSG00000068784	4	0	89	26	5	59	31	11	83	33	49	63	40	14	57	30	2	19	51	3	23	57	18	20	29	20	33	27	3	32	94	38	12
ENSG00000068796	167	116	499	142	51	122	128	112	96	129	89	278	114	77	142	73	240	105	70	21	111	194	179	136	61	103	99	266	86	128	27	53	87
ENSG00000068831	11	0	2	60	35	32	1	1	22	4	19	0	16	0	13	38	0	12	14	0	20	66	0	75	13	2	292	54	9	41	1	322	153
ENSG00000068878	18	176	87	124	176	175	132	225	198	134	303	172	258	209	182	122	391	188	106	320	221	395	98	192	180	119	302	204	173	138	275	356	211
ENSG00000068885	160	50	12	35	32	30	83	65	37	128	13	37	31	0	76	95	81	42	35	123	39	0	12	69	0	50	4	14	20	73	73	35	25
ENSG00000068903	72	43	33	72	60	64	71	49	57	64	37	188	39	40	23	276	33	73	50	72	71	10	59	44	62	48	189	63	93	53	2	51	23
ENSG00000068912	257	187	317	91	107	37	114	72	105	239	62	143	159	156	83	9	264	54	69	501	133	175	109	51	118	82	67	66	102	93	607	70	70
ENSG00000068971	10	7	1	12	8	5	4	17	0	50	14	3	2	9	1	11	1	12	4	0	34	66	13	13	20	9	30	29	18	9	16	77	3
ENSG00000068976	2	0	0	0	4	0	0	0	0	1	0	0	0	0	0	3	0	0	11	0	0	0	0	0	0	0	14	0	0	0	0	20	0
ENSG00000069011	444	200	506	193	618	404	229	214	229	195	581	190	306	964	290	290	335	402	336	282	710	589	438	245	323	281	471	382	734	616	280	356	347
ENSG00000069020	167	245	697	306	241	234	188	151	344	12	437	124	245	179	213	252	455	372	195	94	154	720	242	163	152	202	220	368	179	264	28	171	397
ENSG00000069122	0	0	0	5	0	6	0	0	7	0	0	0	0	0	1	1	0	0	2	0	9	0	24	0	0	0	0	0	0	0	0	0	1
ENSG00000069206	0	0	0	0	0	10	0	0	0	0	0	0	0	0	0	0	0	0	0	0	0	0	0	0	0	0	14	0	0	0	0	0	0
ENSG00000069248	31	56	31	49	32	15	22	19	15	0	28	10	49	36	16	24	259	19	12	47	17	10	95	32	10	20	6	9	34	30	15	75	4
ENSG00000069275	838	978	1343	719	761	662	749	716	1115	645	913	1417	833	1040	1134	886	1005	804	759	995	565	629	1109	666	914	846	329	809	706	750	842	455	428
ENSG00000069329	277	189	582	175	171	151	186	207	181	168	236	260	155	133	151	147	193	97	147	273	164	270	164	247	166	239	361	331	171	164	344	283	27
ENSG00000069345	50	174	177	102	181	85	66	141	127	111	158	22	226	173	143	394	31	62	71	72	116	139	133	127	114	124	135	327	130	96	149	138	44
ENSG00000069399	503	1345	599	1183	587	1001	774	398	631	200	631	346	476	86	502	573	579	650	585	119	1383	1058	781	1002	1517	574	3980	811	676	1448	1195	3532	1549
ENSG00000069424	8	19	3	32	5	0	3	0	8	27	14	4	3	0	0	60	0	12	0	3	30	27	1	5	21	18	3	0	9	18	2	12	0
ENSG00000069431	0	0	0	0	16	0	1	0	0	0	0	0	0	0	1	0	5	1	0	0	10	0	0	0	0	0	6	0	0	5	0	2	0
ENSG00000069493	1	33	93	46	28	54	45	15	62	159	25	3	14	152	37	19	29	47	47	0	9	47	63	12	47	7	3	4	31	46	14	76	334
ENSG00000069509	102	43	1	52	27	60	39	48	65	44	57	136	55	127	47	9	441	37	46	182	21	47	66	80	58	47	80	73	34	44	561	45	54
ENSG00000069535	1	0	1	20	0	17	29	15	19	29	8	151	0	0	19	12	2	4	11	66	1	1	1	23	0	9	3	0	1	0	2	7	3
ENSG00000069667	64	145	106	62	160	116	71	120	147	73	88	93	88	268	68	188	463	95	51	1	134	103	127	80	57	58	79	129	136	159	4	29	159
ENSG00000069696	0	0	0	0	0	0	0	0	0	0	0	22	1	0	0	0	0	14	0	0	0	0	16	2	0	0	0	0	0	0	0	0	0
ENSG00000069702	7	8	0	48	30	18	8	39	18	119	11	109	0	2	20	50	12	42	4	59	53	1	77	11	0	15	4	24	16	46	0	5	121
ENSG00000069712	4	9	55	4	16	0	22	5	0	68	11	0	0	0	24	3	1	0	0	0	0	2	0	18	0	3	19	0	1	4	1	12	1
ENSG00000069764	18	20	244	13	15	32	24	11	46	56	2	25	13	110	11	14	13	22	45	12	87	2	101	17	10	39	20	1	55	13	7	15	24
ENSG00000069812	19	57	67	50	72	33	21	36	45	0	150	66	34	87	57	25	45	62	6	9	64	114	1	32	10	29	36	20	96	35	14	39	89
ENSG00000069849	456	552	203	262	669	622	338	420	507	232	1015	387	711	661	449	439	1063	613	236	111	226	705	397	318	202	571	472	367	484	407	513	630	310
ENSG00000069869	8	39	1	1	13	14	6	29	0	0	13	187	26	0	4	3	1	6	0	14	7	31	4	4	28	19	24	37	13	0	11	36	11
ENSG00000069943	43	0	61	10	6	0	16	2	5	1	29	1	17	19	5	3	0	21	8	0	2	17	0	19	4	10	83	35	27	2	49	39	5
ENSG00000069956	330	499	236	113	284	243	241	191	261	57	293	336	195	159	162	488	92	230	161	178	228	187	201	192	405	145	188	250	253	116	338	42	62
ENSG00000069966	34	64	5	27	28	96	20	22	51	67	49	135	70	91	38	20	120	75	95	52	41	110	1	78	98	23	34	38	32	58	66	9	181
ENSG00000069974	81	74	98	138	136	103	89	72	162	206	133	123	178	107	80	146	85	82	124	114	83	90	46	140	128	166	624	282	75	81	114	195	46
ENSG00000069998	0	40	0	19	8	19	17	7	3	0	3	0	23	38	16	166	13	23	22	19	8	4	3	22	41	8	20	20	2	13	78	2	1
ENSG00000070010	7	212	63	76	62	177	107	74	68	67	204	21	113	11	95	307	143	139	70	3	123	1	71	114	72	147	232	143	101	119	364	179	267
ENSG00000070018	4	112	7	18	41	23	51	27	48	6	34	104	73	74	17	31	92	42	28	0	19	1	7	25	25	32	37	42	26	31	87	3	175
ENSG00000070047	273	105	275	49	95	121	63	52	117	115	125	280	130	174	63	38	201	88	98	100	150	103	303	114	75	62	60	97	64	78	176	52	19
ENSG00000070061	10	9	1	22	29	18	20	27	14	130	10	58	10	0	11	9	1	15	10	79	11	4	32	8	26	18	16	31	0	22	98	29	53
ENSG00000070081	787	187	906	814	239	133	514	612	134	1071	164	627	90	174	521	250	208	218	510	801	358	249	196	429	482	355	299	748	142	320	124	199	359
ENSG00000070087	378	112	40	109	75	80	138	197	43	980	50	280	131	337	97	16	466	113	275	845	161	55	198	119	54	113	96	178	86	75	716	115	153
ENSG00000070159	79	202	186	75	199	97	70	84	83	213	67	186	134	471	90	15	756	79	195	391	132	337	310	53	30	130	115	101	207	54	35	112	218
ENSG00000070190	44	358	182	231	243	346	325	358	191	255	284	231	301	170	281	337	146	140	313	136	270	313	199	325	592	212	1193	270	185	200	461	309	330
ENSG00000070214	232	147	78	77	150	111	140	102	181	185	162	168	137	54	109	130	134	185	182	43	151	168	181	138	68	247	70	114	139	88	152	176	199
ENSG00000070269	4	25	8	82	20	16	29	37	16	223	44	124	46	140	43	48	7	65	44	0	44	94	51	26	49	98	92	75	33	51	95	146	80
ENSG00000070366	101	130	25	52	86	37	57	29	66	117	15	77	68	4	56	158	7	62	49	73	64	61	109	21	43	41	46	42	71	50	4	50	116
ENSG00000070367	206	112	11	72	65	48	51	110	106	96	96	281	142	23	84	100	691	54	111	1	19	197	92	35	185	74	80	166	51	50	45	67	17
ENSG00000070371	0	2	0	0	0	0	0	0	2	0	5	0	8	0	0	1	0	0	0	0	1	0	0	5	0	0	9	2	0	0	0	0	0
ENSG00000070388	0	0	0	13	2	0	1	0	11	0	0	0	0	0	2	70	0	0	4	0	0	0	0	3	0	0	0	0	0	2	0	0	0
ENSG00000070404	0	0	1	1	2	6	5	0	13	49	4	0	0	0	0	4	1	5	0	0	12	25	0	3	0	9	44	6	5	0	4	0	1
ENSG00000070413	101	219	65	144	193	344	425	257	229	34	123	342	376	155	293	376	296	380	579	337	471	277	354	169	143	222	233	118	356	131	762	294	183
ENSG00000070423	66	174	8	52	55	93	78	44	92	2	90	48	59	70	57	805	133	123	126	251	127	83	154	46	93	55	30	5	138	44	114	49	1
ENSG00000070444	160	49	168	30	73	47	64	6	36	20	62	75	21	96	30	7	87	33	39	31	51	96	67	21	42	18	101	31	63	35	7	119	34
ENSG00000070476	50	34	52	68	82	89	23	103	33	52	34	8	39	100	28	147	34	101	72	57	33	65	63	47	69	64	64	68	25	72	0	35	332
ENSG00000070495	38	31	137	92	65	52	11	27	6	94	62	46	48	41	1	23	45	22	75	0	21	74	1	49	88	45	243	52	48	65	0	235	51
ENSG00000070501	9	231	151	161	201	188	141	158	252	81	232	130	387	261	128	235	164	151	71	77	105	280	310	98	295	101	276	350	301	292	216	211	218
ENSG00000070526	48	187	160	126	123	101	131	83	97	381	103	754	69	248	100	91	694	136	183	282	85	159	304	129	119	264	82	83	52	124	21	24	83
ENSG00000070540	276	81	145	50	66	48	51	47	79	27	78	7	51	3	64	4	129	49	31	30	77	134	66	72	16	35	107	79	58	47	225	63	686
ENSG00000070610	11	88	53	74	81	81	83	95	72	47	83	70	44	43	70	93	146	127	65	112	144	58	158	74	42	29	34	25	45	33	11	90	177
ENSG00000070614	105	84	206	48	92	82	116	34	192	167	228	106	84	71	87	130	118	202	122	36	137	7	209	70	50	130	28	65	220	82	63	136	176
ENSG00000070669	4	0	44	21	6	45	24	4	3	1	11	23	0	45	17	10	18	58	9	58	22	7	30	19	10	1	1	2	36	30	0	12	37
ENSG00000070718	0	6	87	102	1	53	28	3	19	116	15	38	11	1	49	31	55	25	32	2	18	0	14	21	3	38	22	25	15	34	6	55	25
ENSG00000070729	0	0	0	6	0	0	0	17	0	0	0	0	0	0	0	7	0	0	0	0	9	14	0	0	0	10	0	37	0	0	0	14	0
ENSG00000070731	24	4	10	76	17	7	56	52	25	83	34	104	13	72	59	6	213	20	40	175	31	67	76	21	19	6	136	91	36	43	30	162	16
ENSG00000070756	2085	2797	3154	2239	3116	2819	3042	1849	3016	1393	3171	2323	2537	2656	3048	2704	1796	2282	1661	2120	2602	3253	2721	2670	2769	3319	4368	2656	2410	2594	3932	4644	1812
ENSG00000070759	0	17	1	13	12	9	6	9	7	0	22	1	24	0	7	5	157	13	5	0	10	60	30	7	28	8	27	11	5	0	142	68	1
ENSG00000070761	31	18	18	17	25	22	40	20	10	98	7	66	41	168	18	65	8	13	42	92	25	3	27	13	6	50	40	38	31	16	15	29	1
ENSG00000070770	94	159	91	50	98	89	97	81	104	68	99	143	194	65	65	177	268	124	61	69	80	54	85	71	46	101	71	19	148	63	68	109	9
ENSG00000070778	1	20	1	23	10	39	10	2	23	14	0	68	16	0	18	12	12	5	16	5	15	75	54	1	3	17	3	24	28	0	12	53	3
ENSG00000070785	67	6	2	10	8	8	4	1	25	1	21	6	12	0	24	24	2	12	15	48	3	15	49	6	19	7	15	18	5	16	15	1	4
ENSG00000070808	0	0	0	0	0	9	0	0	0	0	0	0	0	0	0	0	0	8	0	0	0	1	1	2	0	1	13	0	0	0	0	0	0
ENSG00000070814	75	37	24	45	61	29	19	3	15	1	57	113	34	1	42	3	44	34	18	24	61	102	18	8	19	18	19	44	34	30	17	80	204
ENSG00000070831	307	411	274	321	551	517	503	607	379	617	378	682	735	780	508	471	293	487	554	499	513	647	188	560	624	704	1682	423	488	341	454	851	681
ENSG00000070882	365	66	220	62	55	103	43	90	40	119	70	10	41	335	41	9	71	67	61	354	52	210	21	28	51	53	46	148	57	38	225	124	52
ENSG00000070950	6	11	1	7	5	4	13	4	22	0	45	1	9	60	2	13	12	5	5	0	1	1	3	18	7	2	11	0	0	7	2	21	3
ENSG00000070961	188	385	463	518	673	528	382	416	357	307	451	472	297	259	247	331	112	454	228	180	370	1372	132	724	924	404	1612	935	455	253	490	1083	736
ENSG00000071051	242	63	109	74	93	75	89	53	88	80	41	26	161	58	132	139	47	99	139	114	76	100	148	90	26	80	172	46	103	29	385	152	7
ENSG00000071054	170	230	981	502	425	742	404	185	597	84	524	388	392	220	345	423	207	632	338	219	407	691	244	510	634	311	1126	731	442	613	342	786	647
ENSG00000071073	102	98	66	23	104	78	63	71	42	59	59	105	100	82	37	520	5	38	125	5	89	196	103	103	143	79	129	105	15	42	5	69	12
ENSG00000071082	712	766	685	446	682	728	718	729	707	892	1537	733	1102	1294	1012	813	1011	812	582	1207	754	1356	589	824	1206	977	672	983	542	594	796	915	441
ENSG00000071127	161	221	158	221	267	432	327	261	231	397	315	332	448	545	253	300	329	347	271	197	349	383	278	378	400	258	534	256	241	307	310	849	243
ENSG00000071189	102	91	168	33	35	56	59	48	43	47	61	2	114	2	33	105	95	40	66	21	19	122	9	60	89	32	198	158	42	63	10	278	17
ENSG00000071205	15	43	18	15	54	43	22	0	12	1	56	39	81	41	31	271	0	10	23	0	51	132	37	21	7	3	17	61	80	12	5	17	0
ENSG00000071242	4	8	98	77	32	82	43	53	71	95	37	18	12	5	47	178	76	56	67	187	132	109	78	99	58	46	48	42	78	55	23	11	30
ENSG00000071243	75	105	76	120	99	112	67	137	82	5	50	15	60	254	37	158	252	123	98	36	111	72	152	105	157	80	347	76	52	72	72	371	15
ENSG00000071246	0	45	0	0	0	15	13	7	7	0	33	0	9	1	5	37	14	11	12	30	20	27	3	17	16	0	2	0	10	8	0	0	10
ENSG00000071282	32	0	1	19	12	1	17	0	22	35	0	5	21	0	25	11	45	11	28	6	9	1	0	0	0	18	0	2	9	13	17	1	3
ENSG00000071462	323	244	172	231	222	210	280	325	188	245	361	385	229	354	215	407	306	216	199	473	315	386	291	335	112	263	146	301	373	407	81	168	192
ENSG00000071537	245	266	189	316	247	134	177	224	187	163	174	407	262	193	201	368	225	243	129	90	193	110	55	215	202	173	342	205	280	240	438	248	32
ENSG00000071539	0	7	1	10	0	11	8	9	0	0	16	48	27	0	15	4	8	4	24	33	24	2	0	8	0	4	10	12	2	5	4	0	90
ENSG00000071553	342	254	196	153	123	216	172	103	143	330	152	386	241	217	178	110	231	100	93	92	61	186	159	213	164	116	267	158	189	233	135	155	61
ENSG00000071564	47	61	12	19	33	62	23	20	32	72	32	85	40	13	50	10	146	28	47	74	39	77	105	25	70	32	70	61	55	37	94	98	37
ENSG00000071575	1055	1237	741	485	656	932	519	651	951	583	646	288	1421	503	478	561	1008	485	307	47	760	904	627	516	995	529	884	521	1215	510	1641	613	427
ENSG00000071626	181	349	187	213	339	240	375	249	436	135	247	297	423	246	219	552	305	416	374	269	488	175	449	215	217	371	153	156	443	333	390	225	299
ENSG00000071655	60	52	211	72	51	112	56	56	59	69	54	142	71	18	39	28	182	74	75	36	97	115	79	97	75	36	22	56	57	58	117	198	24
ENSG00000071794	9	1	51	8	11	2	10	33	16	0	22	197	10	3	23	4	242	7	4	0	7	19	12	26	28	72	8	10	19	7	1	0	26
ENSG00000071859	13	3	278	19	55	40	28	28	29	69	18	2	34	68	36	3	22	15	1	45	38	111	108	21	61	3	73	44	45	52	13	67	135
ENSG00000071889	0	4	10	5	28	9	14	10	32	87	40	62	2	0	12	6	139	15	8	14	0	63	75	23	30	28	8	16	17	31	5	24	29
ENSG00000071894	15	22	13	12	15	4	4	18	23	3	5	57	3	70	10	1	17	6	2	0	1	33	13	19	39	3	26	0	35	3	3	7	15
ENSG00000071909	0	0	0	1	0	0	1	0	0	1	0	0	0	0	0	0	0	0	0	0	9	15	0	0	5	10	0	0	0	1	2	26	0
ENSG00000071967	18	15	63	17	7	22	17	5	4	0	1	5	0	4	11	3	1	26	0	0	1	18	12	0	12	58	5	2	1	10	1	72	12
ENSG00000071994	105	57	154	36	38	59	73	33	57	51	62	129	116	108	85	8	129	52	26	49	38	81	101	97	50	41	43	43	34	92	10	25	683
ENSG00000072041	0	0	0	2	0	11	0	0	0	0	5	0	0	0	0	1	0	4	0	0	0	1	0	2	0	0	0	0	0	2	0	0	0
ENSG00000072042	528	59	220	27	73	72	69	50	75	40	87	30	52	186	63	6	359	110	51	238	77	217	93	32	40	33	66	70	72	106	171	108	56
ENSG00000072062	170	299	185	177	119	295	201	170	335	225	128	101	326	159	263	353	265	568	313	117	460	162	334	290	156	232	270	239	310	240	476	704	186
ENSG00000072071	328	28	127	8	42	36	0	4	24	1	12	0	3	1	2	3	70	20	12	0	27	28	4	11	13	10	16	19	27	13	7	0	11
ENSG00000072110	139	356	521	676	337	578	255	282	666	184	381	409	397	75	401	355	213	978	308	217	538	499	539	480	345	351	2143	735	384	387	368	2523	940
ENSG00000072121	1	36	1	19	0	15	9	25	18	0	17	4	15	72	18	10	1	18	13	0	1	54	3	3	18	1	3	19	3	13	1	78	207
ENSG00000072133	0	6	10	7	0	0	8	10	4	0	4	1	1	40	6	5	1	7	0	41	1	0	1	7	4	0	3	4	1	7	1	3	2
ENSG00000072134	237	139	77	64	108	73	80	82	60	145	64	184	42	122	65	97	92	53	111	121	69	135	149	36	59	50	95	39	77	64	18	24	16
ENSG00000072135	103	55	49	57	50	54	56	14	60	85	33	6	20	25	59	346	77	32	59	183	99	88	30	69	98	38	47	22	59	73	11	90	1
ENSG00000072163	0	0	0	1	0	0	0	0	19	0	0	0	0	0	3	1	0	0	0	4	1	0	3	0	0	0	0	0	0	0	0	0	0
ENSG00000072182	0	13	0	0	0	0	0	0	0	0	0	0	0	1	0	0	0	0	0	0	0	1	0	0	0	0	0	0	0	0	38	0	0
ENSG00000072201	0	50	92	25	46	25	18	39	45	1	26	4	78	23	32	84	9	35	37	170	21	195	18	26	26	31	5	18	19	4	21	39	15
ENSG00000072210	588	269	449	139	248	232	254	288	213	247	168	282	243	619	361	103	441	88	217	306	74	94	282	322	136	265	200	115	220	151	396	127	105
ENSG00000072274	254	25	177	81	13	90	42	35	126	166	117	166	43	9	34	2	267	74	42	202	108	68	39	117	166	57	157	73	35	59	352	224	132
ENSG00000072310	214	182	28	140	204	147	210	91	102	29	85	112	148	201	81	103	93	147	81	137	208	120	242	59	148	121	216	36	226	122	421	118	170
ENSG00000072364	491	246	151	312	276	300	175	299	217	259	250	300	244	175	271	569	217	239	316	295	171	430	90	262	338	181	342	210	280	253	12	399	303
ENSG00000072401	84	165	38	110	125	225	183	160	152	124	106	80	303	71	128	222	44	105	189	30	92	132	141	218	326	135	862	299	267	163	299	365	577
ENSG00000072415	54	139	78	29	165	123	89	69	173	67	120	35	108	171	131	282	121	107	73	129	136	137	147	196	129	52	43	127	79	58	222	4	34
ENSG00000072422	5	11	1	34	2	11	16	16	13	1	11	2	14	42	26	251	1	10	16	0	2	0	1	9	4	18	32	16	1	19	1	3	13
ENSG00000072501	307	118	481	143	202	173	172	94	292	33	239	117	73	174	237	185	116	137	128	163	66	144	143	151	111	68	200	263	47	178	123	84	34
ENSG00000072506	11	54	223	8	36	23	12	29	39	3	14	1	40	94	11	13	12	14	16	136	40	10	41	25	51	24	6	99	23	21	7	27	178
ENSG00000072518	278	308	310	137	232	279	277	249	348	38	240	300	250	147	284	279	173	258	122	306	226	236	360	212	227	255	238	175	314	377	355	361	155
ENSG00000072571	3	12	49	1	3	0	22	0	0	0	19	0	0	0	3	0	3	4	14	17	0	26	0	12	0	1	4	4	0	0	2	12	4
ENSG00000072609	64	0	6	56	12	90	19	18	29	53	25	4	51	88	24	43	0	56	37	66	42	88	50	13	45	15	84	24	73	57	79	93	86
ENSG00000072657	0	0	0	0	0	3	0	0	0	0	6	0	7	0	0	34	68	19	21	0	35	52	0	7	10	10	8	22	15	22	0	0	0
ENSG00000072682	71	67	136	100	85	83	104	144	157	87	16	130	42	92	122	195	73	114	215	214	94	96	136	104	42	110	76	93	111	100	221	96	13
ENSG00000072694	34	0	0	8	0	7	1	1	9	0	6	0	10	0	0	0	0	0	1	0	6	12	0	15	28	0	48	4	0	16	0	57	89
ENSG00000072736	69	0	11	25	31	17	12	25	18	2	12	1	22	2	26	8	718	20	6	0	31	63	8	22	2	33	66	18	30	21	6	3	64
ENSG00000072756	40	6	103	18	42	8	15	5	8	82	42	37	3	32	23	64	0	15	21	71	1	6	42	58	20	130	14	11	11	48	4	27	5
ENSG00000072778	24	212	84	80	215	39	147	103	103	189	156	35	123	84	80	127	102	67	60	68	161	123	93	120	139	85	166	101	76	106	95	107	180
ENSG00000072786	60	25	166	94	128	148	17	95	21	0	152	14	97	0	40	84	14	57	26	44	72	344	33	137	189	55	579	290	26	48	5	315	260
ENSG00000072803	204	35	137	70	40	56	55	49	73	23	74	28	64	62	61	49	149	30	64	160	61	40	143	44	95	64	58	33	53	76	9	30	71
ENSG00000072818	3	6	25	24	3	10	0	6	1	7	1	0	9	0	4	0	100	5	1	0	24	46	0	15	39	10	62	29	8	19	0	115	26
ENSG00000072840	0	0	0	0	0	0	0	0	0	2	23	0	25	0	0	1	0	2	5	0	0	1	0	0	0	0	0	0	0	3	0	0	1
ENSG00000072849	135	18	131	27	33	72	39	33	117	91	87	2	44	40	33	60	139	57	40	13	86	21	66	41	75	45	115	96	85	49	4	54	155
ENSG00000072858	0	37	1	19	14	2	0	11	19	50	18	1	4	0	2	5	68	9	5	0	0	0	4	2	0	14	5	20	17	12	5	6	28
ENSG00000072864	92	10	77	93	61	70	20	36	29	164	78	74	28	53	54	66	3	21	4	20	63	101	12	61	40	10	163	11	37	48	5	131	8
ENSG00000072952	5	2	35	111	91	80	2	4	45	29	57	12	13	0	5	14	39	46	3	0	39	72	3	131	66	35	489	146	48	61	21	121	75
ENSG00000072954	56	40	12	7	35	19	27	3	20	15	7	3	45	142	16	9	94	27	27	95	30	8	50	21	0	28	11	29	15	8	15	3	20
ENSG00000072958	3	10	67	33	26	38	27	70	40	0	54	1	21	5	13	111	25	32	31	0	6	7	4	19	14	46	73	66	20	54	61	46	23
ENSG00000073008	77	32	1	19	14	3	8	0	24	0	23	2	34	0	2	7	10	11	5	0	4	8	1	17	2	8	98	11	35	24	14	9	31
ENSG00000073050	0	7	1	8	8	0	1	15	0	3	0	1	0	0	11	4	1	2	7	2	0	0	18	0	0	6	62	0	5	2	5	0	1
ENSG00000073060	0	0	117	6	7	2	4	1	22	0	2	46	0	109	11	1	0	8	15	0	2	2	10	25	13	1	0	0	2	20	9	0	16
ENSG00000073067	0	0	0	12	0	0	0	0	0	0	9	0	0	0	8	1	0	1	0	0	0	0	1	0	0	0	0	0	0	0	3	0	0
ENSG00000073111	221	20	36	15	12	11	3	11	10	1	12	1	15	29	18	12	2	14	13	0	9	21	21	14	17	2	24	7	13	5	17	17	3
ENSG00000073150	2	31	73	70	47	56	64	24	40	79	12	12	36	52	36	90	33	18	111	95	43	13	87	36	35	42	140	22	50	55	19	113	36
ENSG00000073169	0	24	9	0	22	13	4	18	27	10	25	92	4	1	7	4	1	1	0	0	0	2	17	6	0	0	10	13	9	10	1	12	12
ENSG00000073282	0	0	1	6	40	9	4	0	22	1	78	1	4	0	28	66	1	20	0	0	13	12	20	3	2	19	0	19	8	0	4	0	13
ENSG00000073331	20	53	171	248	108	179	119	63	35	65	125	3	100	36	85	200	42	157	71	7	137	125	77	147	78	38	408	134	48	101	54	120	324
ENSG00000073350	344	441	214	378	529	297	390	333	286	508	310	412	304	474	292	357	412	295	298	456	491	122	664	312	273	277	240	187	544	226	588	280	256
ENSG00000073417	1	24	1	21	24	6	23	22	24	0	11	118	22	23	15	13	345	14	15	8	16	4	22	10	38	19	6	49	40	7	2	150	63
ENSG00000073464	189	15	0	19	2	11	7	2	8	101	0	25	12	0	2	1	0	4	16	0	1	1	4	2	22	0	11	0	15	1	0	28	24
ENSG00000073536	3	0	11	0	17	0	3	2	15	0	3	0	11	0	0	0	4	5	0	0	1	0	0	0	0	0	0	0	2	10	129	0	0
ENSG00000073578	145	92	206	27	56	45	47	58	49	209	61	330	68	65	63	7	307	86	50	42	118	48	87	63	64	58	75	43	49	15	22	53	118
ENSG00000073584	186	136	97	61	105	117	124	80	107	123	130	11	116	55	104	140	213	148	192	114	66	129	45	104	160	110	28	65	95	74	168	42	135
ENSG00000073605	83	14	1	34	7	17	12	36	29	51	4	6	29	106	35	10	284	18	16	81	45	14	78	50	28	15	6	3	14	11	16	10	38
ENSG00000073614	184	327	368	430	454	427	326	290	380	232	547	209	294	535	351	401	127	287	118	134	257	460	144	377	337	291	806	360	379	480	468	677	342
ENSG00000073711	115	25	19	45	52	56	40	32	32	27	95	105	74	12	39	136	12	50	30	0	59	24	89	23	12	54	19	84	86	17	3	5	271
ENSG00000073712	30	21	0	27	13	37	10	21	17	3	15	5	12	0	27	92	13	54	23	36	18	1	95	20	16	41	9	22	21	20	164	0	71
ENSG00000073734	51	0	0	0	8	0	2	0	0	0	0	0	0	0	1	0	0	0	3	0	0	0	0	0	0	0	0	20	0	0	0	0	0
ENSG00000073737	491	655	777	301	819	566	472	763	698	261	723	200	1117	476	364	1330	466	247	733	889	583	493	580	386	1064	661	279	406	434	622	908	125	200
ENSG00000073756	881	306	1156	2029	791	2076	256	721	1078	145	927	1133	420	6	168	488	151	587	411	56	1062	1685	210	2677	1630	411	2846	3260	150	1745	1009	7204	1288
ENSG00000073792	229	30	1	53	40	18	33	40	45	1	37	3	30	95	24	119	10	58	26	116	34	78	45	33	4	19	53	84	61	21	19	148	18
ENSG00000073803	146	251	115	197	131	134	249	233	125	235	240	288	204	255	144	119	316	241	120	436	188	420	130	241	224	89	235	198	243	236	161	303	169
ENSG00000073849	465	760	284	141	596	270	210	298	333	569	308	513	297	546	425	311	425	366	387	275	315	325	570	200	274	522	155	200	354	128	367	157	173
ENSG00000073861	0	0	0	0	0	4	7	0	0	1	5	0	0	0	0	1	0	0	0	0	0	0	0	2	9	0	0	0	0	9	0	0	1
ENSG00000073910	25	6	44	27	74	32	54	11	28	4	54	5	15	0	29	70	2	14	97	7	73	52	0	53	31	27	130	46	6	24	34	114	55
ENSG00000073921	402	438	251	480	571	625	422	340	471	327	486	358	420	352	468	534	357	686	717	379	608	909	227	676	613	451	2256	638	547	487	382	1691	752
ENSG00000073969	45	89	81	33	112	71	42	42	60	139	53	125	49	268	29	8	59	49	97	125	79	99	216	43	80	81	68	17	90	47	107	92	278
ENSG00000074047	0	12	13	0	0	6	14	38	1	0	0	0	0	27	0	82	0	0	13	0	14	0	1	10	32	0	0	0	1	41	0	2	0
ENSG00000074054	6	86	133	51	58	62	98	99	51	29	48	49	12	143	57	149	13	51	63	165	47	47	110	84	48	106	39	66	104	55	8	82	182
ENSG00000074071	225	57	158	32	50	74	38	65	80	52	108	24	47	165	85	132	35	53	24	25	47	51	63	49	28	92	4	78	98	100	22	56	30
ENSG00000074181	114	40	1	1	13	3	14	6	8	1	21	1	33	53	3	7	29	21	21	0	28	11	17	1	0	7	3	31	25	7	5	0	46
ENSG00000074201	382	185	206	191	110	111	173	133	168	294	149	451	233	237	159	61	324	187	222	328	173	65	322	212	290	245	81	249	213	202	107	88	1037
ENSG00000074211	0	24	1	3	11	1	21	11	0	1	8	1	45	0	0	4	64	2	34	0	0	46	54	3	4	0	17	0	7	12	5	3	1
ENSG00000074219	8	18	1	1	0	0	0	0	25	1	9	2	2	0	4	3	7	23	0	0	2	0	1	0	8	9	0	21	14	0	7	3	1
ENSG00000074266	64	13	70	27	9	45	36	65	20	1	78	7	44	3	26	12	555	27	24	2	53	162	22	37	11	27	127	24	25	50	17	68	23
ENSG00000074319	160	194	143	134	142	144	119	160	83	231	161	226	225	181	101	110	108	111	117	163	92	196	69	170	191	170	190	160	76	118	505	276	27
ENSG00000074356	75	113	272	155	98	101	88	134	159	1	103	3	28	257	111	358	122	58	122	197	10	20	111	150	34	120	49	82	70	112	98	77	18
ENSG00000074370	151	178	101	158	160	130	125	161	125	10	114	147	166	132	103	57	139	81	141	4	135	220	21	138	83	65	119	102	85	87	143	205	357
ENSG00000074410	281	107	47	81	35	79	96	31	153	167	135	304	96	228	109	266	28	266	136	194	86	111	197	122	79	145	28	167	112	92	190	88	16
ENSG00000074416	139	78	219	113	111	99	74	77	69	61	107	115	42	221	102	141	23	146	69	0	120	140	62	115	75	165	45	20	61	49	23	47	181
ENSG00000074527	149	133	19	37	35	49	45	34	50	131	11	40	63	142	55	75	84	20	44	88	42	134	98	28	45	62	108	26	50	42	85	8	2
ENSG00000074582	0	9	1	16	11	1	15	13	8	0	11	2	1	0	2	47	1	25	0	29	2	0	3	13	11	18	2	21	0	0	4	0	11
ENSG00000074590	413	20	73	82	21	60	28	37	61	27	25	80	20	125	7	8	22	45	9	0	3	39	20	17	59	33	53	46	49	26	15	36	35
ENSG00000074603	324	89	28	39	61	57	30	53	27	91	72	196	70	261	47	17	40	46	80	213	54	39	124	61	76	54	89	62	106	48	31	196	115
ENSG00000074621	38	7	1	4	13	17	17	2	8	64	20	1	7	1	11	7	316	6	0	48	6	21	33	12	11	7	5	17	17	19	10	6	2
ENSG00000074657	0	0	237	0	18	63	1	46	33	1	43	1	9	112	14	5	58	32	19	0	23	4	61	42	24	25	3	3	12	15	308	44	14
ENSG00000074660	3	21	0	20	13	23	0	18	7	2	7	66	10	0	12	0	0	14	17	0	5	107	0	9	136	0	314	32	16	27	91	366	512
ENSG00000074695	181	146	70	119	145	106	191	166	134	264	225	118	268	395	177	246	286	203	301	423	157	170	234	111	198	169	182	122	152	98	384	52	51
ENSG00000074696	147	192	229	118	118	131	170	81	88	337	123	16	153	86	188	237	160	115	194	175	100	85	130	108	93	151	67	71	165	81	216	73	57
ENSG00000074706	78	24	6	13	22	16	1	21	20	29	4	85	0	0	25	1	0	2	28	0	17	1	4	35	19	21	50	53	20	28	290	55	234
ENSG00000074755	144	120	0	141	133	109	65	92	13	285	107	104	24	35	36	173	169	69	86	119	55	55	94	46	39	30	163	83	118	78	11	163	69
ENSG00000074800	477	481	1232	334	451	470	385	367	616	301	1260	416	433	863	590	178	581	756	582	701	783	1010	1275	562	289	675	1234	716	736	486	1868	1081	622
ENSG00000074842	224	174	49	58	110	144	81	74	98	188	59	82	105	118	40	250	17	142	62	85	248	132	88	52	91	84	55	91	117	70	181	45	20
ENSG00000074855	28	68	101	25	99	34	34	39	37	12	23	87	14	0	6	5	27	35	41	57	35	237	36	25	12	54	81	16	37	20	5	9	534
ENSG00000074935	0	14	0	6	7	20	5	2	1	0	9	3	10	0	23	141	0	25	29	0	0	0	42	5	18	14	0	0	9	16	79	0	8
ENSG00000074964	94	122	85	38	87	81	48	77	107	116	80	42	119	282	116	96	105	118	105	122	119	118	190	30	85	91	38	49	80	55	13	92	119
ENSG00000074966	0	0	0	6	0	4	0	0	0	0	0	0	0	0	0	1	0	1	0	0	0	0	0	8	14	0	0	0	0	0	0	0	0
ENSG00000075089	112	20	1	61	47	41	40	7	41	25	21	138	86	54	16	12	25	16	1	30	43	103	80	46	29	32	35	88	25	67	102	64	23
ENSG00000075131	1	19	11	8	5	0	8	23	11	0	3	1	0	0	8	8	10	4	12	0	24	2	1	7	4	12	18	2	1	0	1	0	18
ENSG00000075142	131	63	187	169	216	125	337	188	183	258	163	420	237	197	250	315	221	229	423	241	246	152	152	338	170	134	119	98	179	125	226	47	124
ENSG00000075151	341	125	381	303	312	171	117	209	90	245	152	374	182	184	157	42	443	131	127	134	220	118	62	114	139	108	323	234	251	191	281	170	176
ENSG00000075188	12	18	15	4	25	12	19	19	4	67	11	5	34	137	15	19	14	11	34	12	14	16	49	15	17	22	17	15	12	22	2	22	28
ENSG00000075213	189	46	543	49	38	26	42	46	51	9	132	144	44	40	36	13	140	67	14	7	37	33	4	41	34	16	45	152	37	25	7	65	23
ENSG00000075218	0	0	10	0	1	0	0	0	0	0	11	0	10	0	1	0	9	7	0	0	2	0	1	2	0	0	14	0	0	1	0	29	0
ENSG00000075223	328	184	161	79	55	77	83	68	123	271	47	17	43	33	53	25	638	82	86	224	107	72	139	97	103	61	78	188	70	77	58	72	116
ENSG00000075234	0	3	1	6	15	3	1	0	0	1	5	31	1	17	8	4	1	4	4	0	32	74	35	6	8	18	5	3	11	7	1	3	13
ENSG00000075239	71	10	94	64	46	29	33	90	74	32	49	82	40	99	47	33	6	80	32	37	15	29	63	51	69	38	7	45	12	54	107	11	106
ENSG00000075240	30	0	1	0	7	6	2	3	4	1	1	67	2	48	21	3	1	4	15	0	4	25	8	6	7	5	0	2	16	2	1	0	12
ENSG00000075275	6	65	26	25	34	18	26	62	16	0	4	140	0	27	23	14	2	25	31	260	44	73	25	15	20	35	9	22	14	13	23	31	45
ENSG00000075292	239	220	342	242	339	227	243	349	316	180	318	477	215	262	294	241	211	214	112	98	107	92	153	222	245	305	227	201	256	255	339	240	207
ENSG00000075303	1	26	1	17	5	4	5	0	14	0	8	140	22	68	4	9	1	8	10	0	0	39	0	16	6	23	16	0	16	6	1	0	19
ENSG00000075336	26	30	0	35	33	17	30	2	17	17	13	23	10	0	57	27	34	18	0	1	11	2	21	10	32	5	2	0	18	15	0	70	200
ENSG00000075391	181	35	166	82	128	91	77	46	60	74	104	29	81	31	78	199	13	100	22	78	75	121	48	57	40	97	45	104	132	68	8	40	122
ENSG00000075399	143	7	144	6	45	21	33	21	15	15	25	1	30	2	17	8	0	24	0	0	32	29	1	4	50	46	151	55	33	55	88	55	138
ENSG00000075407	45	64	11	47	33	64	41	16	42	49	29	147	56	77	26	8	669	19	17	166	19	45	1	16	54	28	5	25	33	19	15	3	50
ENSG00000075413	97	181	256	124	251	130	215	134	158	258	275	385	151	233	104	157	28	208	154	279	272	260	258	134	138	134	280	251	239	124	201	246	188
ENSG00000075415	475	376	300	197	209	269	260	228	371	299	338	370	301	475	235	431	144	305	227	141	306	216	301	261	275	372	279	261	273	211	548	301	66
ENSG00000075420	307	252	253	196	126	209	99	147	275	151	133	121	158	139	116	52	145	216	218	103	198	250	168	134	343	69	793	256	283	171	165	271	630
ENSG00000075426	391	586	505	545	618	659	469	227	526	539	365	332	616	314	442	314	545	410	283	155	851	617	691	720	756	372	1611	650	1002	526	600	1397	875
ENSG00000075539	162	121	172	127	197	138	99	146	64	64	58	165	157	141	136	132	125	139	91	84	96	240	89	67	75	78	278	77	119	178	51	116	40
ENSG00000075568	346	131	27	102	126	89	73	80	69	165	28	76	34	21	100	194	267	129	158	206	57	104	105	26	77	63	76	78	61	136	76	64	6
ENSG00000075618	156	89	7	17	51	106	28	2	176	28	171	127	60	157	120	35	6	197	1	73	14	154	133	42	9	81	51	65	67	16	218	162	9
ENSG00000075624	423	851	744	626	734	889	495	489	832	346	848	545	641	507	662	667	325	830	645	494	763	1351	482	965	1109	699	3096	1515	680	893	518	2460	1270
ENSG00000075643	55	110	62	64	48	121	132	55	107	224	47	114	56	87	54	222	5	40	60	90	14	7	62	35	58	114	20	108	43	52	11	7	269
ENSG00000075651	88	60	8	26	44	45	30	118	45	105	24	2	40	95	43	240	22	18	42	89	4	89	91	26	28	17	46	10	25	27	14	73	1
ENSG00000075673	177	518	98	110	419	112	177	113	93	178	381	80	224	63	97	508	63	104	247	336	333	355	101	125	400	400	168	115	127	233	201	29	159
ENSG00000075711	173	300	622	281	439	272	131	278	291	458	317	257	244	363	224	225	292	258	273	229	266	457	315	259	211	331	133	326	340	280	85	168	553
ENSG00000075785	438	518	594	581	514	474	544	508	426	443	347	287	399	379	421	423	285	481	524	432	481	595	250	680	534	359	1197	678	490	537	1177	1458	336
ENSG00000075790	71	233	155	98	144	113	78	192	179	147	140	77	197	161	80	146	309	69	87	1	120	45	153	106	248	128	201	93	189	98	89	99	156
ENSG00000075826	5	0	12	9	5	4	7	11	5	0	9	1	5	0	3	10	1	3	16	0	62	32	32	8	6	0	3	0	0	1	1	3	2
ENSG00000075856	90	50	25	33	51	40	55	48	21	3	57	70	16	6	16	12	25	44	41	115	53	95	8	38	33	22	88	28	64	46	222	107	41
ENSG00000075884	48	36	134	66	7	27	14	11	0	21	22	71	0	1	18	2	0	5	2	0	3	61	1	52	62	7	501	40	0	55	1	114	62
ENSG00000075914	30	29	1	20	31	25	8	29	46	30	67	224	60	14	29	128	11	38	50	0	43	1	75	21	6	26	3	8	41	18	20	20	53
ENSG00000075945	6	0	111	19	9	16	13	4	30	156	5	23	8	57	24	15	2	11	5	0	26	10	10	9	58	17	9	11	8	12	7	63	3
ENSG00000075975	0	28	52	8	15	14	10	18	3	38	32	1	32	1	24	5	8	20	25	18	23	3	4	29	14	13	17	48	1	7	364	6	124
ENSG00000076003	3	3	0	13	3	12	8	0	19	29	10	0	18	0	7	1	11	26	0	2	3	6	3	3	0	29	17	9	1	14	129	2	110
ENSG00000076043	246	89	194	29	82	103	73	86	38	6	85	17	73	312	56	85	313	105	90	43	44	253	99	92	48	98	64	58	89	45	21	57	15
ENSG00000076053	27	4	0	26	28	19	12	34	5	0	15	3	33	50	10	34	32	17	9	48	8	62	14	21	25	55	75	75	3	16	6	64	9
ENSG00000076067	8	0	16	35	26	48	21	21	12	14	8	2	27	59	51	476	1	35	15	37	30	82	149	23	19	26	26	2	51	40	69	0	1
ENSG00000076108	210	273	352	344	334	338	196	229	276	81	358	217	174	352	221	278	50	195	120	266	233	383	257	311	259	162	693	397	312	300	367	166	279
ENSG00000076201	38	42	11	34	32	33	21	45	22	29	60	52	25	65	11	18	327	31	88	0	73	138	77	70	19	16	19	11	39	21	62	32	12
ENSG00000076242	1	9	1	11	30	7	8	13	23	18	13	161	41	24	31	15	2	42	22	51	2	59	41	22	7	45	20	19	32	19	181	93	24
ENSG00000076248	6	33	81	0	18	20	7	4	36	79	23	3	47	37	20	12	35	14	25	49	21	37	8	11	9	30	47	17	15	25	17	21	3
ENSG00000076258	1	13	1	16	7	3	0	0	4	24	2	3	10	0	1	13	2	6	10	5	0	1	12	1	3	15	3	0	4	19	2	1	3
ENSG00000076321	37	119	160	11	30	12	18	31	9	6	17	51	39	92	31	24	2	42	39	108	40	59	47	20	37	26	3	7	14	11	2	34	32
ENSG00000076351	0	23	95	12	1	0	6	15	19	56	1	19	0	28	15	2	7	2	21	29	6	10	39	22	0	2	9	6	2	12	1	16	1
ENSG00000076356	169	30	6	53	42	69	34	91	54	24	23	105	1	0	94	157	0	90	39	101	9	38	104	36	5	33	31	2	14	87	3	64	148
ENSG00000076382	0	0	0	0	0	11	0	39	0	0	0	0	21	17	0	2	0	1	1	0	1	0	0	1	4	9	0	0	7	5	0	0	26
ENSG00000076513	126	202	486	307	254	328	214	260	297	230	208	70	304	78	274	307	246	215	94	140	238	331	258	184	370	218	594	379	163	261	449	330	105
ENSG00000076554	191	237	228	77	202	200	144	91	153	58	149	369	166	97	116	47	219	155	83	257	159	191	72	117	162	143	50	79	179	134	303	89	197
ENSG00000076555	0	1	39	19	21	3	67	55	1	1	42	1	1	11	24	100	97	43	42	21	16	23	0	63	9	7	2	21	9	31	83	49	0
ENSG00000076604	339	425	200	251	288	352	441	388	280	982	165	224	598	387	262	424	1061	446	716	796	755	357	742	339	345	353	151	197	671	272	568	161	263
ENSG00000076641	89	23	71	49	33	69	44	17	22	57	64	41	0	0	32	79	3	43	46	1	61	136	77	129	182	26	830	213	40	40	1	220	117
ENSG00000076650	154	9	109	12	8	21	26	3	13	35	19	2	15	84	8	4	31	24	45	23	2	72	125	12	39	23	59	27	10	34	4	23	13
ENSG00000076662	60	40	274	305	208	357	70	49	118	10	215	116	32	5	130	120	35	108	53	26	113	517	90	648	493	159	2375	887	66	289	163	1378	179
ENSG00000076685	268	542	303	263	489	369	412	331	368	276	365	225	425	464	340	544	334	371	315	155	260	621	276	298	420	266	856	396	409	295	171	436	266
ENSG00000076706	8	0	0	8	13	20	5	6	53	1	135	4	7	5	58	10	28	60	1	38	13	29	51	7	0	2	0	19	2	22	18	11	88
ENSG00000076716	1	45	11	4	0	6	10	0	10	42	0	6	0	0	13	8	10	28	14	50	18	0	57	7	2	12	11	3	4	16	6	6	2
ENSG00000076770	137	21	1	14	18	0	14	5	36	0	25	1	0	14	10	94	1	6	0	0	2	27	5	7	34	30	5	17	24	22	5	0	2
ENSG00000076826	4	40	17	20	16	18	11	30	12	12	9	74	34	14	14	3	219	2	46	75	91	16	1	13	19	19	5	21	34	9	123	5	12
ENSG00000076864	6	36	14	12	30	8	15	28	48	26	9	5	14	190	8	14	180	29	68	99	52	5	47	27	5	22	6	0	25	31	7	7	66
ENSG00000076928	3	8	14	61	44	63	16	50	15	3	7	0	3	3	38	18	47	10	21	52	14	81	51	20	21	37	42	88	39	34	94	82	89
ENSG00000076944	31	1	8	4	22	8	2	12	13	0	7	16	7	0	0	2	6	18	3	0	1	9	17	9	26	2	111	10	32	5	3	41	9
ENSG00000076984	111	177	63	148	184	184	190	108	126	127	135	182	79	146	99	141	178	114	89	97	189	184	323	120	163	166	213	214	159	141	154	150	129
ENSG00000077044	103	25	121	47	32	90	25	13	23	1	3	2	18	1	6	5	18	33	20	41	63	29	3	22	28	49	99	79	38	17	1	210	1084
ENSG00000077063	1	0	13	3	6	11	8	1	10	0	12	1	0	0	0	12	2	0	22	0	1	1	0	9	2	10	0	2	1	11	2	1	3
ENSG00000077092	1	36	1	8	8	29	12	24	12	95	16	264	7	174	21	117	1	2	27	32	30	51	12	27	36	22	11	6	39	33	10	9	2
ENSG00000077097	269	217	171	169	219	175	181	149	235	294	200	238	191	155	155	439	277	213	206	177	116	247	230	97	223	156	245	123	194	116	39	126	35
ENSG00000077147	1319	1415	1327	643	922	828	943	860	1195	946	1082	1285	1103	1427	989	771	1154	935	661	1127	713	677	862	865	1341	1205	683	789	1130	787	2301	890	407
ENSG00000077150	0	81	33	151	90	105	10	14	82	50	58	62	49	0	27	34	10	12	50	50	57	71	5	23	58	14	610	157	61	82	116	224	136
ENSG00000077152	4	0	1	5	5	0	3	5	11	0	14	68	12	0	6	4	1	12	0	1	1	0	0	6	0	0	0	14	21	7	4	0	13
ENSG00000077157	107	66	73	139	82	73	125	88	129	23	55	64	64	107	84	159	21	147	125	18	135	54	31	90	11	84	140	130	141	96	91	121	176
ENSG00000077232	156	199	410	269	196	49	260	269	178	440	192	431	242	201	172	134	317	137	322	499	184	236	80	125	272	332	168	233	198	210	40	70	487
ENSG00000077235	28	207	120	119	165	148	122	93	126	114	89	304	120	169	111	136	303	134	222	367	176	162	189	124	133	86	107	144	122	150	75	58	108
ENSG00000077238	152	402	348	368	392	546	330	126	393	182	404	264	274	86	253	290	155	338	150	6	569	599	339	432	532	321	2076	641	334	337	331	1666	770
ENSG00000077254	357	204	478	170	210	182	154	214	133	80	181	113	190	34	173	148	215	80	32	118	109	200	126	172	209	160	527	254	183	170	104	263	47
ENSG00000077264	0	0	0	1	5	3	3	3	1	0	0	0	0	0	1	9	24	10	1	34	0	20	1	1	0	1	0	23	1	1	0	17	0
ENSG00000077312	151	103	210	32	52	40	40	22	58	105	71	16	75	0	56	51	203	43	57	196	110	249	63	49	47	78	155	88	26	73	21	52	11
ENSG00000077327	48	0	47	161	7	17	52	114	14	56	0	138	0	0	60	11	2	10	40	99	77	2	38	32	2	24	8	75	1	69	31	7	92
ENSG00000077348	8	0	23	0	1	2	5	8	7	0	5	0	35	0	0	2	7	3	17	0	0	0	0	0	8	7	0	4	1	3	1	32	1
ENSG00000077380	184	162	202	113	154	113	148	183	161	156	199	73	197	105	118	390	191	273	281	281	237	162	235	245	296	149	81	152	110	176	112	90	91
ENSG00000077420	4	1	107	230	19	133	16	1	27	1	98	44	24	1	30	14	2	38	2	0	65	282	12	92	89	44	574	193	40	62	61	348	146
ENSG00000077454	3	0	0	0	25	5	0	0	8	0	4	0	0	63	5	0	0	0	0	17	0	47	1	0	19	20	74	0	21	9	0	36	6
ENSG00000077458	0	92	51	80	70	100	74	30	64	36	75	141	86	30	79	128	123	98	69	131	61	111	30	36	82	24	60	38	81	67	13	82	95
ENSG00000077463	5	89	134	45	41	70	38	21	30	62	36	104	16	1	17	5	34	42	24	55	40	98	76	16	65	28	83	28	31	14	5	163	372
ENSG00000077498	0	0	0	0	1	0	0	0	0	0	0	0	12	0	0	0	3	2	0	0	0	0	0	0	0	0	0	0	0	0	0	0	72
ENSG00000077514	30	52	168	81	56	54	69	93	44	62	62	79	47	193	72	55	68	40	46	34	24	56	4	35	69	9	51	16	60	97	4	89	45
ENSG00000077549	571	779	331	359	588	288	475	327	482	323	422	333	721	401	434	507	529	585	374	477	539	496	362	454	527	590	1001	376	580	351	165	913	665
ENSG00000077585	22	48	1	12	2	11	7	3	13	17	14	1	0	14	18	13	2	22	11	43	23	2	1	33	13	10	11	2	5	0	7	7	23
ENSG00000077684	29	1	38	113	43	68	33	64	68	57	39	37	57	40	42	11	157	49	45	110	39	55	35	83	8	51	59	160	20	48	17	181	299
ENSG00000077713	0	0	1	0	0	0	1	0	12	0	0	0	0	0	13	3	1	0	0	0	8	0	20	1	2	0	0	0	0	12	1	0	1
ENSG00000077721	205	111	21	32	79	68	57	77	48	116	59	155	97	101	53	7	314	40	47	192	49	174	129	107	114	76	266	173	73	74	969	180	46
ENSG00000077782	34	2	31	27	4	24	6	2	34	1	2	16	0	1	27	7	10	26	32	0	5	63	27	4	4	27	3	3	6	2	10	9	2
ENSG00000077935	0	0	0	0	0	0	0	0	0	0	1	1	0	0	0	0	0	2	0	0	0	0	0	0	15	0	0	0	1	1	0	40	0
ENSG00000077942	38	40	181	9	29	55	33	26	64	128	11	43	8	153	27	14	166	24	42	14	63	2	50	31	10	29	46	52	43	9	2	66	24
ENSG00000077943	0	0	0	0	0	0	0	0	0	0	0	0	0	0	0	0	0	12	1	0	0	0	0	0	0	1	2	0	1	1	11	0	53
ENSG00000077984	4	0	199	117	24	33	1	9	1	3	54	1	6	1	15	7	0	1	1	1	7	28	3	59	168	24	485	131	4	21	15	82	22
ENSG00000078018	1	27	232	20	72	33	17	8	26	3	21	20	26	39	11	12	2	13	1	2	5	143	3	22	20	15	33	129	7	11	7	21	22
ENSG00000078043	0	68	139	48	109	50	75	63	50	84	60	9	57	39	82	176	14	72	69	65	42	65	50	94	49	37	40	65	119	40	86	49	180
ENSG00000078061	23	10	53	21	41	13	14	13	30	89	29	3	8	2	12	16	2	11	38	76	32	50	28	26	9	16	82	3	17	47	7	148	48
ENSG00000078070	0	26	23	29	29	24	21	34	21	46	24	60	16	0	9	43	1	39	18	1	25	29	35	3	13	45	28	10	31	31	154	62	30
ENSG00000078081	0	0	135	0	0	4	3	25	0	0	6	0	22	0	6	3	1	0	23	0	0	0	0	1	0	0	0	2	0	5	1	0	1
ENSG00000078098	0	0	0	0	0	10	0	0	20	1	0	0	0	0	0	54	0	17	0	0	1	0	0	0	0	0	0	4	21	0	0	0	0
ENSG00000078114	247	359	294	260	290	215	326	219	250	333	118	654	213	611	204	149	295	270	156	587	273	171	183	266	333	200	65	251	351	210	604	120	183
ENSG00000078124	5	5	32	14	42	32	39	16	19	19	27	16	30	174	32	8	51	28	23	15	9	3	101	37	34	41	79	15	19	30	10	122	311
ENSG00000078140	375	302	219	160	250	177	167	182	244	110	142	288	274	287	144	165	61	202	199	406	125	250	180	172	90	125	271	266	179	162	299	257	84
ENSG00000078142	3	71	112	129	175	81	113	135	138	40	87	195	102	74	90	147	130	107	41	44	78	104	79	55	154	110	183	40	105	75	9	84	381
ENSG00000078177	155	60	174	80	43	51	74	102	39	105	60	90	15	98	75	162	4	77	45	47	75	49	8	97	36	99	34	59	131	46	155	171	9
ENSG00000078237	98	63	48	26	22	76	74	42	38	9	18	0	26	65	10	657	0	18	10	36	0	45	7	47	55	0	25	38	107	29	0	7	1
ENSG00000078246	5	19	9	64	42	50	21	19	12	61	33	141	37	66	30	4	258	20	39	23	9	97	38	26	32	11	40	57	23	23	135	18	26
ENSG00000078269	175	61	267	53	84	81	58	154	98	74	80	14	122	141	99	144	71	103	93	331	99	144	169	119	34	81	76	83	111	82	45	130	31
ENSG00000078295	3	20	65	30	3	18	20	21	9	19	4	2	1	1	52	65	0	11	79	69	37	1	41	17	7	0	4	5	44	16	5	7	27
ENSG00000078304	243	394	271	298	227	244	328	222	330	123	287	271	318	356	284	563	147	300	288	111	206	256	257	192	377	385	612	249	217	219	109	556	172
ENSG00000078319	0	0	1	1	6	0	0	0	18	0	3	0	0	0	0	3	1	5	4	8	0	0	0	0	0	0	0	0	1	6	1	0	1
ENSG00000078369	286	318	265	366	276	411	341	227	333	146	310	362	309	300	207	338	134	258	307	73	293	395	263	263	271	299	581	325	421	420	391	516	329
ENSG00000078399	0	0	0	12	0	0	6	0	1	0	0	0	0	0	0	1	0	0	0	0	0	0	0	2	0	0	0	0	0	0	0	0	0
ENSG00000078401	2	0	0	27	21	44	0	33	31	0	43	9	29	0	12	72	2	10	33	0	0	14	16	39	82	6	94	14	2	8	0	150	139
ENSG00000078403	4	101	1	51	45	49	33	50	11	8	56	2	38	0	9	115	61	11	33	125	25	13	83	20	25	26	31	21	39	38	11	56	134
ENSG00000078487	0	5	71	79	16	18	36	30	8	23	0	2	13	0	40	3	96	19	41	108	27	38	14	16	11	16	7	57	6	17	234	14	73
ENSG00000078579	0	0	0	0	0	2	0	0	0	0	0	0	1	0	8	1	0	4	7	0	0	0	0	5	0	0	0	0	0	0	0	0	1
ENSG00000078596	14	0	1	0	2	0	0	0	9	1	2	1	27	0	2	5	1	20	0	0	2	0	1	4	12	6	0	2	0	13	8	0	1
ENSG00000078618	109	139	658	211	152	208	223	91	107	18	166	314	162	117	126	165	175	142	64	44	96	184	147	217	269	204	528	543	188	219	141	228	46
ENSG00000078668	176	7	77	68	61	72	149	178	85	427	186	200	41	72	162	436	12	84	156	179	107	51	68	121	114	84	91	60	102	126	16	240	52
ENSG00000078674	367	388	600	669	282	276	559	547	340	584	389	595	270	264	514	584	564	262	202	963	501	258	433	431	301	330	151	560	290	569	315	317	125
ENSG00000078687	46	70	10	76	41	86	48	16	39	112	43	4	26	71	46	5	487	38	50	2	39	14	78	42	53	42	188	87	83	25	201	93	1084
ENSG00000078699	162	62	130	15	36	21	29	27	36	99	59	12	44	29	11	3	320	24	19	0	70	40	3	20	7	9	21	35	27	29	123	43	11
ENSG00000078725	0	0	0	0	8	6	0	0	0	0	0	0	1	0	0	1	0	2	0	0	1	0	7	0	0	0	4	19	1	0	0	0	0
ENSG00000078747	54	53	346	77	95	65	82	112	63	5	25	1	81	65	45	68	54	48	80	177	22	39	51	51	106	73	135	44	103	75	99	83	88
ENSG00000078804	76	154	231	242	541	161	148	178	167	113	156	358	110	165	94	86	301	151	183	22	277	237	100	123	195	124	291	246	259	126	391	314	155
ENSG00000078808	512	968	381	245	448	660	570	468	654	543	388	859	645	895	546	445	639	562	465	648	639	419	419	528	698	592	756	501	757	740	1306	670	361
ENSG00000078814	0	0	5	4	0	0	0	0	0	0	0	0	0	0	9	0	0	0	0	0	1	0	1	0	0	0	10	2	1	0	0	0	0
ENSG00000078898	3	7	0	0	1	0	3	1	0	0	1	0	8	1	0	0	5	2	8	85	1	0	0	4	0	1	25	0	0	5	5	0	0
ENSG00000078900	92	0	38	85	5	11	45	42	2	0	0	67	0	0	35	5	78	1	32	81	40	3	0	15	0	10	0	18	0	25	5	3	2
ENSG00000078902	124	139	181	101	101	134	162	91	181	39	199	204	174	153	130	92	139	193	220	44	234	238	320	167	82	195	82	116	205	220	319	154	329
ENSG00000078967	0	20	1	4	16	16	3	7	9	1	4	1	3	87	14	7	10	4	19	47	2	2	8	2	8	5	3	0	1	7	5	0	31
ENSG00000079102	0	18	0	0	0	12	0	0	0	0	0	0	0	0	0	0	0	14	0	0	0	17	0	0	0	1	0	0	0	9	36	0	49
ENSG00000079112	0	0	0	0	0	0	2	0	5	0	0	0	0	0	0	1	0	11	0	0	15	0	1	2	0	0	0	8	0	0	0	0	1
ENSG00000079134	6	58	94	26	12	29	20	10	4	30	81	3	39	0	17	13	25	27	20	131	34	72	78	37	11	21	3	32	53	28	28	149	63
ENSG00000079156	0	0	1	16	14	8	24	45	0	1	11	73	3	0	15	5	9	21	22	16	1	42	0	23	0	8	3	6	28	13	9	3	211
ENSG00000079215	7	0	13	0	6	7	2	0	4	41	6	23	9	0	15	1	0	14	0	0	1	1	3	2	3	0	53	0	0	3	0	5	0
ENSG00000079246	448	400	372	309	330	346	288	311	375	263	550	331	371	626	372	509	426	291	371	413	481	398	393	361	430	323	649	409	446	316	337	612	94
ENSG00000079257	1	6	12	7	0	15	19	23	2	93	8	36	30	2	14	10	1	16	13	0	13	69	1	9	28	1	8	0	0	12	11	20	3
ENSG00000079263	2	12	57	30	16	157	62	24	33	1	54	77	14	0	8	62	3	35	0	63	38	26	1	21	68	10	187	147	1	46	31	54	3
ENSG00000079277	4	28	201	50	48	44	10	34	24	0	29	22	40	102	24	3	16	22	20	45	68	161	35	52	98	45	900	111	68	36	480	469	61
ENSG00000079308	265	0	10	23	2	13	8	0	13	95	6	69	0	48	50	5	1	45	58	0	12	2	0	11	2	16	5	2	14	2	1	62	15
ENSG00000079313	35	6	28	1	0	35	10	0	27	0	0	0	6	5	5	2	13	5	21	0	41	36	0	1	4	0	11	19	28	17	18	7	1
ENSG00000079332	113	217	210	48	191	180	269	143	103	49	192	94	139	60	131	239	137	139	117	102	221	151	98	141	351	119	157	236	120	179	257	268	56
ENSG00000079335	164	0	59	24	10	9	3	16	4	108	13	1	0	0	6	4	1	5	5	8	12	27	0	9	15	0	10	12	8	43	4	43	1
ENSG00000079337	0	49	116	19	15	15	36	14	11	0	53	26	12	29	9	20	27	6	63	84	16	30	29	4	12	1	25	29	21	33	5	0	7
ENSG00000079385	53	81	43	43	88	73	79	33	56	46	80	2	70	173	39	87	88	47	57	0	96	93	142	37	78	29	42	33	51	130	26	47	256
ENSG00000079387	5	13	232	16	19	42	30	8	25	1	59	4	57	36	30	9	214	20	12	1	30	21	76	21	66	21	41	55	16	25	15	64	36
ENSG00000079432	43	34	11	37	29	36	14	67	46	12	36	21	39	67	28	123	0	63	43	0	33	47	16	45	22	40	99	21	30	75	106	148	50
ENSG00000079435	57	11	27	38	30	24	43	13	7	57	9	104	43	82	15	225	0	12	12	23	29	1	37	33	16	6	39	2	55	31	3	7	1
ENSG00000079459	297	63	310	50	66	75	90	93	55	290	84	172	116	70	114	47	106	124	142	556	146	166	255	87	94	135	138	152	113	120	449	49	21
ENSG00000079462	4	31	7	4	1	15	1	0	10	0	1	0	4	35	9	2	6	5	0	65	9	1	0	10	0	0	42	34	19	19	3	23	1
ENSG00000079482	6	0	141	8	11	4	13	24	4	21	3	1	16	0	23	17	152	9	21	23	32	1	14	15	0	5	0	31	27	32	2	32	4
ENSG00000079616	56	19	2	13	23	33	19	11	3	0	25	134	43	11	12	16	2	15	17	0	44	12	5	14	25	29	28	15	12	35	7	52	197
ENSG00000079691	12	91	255	108	74	170	97	63	86	43	128	227	156	77	81	118	191	117	16	87	81	42	37	67	89	52	74	20	107	113	11	87	62
ENSG00000079739	71	37	1	1	19	18	17	19	29	82	30	3	24	14	14	9	31	14	32	58	22	18	13	21	11	23	43	3	25	8	90	96	19
ENSG00000079785	613	252	286	232	198	159	177	123	231	50	394	764	294	372	125	12	579	153	97	287	158	206	159	201	181	127	175	394	128	153	706	220	583
ENSG00000079805	68	179	144	146	138	190	80	165	72	107	172	141	45	103	74	134	48	165	114	219	146	101	63	103	128	108	298	64	301	172	234	250	87
ENSG00000079819	5	3	148	0	26	17	20	5	30	1	17	170	16	2	22	9	11	18	4	0	24	1	1	11	26	11	16	37	4	1	1	0	19
ENSG00000079841	1	59	198	37	53	14	43	68	56	1	57	190	23	153	69	15	268	28	89	81	25	22	1	28	32	78	36	45	19	53	18	91	68
ENSG00000079950	68	155	22	174	122	108	66	78	92	96	103	84	186	105	69	164	69	113	134	182	87	140	20	138	145	135	233	106	178	74	84	187	173
ENSG00000079974	181	52	204	341	41	56	144	301	67	465	18	299	61	3	120	77	227	59	213	558	182	58	25	88	50	49	58	74	26	167	41	36	53
ENSG00000079999	212	372	311	62	122	94	94	103	122	116	66	168	209	216	111	33	409	100	135	208	166	143	170	76	137	142	93	87	146	122	415	115	49
ENSG00000080007	0	0	0	0	0	2	0	0	1	72	0	0	0	0	8	1	0	0	1	0	6	33	0	8	0	8	0	4	0	1	0	21	0
ENSG00000080031	3	26	23	41	51	44	16	24	13	1	23	21	67	0	23	426	77	10	18	40	20	0	54	25	91	14	35	31	27	15	0	2	7
ENSG00000080166	15	0	13	6	8	0	0	3	0	1	8	3	166	3	4	8	0	19	0	2	20	1	8	0	3	33	9	4	13	1	7	0	4
ENSG00000080189	6	32	25	43	42	55	27	24	35	136	25	131	44	98	41	13	104	41	42	68	74	58	86	38	91	32	45	81	47	28	102	172	42
ENSG00000080200	58	28	189	47	60	58	48	54	33	82	53	3	36	29	34	152	1	30	43	56	27	188	25	34	80	33	60	48	68	58	11	14	76
ENSG00000080298	12	27	87	138	12	43	90	121	14	352	17	177	11	3	81	25	32	32	66	345	79	116	21	80	15	56	83	105	8	61	41	159	32
ENSG00000080345	399	286	178	113	145	116	106	62	206	351	161	357	115	106	105	5	436	105	44	197	96	160	176	183	156	82	186	133	75	107	575	135	516
ENSG00000080371	226	124	81	120	225	156	109	96	168	56	248	65	162	22	210	117	174	215	105	118	90	370	89	195	407	126	707	208	185	149	219	367	282
ENSG00000080493	17	35	180	46	34	27	61	49	83	138	96	216	57	50	70	11	579	44	109	287	65	80	34	42	45	92	19	2	32	39	26	23	77
ENSG00000080503	344	297	657	469	287	258	266	314	336	271	290	639	357	390	349	511	183	304	250	478	351	323	312	396	279	363	436	479	241	307	32	296	323
ENSG00000080546	145	15	88	58	14	13	25	35	8	60	7	4	8	24	30	5	9	28	76	48	0	85	9	35	8	24	41	43	23	28	20	126	39
ENSG00000080561	4	0	0	0	16	2	3	10	0	0	0	2	0	0	4	2	1	0	16	0	0	0	0	5	0	0	9	0	0	0	1	0	1
ENSG00000080572	0	0	46	2	2	6	25	8	0	30	0	114	0	0	6	1	48	2	36	0	3	8	10	0	0	29	2	5	1	30	0	0	1
ENSG00000080573	0	0	55	0	0	0	0	0	22	79	0	0	2	0	0	0	0	0	0	0	0	0	56	0	0	0	2	2	30	0	0	0	0
ENSG00000080603	176	155	340	165	201	107	87	144	133	38	231	162	198	184	59	38	83	72	41	60	143	182	64	133	136	48	108	50	118	153	181	152	149
ENSG00000080608	158	118	305	69	60	90	79	102	103	68	208	83	119	353	87	115	31	67	100	169	102	213	36	107	121	118	43	125	103	61	268	69	18
ENSG00000080802	8	115	24	92	71	37	45	23	70	54	55	2	29	49	37	860	158	47	69	149	85	93	30	44	105	65	62	2	96	41	14	54	1
ENSG00000080815	162	155	224	90	126	261	138	195	114	94	178	267	84	79	190	232	161	154	63	6	96	147	102	159	308	201	453	177	265	165	5	350	410
ENSG00000080819	1	12	12	7	17	22	8	2	4	0	21	29	17	2	4	10	1	10	13	47	8	14	22	2	6	32	21	4	14	9	16	1	20
ENSG00000080822	13	12	5	8	32	36	12	34	17	59	24	25	26	0	20	83	4	24	41	26	40	65	48	17	34	26	50	30	41	36	0	40	198
ENSG00000080823	38	56	84	212	15	17	81	193	10	111	51	123	30	2	68	139	18	20	47	302	65	6	88	106	13	37	41	66	32	39	14	37	24
ENSG00000080824	3330	2592	5176	3616	2612	2317	2281	3722	2554	2025	4281	2658	2771	2569	2829	2838	2451	2198	1726	4113	2072	3667	1230	2527	2338	2000	4301	4612	1798	3878	1472	2768	1446
ENSG00000080839	4	13	108	3	2	19	8	25	21	1	23	2	33	1	2	4	8	5	4	1	19	25	16	0	8	8	17	12	5	7	1	34	13
ENSG00000080845	60	24	119	24	59	45	40	27	26	26	38	49	60	6	31	37	0	32	1	37	31	29	26	46	7	17	47	30	36	27	109	27	10
ENSG00000080947	0	0	0	9	8	0	0	0	0	0	0	0	0	0	0	1	0	0	0	0	0	0	0	2	0	0	0	0	0	0	0	0	0
ENSG00000080986	8	2	1	7	16	0	2	0	4	0	16	0	19	0	13	3	45	2	0	0	25	2	0	6	8	0	0	29	1	4	1	0	12
ENSG00000081014	10	26	0	25	42	18	24	76	70	84	46	3	16	204	20	109	90	61	15	45	40	44	25	44	10	3	44	38	36	18	2	15	57
ENSG00000081019	81	63	135	64	87	97	76	87	72	3	64	15	81	95	118	60	205	100	77	120	42	55	34	127	98	150	321	72	96	71	154	82	107
ENSG00000081026	509	265	457	129	274	196	190	153	107	175	107	7	262	216	119	201	432	94	57	161	93	145	194	156	199	121	91	250	211	162	459	23	35
ENSG00000081041	30	115	141	74	148	94	89	99	90	84	55	235	162	0	81	65	133	114	110	37	264	152	4	294	666	59	348	97	5	359	114	489	201
ENSG00000081051	6	0	14	0	4	0	1	1	0	1	4	0	0	0	0	0	4	1	0	1	7	0	5	0	0	5	0	4	2	0	9	0	0
ENSG00000081059	17	0	1	39	17	17	11	11	0	1	4	1	16	2	18	13	36	0	12	46	7	2	0	13	11	19	3	72	7	10	2	4	43
ENSG00000081087	24	137	103	55	64	73	40	42	89	28	74	2	114	46	29	214	47	83	30	70	69	77	81	108	98	41	92	43	84	134	6	119	119
ENSG00000081138	0	0	0	0	0	0	0	0	0	0	0	0	0	0	0	0	41	0	0	0	1	0	0	0	0	0	0	0	0	8	0	0	31
ENSG00000081148	0	0	0	0	8	2	0	9	0	0	11	0	6	5	0	1	0	0	0	0	0	37	0	5	0	0	0	0	0	0	0	0	0
ENSG00000081154	115	153	113	97	111	107	64	98	117	144	164	3	107	432	140	362	217	103	93	64	80	195	81	139	41	134	154	193	144	119	17	167	59
ENSG00000081177	17	36	1	1	17	1	6	8	16	67	6	1	15	77	5	12	12	3	19	14	16	2	14	5	0	18	45	13	19	21	7	35	3
ENSG00000081181	60	20	1	15	13	20	3	9	3	0	17	70	4	41	15	13	2	8	7	37	0	103	32	18	32	26	48	9	41	11	2	74	3
ENSG00000081189	79	35	103	65	31	60	2	2	50	1	68	10	0	0	35	122	5	23	47	0	32	170	5	65	44	31	136	183	9	36	1	214	2
ENSG00000081237	240	221	1207	1708	773	1305	220	213	363	13	869	732	269	40	224	358	56	515	125	106	535	1152	103	2098	1511	353	7653	3533	115	996	538	4125	768
ENSG00000081277	0	59	31	49	124	48	59	7	140	1	258	4	92	3	84	347	69	156	71	9	176	271	56	40	3	138	94	160	55	53	115	98	87
ENSG00000081307	1	41	39	21	24	19	35	23	18	65	23	158	55	0	44	15	27	19	29	291	3	12	1	19	16	35	20	4	24	46	934	73	3
ENSG00000081320	109	147	337	293	289	205	191	102	238	82	168	113	274	44	109	162	74	167	116	70	173	311	168	440	192	203	716	294	140	177	250	693	261
ENSG00000081377	0	11	12	48	53	45	37	29	58	18	17	299	72	75	40	259	27	45	60	121	42	3	27	36	14	10	2	31	19	33	17	5	14
ENSG00000081386	0	0	9	15	0	0	5	3	1	0	8	2	9	0	10	4	138	7	0	0	0	0	27	23	2	0	0	0	1	9	1	0	1
ENSG00000081665	91	71	0	31	17	20	34	34	33	1	34	90	12	1	8	38	90	29	10	23	8	44	9	10	16	23	63	40	53	18	3	11	19
ENSG00000081692	31	27	70	37	21	19	6	40	21	39	36	118	32	147	19	2	6	17	20	55	36	61	43	60	4	12	27	2	35	5	120	5	36
ENSG00000081721	4	2	1	9	7	9	22	10	17	4	6	3	61	71	2	2	7	30	1	58	2	30	0	4	37	10	2	23	22	13	23	21	180
ENSG00000081760	4	42	131	66	99	77	39	41	105	47	29	2	25	2	32	97	236	32	40	89	40	89	223	52	36	68	83	118	49	34	1	17	304
ENSG00000081791	98	57	1	48	70	15	30	25	54	62	28	42	34	5	17	68	202	28	29	0	62	77	61	65	32	31	77	41	27	65	12	109	26
ENSG00000081803	90	130	128	48	63	28	31	41	88	23	31	22	19	97	44	56	30	36	43	31	14	112	9	44	33	61	49	39	44	54	8	3	64
ENSG00000081870	25	36	30	23	42	32	21	42	16	177	35	265	53	55	23	22	2	16	58	139	49	111	26	29	39	32	45	49	32	26	40	33	30
ENSG00000081913	172	20	118	73	64	29	66	41	50	2	77	2	24	1	35	70	0	15	12	0	34	139	61	38	39	28	85	33	77	44	12	65	458
ENSG00000081923	210	197	167	96	189	109	128	93	142	325	114	422	130	156	119	42	552	77	141	384	85	86	214	120	131	165	93	111	137	90	147	16	147
ENSG00000082014	0	0	27	5	1	2	0	9	16	1	4	0	0	0	1	0	0	14	0	0	18	40	0	0	15	0	46	2	0	0	0	33	14
ENSG00000082068	199	101	21	24	50	86	55	45	43	19	41	4	54	65	51	609	6	36	45	12	88	198	13	35	96	83	23	21	24	38	3	51	18
ENSG00000082074	232	76	811	807	286	732	97	145	182	22	429	253	125	30	100	164	24	170	107	139	270	621	112	853	970	194	3672	1818	50	437	312	906	271
ENSG00000082146	1	0	1	15	0	16	4	24	0	34	0	1	6	62	6	11	2	0	4	0	0	1	0	1	26	2	22	11	16	17	1	1	3
ENSG00000082153	600	269	723	197	566	423	353	267	388	148	471	465	464	372	262	283	269	293	167	107	421	532	273	417	423	337	705	328	498	348	291	489	220
ENSG00000082196	0	0	1	0	11	0	5	6	2	0	9	1	14	0	7	4	1	0	0	0	29	0	0	0	0	0	0	0	0	0	1	0	1
ENSG00000082212	18	36	9	23	38	22	9	6	46	113	46	54	12	75	39	4	78	27	23	29	20	36	41	11	35	58	69	63	7	29	4	37	259
ENSG00000082213	192	140	278	50	31	41	41	57	44	78	50	113	148	217	60	12	406	51	54	3	25	37	78	72	49	42	19	65	64	27	17	186	42
ENSG00000082258	194	142	70	40	60	64	45	83	47	112	92	270	89	180	42	5	256	40	80	95	25	55	105	64	76	98	87	24	123	72	122	70	272
ENSG00000082269	248	79	13	37	37	54	32	65	42	44	67	9	87	122	21	12	212	40	33	0	81	142	127	51	116	106	153	80	37	25	420	78	79
ENSG00000082293	0	0	0	0	0	0	1	0	0	0	5	0	0	0	1	0	80	1	0	0	0	0	0	0	0	0	0	0	0	0	0	0	51
ENSG00000082397	6	20	98	20	8	25	3	1	1	33	33	0	13	1	3	0	26	0	16	0	9	30	1	2	0	0	8	0	1	13	15	58	0
ENSG00000082438	99	63	52	52	43	94	48	48	46	277	53	96	106	68	46	15	220	53	51	176	21	113	86	60	54	85	57	99	68	54	43	84	90
ENSG00000082458	131	160	910	141	158	93	122	139	137	159	131	547	160	316	79	22	56	115	98	375	182	413	259	139	91	144	111	207	152	115	346	163	181
ENSG00000082482	3	0	0	0	0	0	0	0	0	9	0	65	0	1	0	0	10	6	39	16	0	0	0	18	3	1	0	2	1	13	0	0	0
ENSG00000082497	15	140	12	112	104	6	100	92	113	113	99	9	89	87	128	300	27	155	144	53	63	33	210	71	23	211	40	62	161	30	199	43	447
ENSG00000082512	3	0	0	0	0	0	2	28	1	1	11	1	1	0	12	29	7	57	47	40	12	1	42	10	30	19	29	31	0	46	1	0	60
ENSG00000082515	252	79	1	14	30	49	18	20	48	24	28	9	73	111	44	13	297	31	33	131	56	69	108	47	24	33	64	32	31	30	406	7	23
ENSG00000082516	34	29	1	1	20	0	12	7	13	36	13	2	0	47	9	4	8	4	5	0	1	78	0	16	0	0	31	0	14	0	1	0	1
ENSG00000082641	150	151	269	174	122	134	136	142	211	130	152	225	131	191	160	131	211	116	112	259	175	163	206	126	88	186	57	100	136	185	379	158	34
ENSG00000082701	37	135	126	107	54	54	74	56	98	42	84	111	111	146	116	516	23	122	117	14	95	133	119	122	129	112	227	127	86	46	3	147	58
ENSG00000082781	278	183	307	111	77	146	69	83	214	176	128	152	90	61	122	376	29	206	37	46	83	70	182	115	59	134	55	114	272	137	11	135	78
ENSG00000082805	128	49	240	117	92	93	128	63	55	104	152	233	92	0	87	287	14	75	89	164	129	49	80	136	93	76	81	153	35	107	13	82	96
ENSG00000082898	12	72	528	60	79	69	63	129	105	81	136	149	123	90	72	100	19	55	54	141	85	180	54	138	34	51	167	109	166	71	254	51	17
ENSG00000082996	324	114	109	186	163	164	81	161	107	47	189	155	211	82	110	266	22	89	112	25	30	276	90	129	170	105	760	394	110	151	274	233	22
ENSG00000083067	0	0	0	1	1	20	1	1	1	1	5	0	1	0	1	15	0	5	1	0	0	0	0	11	0	7	0	28	1	8	32	0	23
ENSG00000083093	1	36	114	11	26	23	12	23	34	19	32	1	40	28	22	11	2	12	12	1	25	1	83	28	11	3	24	0	7	21	387	64	41
ENSG00000083097	173	221	95	98	64	84	83	125	83	49	19	88	83	207	45	52	196	79	51	0	72	35	72	74	92	61	19	55	102	46	303	69	33
ENSG00000083099	333	67	380	137	111	99	176	195	175	53	259	136	172	183	128	101	559	182	91	238	160	339	133	106	123	118	35	208	130	211	15	117	214
ENSG00000083123	0	53	0	1	3	2	4	0	12	0	19	106	6	0	2	1	0	19	3	0	0	0	0	0	0	0	5	8	3	0	6	0	8
ENSG00000083168	103	195	538	390	174	336	166	167	204	250	238	161	244	158	183	317	59	193	186	230	178	384	172	367	99	132	922	261	273	171	179	318	90
ENSG00000083223	187	329	680	562	496	592	245	224	336	185	530	314	123	155	287	416	154	342	374	112	310	997	85	499	417	366	985	712	273	438	193	703	393
ENSG00000083290	1	2	1	13	16	12	8	30	3	92	10	1	10	0	11	8	89	6	3	16	0	0	1	11	6	0	38	21	1	6	15	16	2
ENSG00000083307	133	178	212	47	103	71	93	40	99	189	61	352	103	96	87	16	478	56	145	112	75	85	49	75	62	81	43	64	63	28	24	46	131
ENSG00000083312	316	494	479	317	405	378	229	270	392	151	487	302	435	571	254	651	114	277	254	326	267	436	262	347	434	310	572	438	376	457	229	375	149
ENSG00000083444	9	24	218	7	14	42	7	0	10	0	18	6	9	1	16	6	20	14	9	0	33	42	0	22	37	9	8	33	29	28	1	343	16
ENSG00000083457	0	1	1	2	8	11	9	35	35	50	23	4	30	43	28	4	8	16	17	6	16	40	55	24	35	3	32	4	29	26	259	20	230
ENSG00000083520	136	181	303	119	115	167	100	152	180	16	167	66	214	87	126	595	10	140	103	121	88	205	79	175	155	146	215	226	149	124	20	101	189
ENSG00000083535	5	71	86	92	38	54	42	40	13	2	24	555	26	48	38	9	11	28	18	62	5	66	4	16	78	32	6	62	18	35	79	20	71
ENSG00000083544	20	40	2	22	8	9	29	21	31	67	52	6	28	85	24	28	212	15	32	0	13	1	33	23	31	19	21	34	28	11	16	81	35
ENSG00000083635	0	22	0	0	19	19	4	15	17	63	2	57	6	38	12	37	6	24	11	0	7	79	47	10	26	13	2	0	24	18	0	29	10
ENSG00000083642	223	111	73	58	69	79	59	63	90	1	97	65	113	134	102	707	1	47	53	22	66	91	57	91	124	47	210	137	93	85	8	176	34
ENSG00000083720	52	2	12	12	1	66	0	27	14	0	20	202	9	22	12	10	168	22	18	0	5	25	0	10	2	35	0	3	12	22	1	0	2
ENSG00000083750	0	0	58	12	0	0	0	15	1	4	2	36	6	1	15	4	8	11	5	0	17	0	0	1	15	11	10	2	18	5	1	6	1
ENSG00000083799	158	577	415	338	187	360	192	350	362	297	244	298	306	198	305	253	301	344	185	243	329	530	80	299	490	426	1043	357	319	258	421	554	196
ENSG00000083807	0	0	0	0	0	2	1	0	4	0	1	10	0	0	1	0	0	0	0	4	0	1	0	0	0	4	0	23	0	0	2	0	0
ENSG00000083812	29	64	24	7	17	15	1	3	0	2	19	0	0	20	3	12	0	25	42	0	0	0	1	0	10	0	18	0	12	3	2	54	0
ENSG00000083814	0	0	0	0	0	0	0	0	1	1	0	0	0	0	0	0	0	0	21	0	0	0	0	0	5	0	12	0	0	0	0	0	0
ENSG00000083817	0	0	1	0	1	9	4	11	0	0	0	0	0	0	6	3	1	0	3	0	0	0	0	0	0	0	19	13	12	0	1	0	1
ENSG00000083828	0	7	1	3	2	18	13	0	0	0	0	0	1	1	4	3	1	3	4	41	2	10	1	0	2	0	19	0	2	6	1	14	1
ENSG00000083838	0	5	11	26	6	5	23	24	6	42	10	4	0	0	13	6	10	0	8	71	28	2	10	2	19	10	18	14	19	0	9	3	16
ENSG00000083844	203	19	22	97	79	83	89	87	57	79	21	25	59	10	68	183	150	43	118	42	98	6	7	77	88	19	86	111	22	74	2	30	178
ENSG00000083845	465	439	928	236	449	404	411	483	381	216	1135	507	540	739	553	445	384	599	300	408	425	725	349	529	676	829	399	904	448	549	1001	445	288
ENSG00000083857	338	306	49	60	108	91	65	71	208	207	92	172	167	197	73	36	172	62	46	36	72	94	80	63	109	44	51	115	184	69	221	85	69
ENSG00000083896	490	397	592	487	673	656	394	419	605	195	462	280	337	344	405	489	452	354	216	258	380	653	257	370	464	440	499	459	378	602	246	615	397
ENSG00000083937	383	162	121	172	234	174	226	233	221	69	178	63	340	249	179	313	383	130	122	71	249	316	203	261	366	187	479	206	220	103	467	232	35
ENSG00000084070	174	33	659	675	304	502	182	217	152	35	179	302	160	114	146	152	89	195	95	4	219	281	190	839	263	222	1469	602	99	391	318	1344	269
ENSG00000084072	41	26	248	13	20	21	22	32	16	1	29	111	31	62	19	10	11	23	24	74	31	57	20	24	30	30	27	27	59	9	11	7	20
ENSG00000084073	198	106	38	64	150	92	108	84	57	208	79	106	283	51	138	139	50	63	31	89	42	79	203	242	93	37	46	47	76	86	23	164	118
ENSG00000084090	744	546	496	341	365	445	432	548	596	622	388	507	520	597	414	310	829	544	389	293	378	572	264	449	523	464	288	372	458	326	639	249	365
ENSG00000084092	152	15	1	0	5	0	25	11	15	148	5	144	28	26	22	7	1	17	0	46	7	2	0	22	22	16	3	18	12	28	5	9	31
ENSG00000084093	324	229	604	120	132	208	111	141	148	175	186	151	108	479	109	85	35	85	89	119	104	422	100	166	148	104	208	151	144	139	21	143	240
ENSG00000084110	33	11	26	19	0	4	0	28	0	0	11	0	1	0	0	0	0	0	19	0	0	35	0	22	22	6	34	5	0	1	41	114	6
ENSG00000084112	214	21	89	134	97	113	45	63	137	85	119	116	94	4	97	80	58	129	243	56	183	80	38	104	60	112	144	160	76	51	219	136	133
ENSG00000084207	1706	2945	3783	2024	2310	2058	2535	2709	3786	1952	3763	1903	2308	2348	2439	2856	4164	3563	1858	3965	3162	4195	3003	3689	2995	2750	1337	4235	2285	2666	4119	1584	1834
ENSG00000084234	1707	1215	1498	1135	1062	1169	1002	877	1257	905	895	1171	994	2610	1094	884	1251	1297	1148	636	997	1279	1482	1117	874	1037	1070	1058	1426	1000	760	1533	957
ENSG00000084444	6	0	0	6	20	12	1	0	5	0	0	0	0	0	0	0	0	5	0	0	0	0	1	0	0	0	6	0	1	0	2	0	6
ENSG00000084463	87	111	182	166	128	124	157	132	146	256	141	78	162	91	169	58	272	114	104	248	100	116	98	145	107	140	165	218	175	169	553	199	215
ENSG00000084623	182	60	387	106	50	67	67	97	87	160	158	83	142	135	118	82	12	95	64	16	110	98	180	101	113	180	211	99	71	92	86	54	208
ENSG00000084636	2	0	0	12	0	9	0	0	9	3	12	1	0	1	4	10	25	29	0	31	0	0	20	3	0	4	7	12	5	1	3	2	0
ENSG00000084652	29	139	201	98	53	110	50	6	98	40	125	86	53	285	80	45	15	29	50	102	62	59	256	95	69	127	66	29	41	53	80	5	125
ENSG00000084674	19	0	26	1	14	0	1	11	1	41	9	0	0	1	1	2	17	8	2	1	14	1	8	1	7	6	8	23	10	5	6	1	1
ENSG00000084676	26	45	316	106	149	68	88	96	67	63	71	66	108	30	59	218	58	71	84	0	175	268	103	105	144	100	468	197	143	110	3	297	197
ENSG00000084693	1	8	1	25	3	31	10	12	22	2	2	70	15	36	19	12	335	14	36	38	9	2	4	19	2	2	3	28	18	21	17	21	3
ENSG00000084731	0	0	0	2	1	0	1	5	0	0	0	0	0	0	0	1	0	0	0	0	16	0	0	3	0	10	0	0	2	0	0	26	1
ENSG00000084733	626	293	108	204	332	259	203	236	450	382	482	300	545	446	238	446	111	288	200	239	190	370	439	253	348	375	468	260	235	239	598	247	121
ENSG00000084754	148	292	486	149	191	178	174	207	180	196	356	275	143	304	193	192	167	201	127	8	171	132	234	178	215	183	273	202	232	269	151	164	220
ENSG00000084764	0	0	1	4	14	6	0	34	12	79	0	47	0	1	4	2	1	1	24	0	52	1	10	0	8	3	2	13	1	1	1	5	47
ENSG00000084774	18	23	22	1	10	32	20	26	24	0	12	3	12	0	7	92	4	15	27	27	0	5	26	25	45	31	2	91	19	15	68	2	4
ENSG00000085063	614	883	990	1079	739	950	859	1426	1055	894	1297	1030	617	1140	1045	985	414	850	888	950	746	1245	845	729	806	880	841	1012	848	921	1492	648	1039
ENSG00000085117	1115	1540	1168	1318	1163	1179	1236	944	1600	1070	1232	785	1315	1326	1220	1155	1417	2016	1501	840	1570	1621	2112	1118	1636	1179	1457	1175	1167	1139	1411	3012	1553
ENSG00000085185	0	5	0	4	1	9	3	4	14	1	3	102	15	0	0	2	1	16	18	0	5	0	24	0	7	2	19	0	1	10	1	83	39
ENSG00000085224	613	401	641	579	398	337	497	636	402	276	464	252	352	499	474	1510	214	399	236	211	371	375	242	549	448	373	714	539	572	295	50	900	191
ENSG00000085231	53	57	2	17	20	3	22	57	19	55	31	5	36	214	6	19	14	14	15	0	9	89	8	16	42	39	20	16	12	14	8	41	52
ENSG00000085265	0	0	55	47	18	24	4	1	3	1	12	3	2	0	17	18	0	4	1	0	51	55	1	55	169	8	123	3	5	3	0	213	57
ENSG00000085274	1	20	14	12	21	13	7	7	12	48	39	5	41	2	12	14	2	18	3	37	5	4	5	3	45	15	65	38	28	1	7	28	66
ENSG00000085276	169	206	241	149	159	150	137	156	230	239	109	46	157	175	122	284	172	144	152	348	136	115	100	163	225	196	55	92	122	97	167	55	65
ENSG00000085365	22	51	94	87	116	71	75	60	128	240	71	16	69	109	82	176	194	62	73	193	89	9	99	104	90	71	105	184	99	71	27	321	62
ENSG00000085377	9	29	37	15	48	18	22	28	38	131	10	84	7	45	13	5	127	26	34	42	47	14	22	30	42	23	10	12	49	19	292	13	14
ENSG00000085382	107	0	1	0	22	6	6	8	0	32	6	1	36	69	4	4	1	0	9	16	0	2	1	12	6	15	0	0	5	0	8	0	1
ENSG00000085415	88	37	0	12	36	14	23	18	30	17	16	2	28	0	38	68	115	38	26	74	46	15	37	23	31	50	18	21	18	17	16	6	108
ENSG00000085433	0	2	11	7	13	21	37	29	13	165	37	1	24	56	23	6	255	10	12	0	5	0	10	12	14	20	54	42	23	13	18	121	143
ENSG00000085449	330	214	258	49	103	126	131	113	107	30	127	148	140	115	90	69	64	83	64	134	35	84	79	119	261	144	124	109	159	95	397	63	50
ENSG00000085465	0	0	1	7	9	13	0	1	0	43	0	2	0	1	4	3	1	5	1	0	0	2	0	11	0	13	3	0	0	0	1	5	1
ENSG00000085491	354	184	89	87	132	105	147	122	129	154	164	162	163	368	115	156	430	105	93	112	103	219	98	142	226	205	114	70	178	106	155	21	33
ENSG00000085511	124	65	153	83	63	106	46	25	64	84	100	7	112	60	29	67	318	68	63	179	46	106	125	65	46	72	7	83	118	48	23	57	37
ENSG00000085514	44	5	47	49	32	41	1	36	61	1	38	24	1	0	1	12	0	50	6	0	72	121	4	90	85	52	180	60	1	81	18	176	156
ENSG00000085552	5	36	1	22	33	42	20	10	24	1	26	10	16	15	14	148	11	37	19	40	29	11	37	14	7	11	6	9	29	17	1	23	39
ENSG00000085563	0	1	1	0	0	0	2	0	1	0	8	0	9	0	0	3	1	3	10	0	1	0	0	0	0	0	0	10	0	8	1	0	1
ENSG00000085644	0	0	0	0	0	8	0	0	1	38	0	0	1	12	11	2	0	4	0	0	12	0	1	3	0	0	14	19	6	0	0	3	1
ENSG00000085662	499	173	91	274	275	432	104	120	350	83	203	103	410	338	52	368	287	187	188	92	232	1346	488	166	117	233	183	513	913	388	408	477	31
ENSG00000085719	186	217	514	174	206	158	248	179	198	13	253	346	161	328	160	346	110	157	263	224	149	141	123	187	159	307	76	157	113	177	139	106	67
ENSG00000085721	96	91	47	49	73	25	70	73	62	139	39	71	76	45	61	42	169	172	107	191	88	17	84	54	35	59	15	11	56	49	403	12	52
ENSG00000085733	744	998	256	376	721	616	684	448	796	794	499	622	787	586	573	964	987	872	1103	748	1040	482	1113	494	445	801	249	336	779	362	1272	199	441
ENSG00000085760	65	79	233	73	152	88	116	29	79	65	113	109	79	66	70	350	116	74	53	56	55	63	84	63	59	81	51	147	81	90	9	14	12
ENSG00000085788	1	14	41	11	15	21	4	15	8	26	18	5	20	161	17	17	89	16	33	0	26	14	20	3	7	18	3	0	10	12	8	7	4
ENSG00000085831	134	138	70	42	66	43	52	17	63	116	22	178	93	61	29	37	656	79	93	121	54	20	54	54	80	75	92	23	95	103	6	18	43
ENSG00000085832	39	111	272	51	69	95	29	99	92	59	98	130	58	132	84	239	0	64	46	71	139	113	52	35	92	80	141	86	51	30	10	88	53
ENSG00000085840	0	0	0	2	0	0	0	0	1	0	0	0	3	0	0	1	0	7	0	0	1	0	0	0	21	0	0	5	0	0	0	0	0
ENSG00000085871	305	330	149	131	193	171	257	196	235	130	280	164	352	582	298	627	247	196	177	448	156	140	249	157	287	279	172	139	288	148	69	81	88
ENSG00000085872	45	72	10	47	67	46	65	83	86	152	66	56	92	96	31	4	340	46	51	37	35	123	193	33	20	66	105	51	43	40	327	222	288
ENSG00000085978	65	61	14	11	39	14	57	26	33	97	14	3	28	84	19	186	2	26	39	0	42	9	50	39	32	28	25	3	25	20	23	15	24
ENSG00000085982	170	228	109	79	98	67	30	74	83	204	61	56	55	102	51	63	196	39	94	233	57	26	171	32	50	77	45	55	45	36	31	52	13
ENSG00000085998	57	15	0	21	5	2	23	2	15	9	19	26	5	1	27	8	72	8	16	0	3	0	0	4	10	0	2	18	0	1	5	0	8
ENSG00000086015	168	20	2	16	13	24	11	14	25	1	10	6	6	0	14	24	2	17	13	0	23	124	1	19	22	0	3	22	13	21	2	16	59
ENSG00000086061	246	310	364	306	395	351	291	571	329	321	269	298	439	165	361	346	283	285	342	425	327	468	343	481	621	368	1001	518	291	385	745	699	247
ENSG00000086062	1612	1110	628	635	1072	1249	918	678	1099	1064	664	1360	1032	1031	671	805	795	1197	923	829	952	1087	918	1135	833	1002	992	604	1745	777	936	1492	974
ENSG00000086065	269	381	32	202	333	257	496	322	235	391	260	506	524	500	409	957	461	492	570	720	306	261	496	415	460	492	294	240	440	295	177	382	388
ENSG00000086102	166	95	144	138	108	101	74	129	95	164	60	30	124	47	101	218	30	95	65	232	133	74	35	134	116	94	65	115	109	34	143	31	53
ENSG00000086159	0	22	0	0	10	0	0	4	0	1	1	0	3	0	5	2	1	0	0	0	7	1	1	1	2	0	0	0	0	0	1	0	1
ENSG00000086189	1	11	19	8	4	19	7	20	22	11	7	21	46	0	19	35	3	13	5	50	12	124	66	27	8	15	7	12	9	12	10	5	6
ENSG00000086200	102	48	69	57	25	17	33	67	19	23	13	26	34	50	14	35	0	22	32	20	22	25	30	36	7	11	9	5	21	2	6	18	26
ENSG00000086205	0	9	1	0	9	0	6	0	4	0	0	0	30	0	0	3	1	0	0	0	2	0	1	4	0	5	0	0	3	0	1	0	1
ENSG00000086232	397	201	266	111	74	93	75	91	130	116	78	42	59	164	72	16	371	72	116	249	37	292	61	81	89	67	150	149	99	73	61	56	133
ENSG00000086288	39	0	0	0	8	10	0	0	0	0	0	0	0	0	0	0	0	0	0	0	0	0	0	2	0	1	88	0	0	0	0	33	0
ENSG00000086289	1	9	1	38	1	13	5	0	0	9	0	3	8	70	16	10	11	15	13	0	17	1	32	1	3	5	3	0	15	5	11	7	3
ENSG00000086300	117	38	48	88	89	34	12	35	26	69	53	65	0	1	7	38	0	24	68	0	113	96	40	67	437	9	733	396	74	101	48	325	121
ENSG00000086475	110	58	47	46	56	66	70	97	63	300	52	16	75	21	37	156	16	76	83	58	50	17	76	68	61	39	34	26	74	25	115	93	33
ENSG00000086504	94	44	76	21	46	64	48	40	60	36	68	8	83	28	66	122	18	39	65	58	54	42	24	46	42	57	99	45	64	38	158	64	11
ENSG00000086544	83	127	39	79	131	104	78	95	59	147	78	86	90	124	10	57	86	51	119	108	206	353	99	67	55	34	278	117	106	85	203	40	19
ENSG00000086548	925	1457	993	360	1020	823	691	433	600	757	332	433	929	2885	477	736	1023	287	582	487	412	668	683	387	684	806	639	360	774	567	217	333	214
ENSG00000086570	82	31	17	15	77	38	41	8	70	19	107	3	60	122	64	73	56	194	21	65	28	38	39	2	8	94	2	16	12	0	32	0	19
ENSG00000086589	267	225	217	122	149	134	176	146	99	125	125	182	137	314	167	46	299	108	120	221	130	331	127	136	156	127	302	222	158	111	146	372	109
ENSG00000086598	86	218	143	71	139	110	132	99	178	256	255	53	196	171	149	284	271	119	89	193	103	172	189	154	198	158	211	162	131	152	192	90	24
ENSG00000086619	148	32	1	12	37	26	21	43	30	130	43	15	28	35	26	138	127	28	10	3	23	80	40	17	85	40	73	21	27	47	1	246	2
ENSG00000086666	435	209	294	246	293	271	264	384	198	216	302	43	379	274	171	370	408	253	309	216	222	369	75	309	299	199	634	300	300	294	143	312	208
ENSG00000086696	0	9	3	0	0	0	0	0	17	0	18	0	0	0	10	8	2	14	13	0	1	1	1	0	0	27	36	0	4	8	0	7	27
ENSG00000086712	0	65	59	9	2	28	17	34	43	11	14	68	75	1	44	83	54	21	30	49	18	3	39	42	4	12	5	28	20	30	4	11	10
ENSG00000086730	6	2	10	76	63	121	2	1	51	1	39	80	2	0	24	3	46	38	1	0	44	77	35	162	66	23	312	101	1	61	29	399	81
ENSG00000086758	71	182	543	362	225	250	260	348	285	153	342	139	199	257	227	419	252	206	182	184	216	427	194	198	306	140	202	257	295	310	251	221	98
ENSG00000086827	32	73	140	22	29	17	13	11	35	2	55	9	33	7	51	12	317	42	31	42	71	122	78	14	24	90	33	23	23	35	12	84	22
ENSG00000086848	9	27	0	1	1	23	10	0	0	1	7	0	2	0	4	30	0	16	25	0	7	0	0	2	6	0	0	0	0	0	1	30	3
ENSG00000086991	0	0	0	0	1	22	0	0	0	0	1	1	0	0	0	0	0	11	0	0	0	0	0	0	0	0	0	13	2	7	164	0	0
ENSG00000087008	7	95	133	61	39	78	19	15	18	183	29	4	6	44	18	26	77	15	42	72	66	140	17	40	69	11	30	33	50	16	49	20	5
ENSG00000087053	18	10	2	31	9	21	16	28	34	166	7	96	31	46	17	15	27	11	24	0	27	97	1	10	17	20	54	31	28	40	18	22	25
ENSG00000087074	174	406	708	961	865	864	406	654	361	227	432	506	296	210	189	296	538	326	664	486	1267	814	517	1144	2895	291	2438	897	541	1030	1133	3392	737
ENSG00000087076	0	0	0	0	0	0	0	0	0	0	0	0	0	27	0	0	0	8	0	0	0	8	0	0	3	0	0	0	0	0	0	0	4
ENSG00000087077	52	108	20	13	57	72	63	73	113	138	74	46	157	235	76	88	283	65	155	152	171	241	99	32	74	87	86	102	100	20	80	81	16
ENSG00000087085	0	0	0	0	0	0	0	0	0	0	0	0	0	0	0	0	0	2	4	0	0	0	0	0	0	0	2	14	0	0	0	0	0
ENSG00000087086	778	1214	1009	1191	957	1544	1263	1244	1371	1240	1108	931	894	1333	1111	1234	543	845	1307	1443	1310	2361	844	2656	4727	1154	9102	2264	1271	1570	1633	6237	1274
ENSG00000087087	119	114	163	178	195	181	88	66	190	41	159	82	141	142	114	228	79	86	185	38	126	119	16	98	109	104	148	111	122	260	49	148	150
ENSG00000087088	11	6	0	18	34	67	40	25	37	44	27	8	13	39	27	91	120	273	156	40	146	80	179	42	66	50	46	26	23	20	198	546	24
ENSG00000087095	64	9	43	36	17	12	0	36	29	69	18	3	5	69	15	8	11	4	15	0	35	14	17	23	11	31	13	35	10	27	6	3	51
ENSG00000087111	105	140	163	64	113	135	75	114	57	45	86	37	90	119	82	335	131	120	72	82	50	37	29	105	56	97	32	89	114	94	87	187	6
ENSG00000087128	0	111	206	167	187	56	17	124	39	198	135	0	26	71	52	79	133	9	81	107	137	459	59	81	104	45	150	93	104	23	190	109	31
ENSG00000087152	124	282	216	145	116	236	263	132	374	213	216	73	437	334	253	214	173	266	374	191	269	235	405	212	155	213	304	151	319	259	321	547	452
ENSG00000087157	91	0	38	26	23	51	4	13	6	1	34	64	1	18	21	5	7	9	36	2	43	4	18	78	67	32	518	64	34	43	3	195	151
ENSG00000087191	288	129	419	102	126	147	186	149	160	87	218	40	172	129	108	146	161	161	123	305	195	225	198	138	104	126	58	241	126	162	252	272	52
ENSG00000087206	57	40	70	40	109	93	26	58	51	21	28	73	81	0	94	8	100	12	23	53	11	14	48	53	17	40	186	94	55	65	137	72	219
ENSG00000087245	0	0	0	3	1	0	0	0	10	0	0	0	0	0	7	2	0	15	0	0	1	0	1	0	0	0	0	0	5	0	3	0	1
ENSG00000087250	1	12	1	4	4	0	31	8	0	66	0	1	0	0	22	8	1	16	15	0	0	2	34	14	0	10	3	47	0	2	15	3	18
ENSG00000087253	104	24	40	32	47	19	60	25	50	0	39	9	81	75	23	98	99	49	23	1	53	64	65	32	46	34	400	56	41	18	1	138	11
ENSG00000087258	0	0	0	0	0	0	0	0	0	0	0	0	0	0	0	1	0	2	0	0	0	1	0	0	0	0	0	0	15	7	0	0	0
ENSG00000087263	146	71	136	21	41	46	41	42	52	116	92	80	39	97	24	11	274	35	10	0	39	133	33	31	14	34	24	46	67	43	16	4	40
ENSG00000087266	113	119	465	69	91	192	116	34	163	52	194	131	102	241	70	54	84	165	93	139	128	453	83	185	280	96	387	203	227	156	116	251	97
ENSG00000087269	227	59	312	49	71	30	43	33	102	36	72	154	30	71	85	229	1	50	34	103	75	68	63	59	26	69	38	50	76	72	12	18	15
ENSG00000087274	48	93	44	157	128	125	113	136	112	104	95	71	77	193	113	155	144	129	190	156	169	65	79	152	76	80	223	72	159	116	192	142	142
ENSG00000087299	6	2	2	12	16	29	23	4	15	85	9	3	13	44	2	18	14	13	41	123	25	97	0	10	2	24	6	26	1	44	8	105	4
ENSG00000087301	6	1	0	24	3	36	6	19	21	0	25	24	7	0	7	15	4	7	0	20	25	34	3	2	19	25	4	4	45	3	109	2	6
ENSG00000087302	531	163	402	57	116	124	178	223	207	362	168	141	226	145	133	84	372	111	111	342	322	174	231	201	168	173	266	234	156	101	19	124	261
ENSG00000087338	60	150	70	102	71	54	108	80	57	147	38	94	91	40	63	78	237	85	173	5	70	103	98	98	83	84	79	27	104	112	13	119	262
ENSG00000087365	304	416	1129	574	369	329	251	232	479	378	455	544	403	334	367	204	484	218	249	665	309	477	359	327	331	271	470	373	370	536	70	385	530
ENSG00000087448	6	45	15	16	16	52	14	31	34	1	58	66	43	155	43	17	155	35	52	58	38	93	20	15	23	42	3	86	31	13	8	7	138
ENSG00000087460	333	267	150	220	358	274	229	319	246	226	212	405	251	308	211	196	178	228	253	285	151	325	321	261	215	264	370	279	249	212	260	213	335
ENSG00000087470	382	100	338	118	77	87	77	94	127	89	176	86	163	242	120	120	271	92	25	1	13	144	71	119	87	92	115	153	88	77	8	161	24
ENSG00000087494	0	0	30	0	13	8	2	0	29	1	45	6	19	3	6	6	1	33	0	0	8	0	18	2	0	0	10	91	0	2	1	0	2
ENSG00000087495	0	0	0	1	0	0	1	1	0	0	0	0	0	1	0	0	79	0	0	0	0	0	1	30	0	1	0	0	7	0	0	0	0
ENSG00000087502	58	73	89	159	225	139	155	156	101	144	116	108	184	168	98	256	230	90	84	187	127	58	131	145	91	70	205	98	85	193	16	104	123
ENSG00000087510	174	136	165	65	143	167	129	129	85	173	59	228	115	208	62	138	216	105	139	1	91	199	143	28	60	93	86	105	65	86	195	39	6
ENSG00000087586	3	11	0	10	12	3	0	9	19	0	17	1	65	0	7	38	0	11	16	0	5	0	0	20	22	21	25	0	58	18	7	149	203
ENSG00000087589	1	24	16	184	137	119	1	3	21	1	60	45	7	0	1	11	14	53	3	0	49	60	3	153	12	9	271	207	3	130	29	272	50
ENSG00000087842	1	39	2	32	34	2	13	4	9	31	6	95	20	29	13	41	3	15	0	0	15	1	8	10	24	14	4	53	5	17	3	82	6
ENSG00000087884	0	31	127	27	37	22	44	29	103	55	55	49	27	116	39	38	98	75	17	20	26	26	106	27	51	77	33	67	49	19	84	41	19
ENSG00000087903	5	29	3	124	33	46	100	118	37	0	35	73	1	1	83	94	11	26	58	203	18	42	93	111	40	24	181	22	0	79	15	76	174
ENSG00000087995	4	38	20	20	23	10	11	34	49	38	54	140	20	52	36	28	0	12	33	93	70	50	14	44	73	21	18	22	12	33	44	0	216
ENSG00000088002	0	2	0	5	21	3	0	15	9	0	25	1	3	0	0	13	0	5	0	0	1	50	1	9	0	14	6	13	0	11	0	0	35
ENSG00000088035	0	33	0	8	37	1	28	21	14	19	33	3	33	71	4	41	15	41	30	0	14	90	3	10	17	38	21	36	44	3	4	58	120
ENSG00000088038	35	34	0	12	40	38	18	40	20	61	34	0	13	26	13	79	34	24	47	0	61	1	25	33	59	1	14	10	31	12	99	11	88
ENSG00000088053	0	0	0	0	1	0	0	0	0	0	0	0	0	0	0	1	0	0	0	0	35	0	0	8	0	0	15	0	1	3	0	0	0
ENSG00000088179	60	10	65	42	4	31	32	61	18	75	21	135	46	1	42	78	1	33	25	0	2	1	0	25	17	27	2	15	27	23	10	79	37
ENSG00000088205	294	109	16	118	119	139	147	148	141	208	217	406	226	252	165	48	616	166	110	42	65	265	210	136	159	152	269	175	157	146	152	653	327
ENSG00000088247	448	544	441	380	416	474	528	296	454	236	453	328	413	429	488	475	543	338	430	307	536	414	355	398	359	458	405	474	712	482	390	288	549
ENSG00000088256	222	219	305	270	104	190	158	113	187	268	85	249	167	245	158	39	339	159	203	244	248	299	484	143	193	127	105	225	183	120	391	73	309
ENSG00000088280	1	11	12	17	25	16	17	0	15	2	12	243	0	0	15	10	11	28	13	0	18	1	64	2	21	28	39	9	24	10	11	1	57
ENSG00000088298	0	12	1	8	24	16	11	0	2	49	5	1	4	0	11	5	9	16	0	0	4	14	4	2	0	17	71	4	20	2	5	26	15
ENSG00000088305	7	0	6	0	7	0	2	2	0	0	16	1	4	0	1	1	0	2	0	0	1	1	1	2	0	1	0	20	4	1	10	0	0
ENSG00000088320	0	0	0	3	0	0	5	0	0	1	0	0	0	0	0	1	0	4	0	0	3	0	0	0	0	1	0	0	0	0	0	0	0
ENSG00000088325	8	31	8	1	13	1	0	0	6	83	67	2	25	46	15	2	1	5	0	1	7	8	0	3	0	15	2	35	5	8	104	3	1
ENSG00000088340	113	6	11	77	16	33	11	16	6	0	35	32	2	37	1	8	10	6	28	72	46	15	87	16	7	8	3	3	26	40	10	3	18
ENSG00000088356	0	43	46	20	21	39	29	0	29	3	40	2	3	25	3	81	0	55	101	62	48	17	21	13	5	20	41	27	1	88	6	93	16
ENSG00000088367	166	262	486	197	215	226	132	90	189	358	160	240	141	266	130	72	1046	201	124	179	193	255	197	286	182	225	62	170	259	221	576	23	111
ENSG00000088386	0	0	10	8	20	16	22	11	12	0	19	1	0	0	0	5	1	0	6	0	13	45	4	1	18	5	38	0	0	9	123	0	2
ENSG00000088387	88	63	32	44	169	27	66	54	19	65	83	33	99	147	152	176	243	76	183	95	37	28	116	37	73	84	17	60	161	37	103	18	17
ENSG00000088448	28	70	233	58	74	75	59	35	42	3	48	141	71	201	73	6	223	66	74	16	35	81	63	59	44	44	133	61	72	81	838	205	43
ENSG00000088451	4	0	8	35	9	0	4	3	13	52	12	111	1	37	7	2	1	16	14	0	2	0	24	10	7	10	5	10	2	12	177	0	10
ENSG00000088538	2	26	0	0	1	0	3	16	1	1	4	0	0	0	4	74	0	6	1	0	0	1	1	13	0	1	0	0	0	0	0	0	0
ENSG00000088543	0	0	0	0	0	3	0	12	0	0	0	0	0	0	0	1	0	0	4	0	0	0	0	2	0	0	13	0	0	4	3	0	0
ENSG00000088682	142	13	2	32	5	16	4	20	12	31	24	12	27	4	18	17	14	18	14	33	22	61	13	20	23	20	17	17	39	17	13	15	27
ENSG00000088726	0	35	224	98	129	24	67	34	51	15	215	0	46	48	19	29	52	27	47	29	47	105	8	29	65	5	53	99	6	10	41	11	214
ENSG00000088727	4	7	193	87	11	33	82	135	11	161	17	102	37	95	97	44	15	54	76	371	114	19	66	92	32	30	7	50	18	68	16	40	161
ENSG00000088756	0	0	0	5	0	0	0	0	5	0	0	0	0	0	0	1	0	0	0	0	1	0	17	0	0	0	0	0	20	0	2	0	0
ENSG00000088766	177	58	62	28	55	40	38	71	30	77	49	76	43	183	42	15	13	35	70	53	12	6	75	47	52	31	87	40	32	27	145	15	90
ENSG00000088808	29	48	1	4	17	50	28	9	30	42	13	2	50	35	21	99	65	23	17	0	33	2	105	11	35	69	15	3	19	6	5	16	31
ENSG00000088812	53	58	26	68	84	39	81	35	70	232	68	34	25	234	24	54	138	146	73	87	115	54	191	95	75	41	34	43	49	35	237	17	31
ENSG00000088826	0	22	6	0	0	0	5	0	0	24	9	0	11	4	3	1	11	2	0	0	6	10	0	10	3	15	15	50	21	14	13	93	0
ENSG00000088827	0	0	0	0	0	0	0	4	15	0	0	22	0	0	0	1	0	1	15	0	2	0	0	0	23	1	0	0	0	0	0	0	0
ENSG00000088832	118	235	284	128	279	277	230	203	301	370	274	45	289	385	289	425	110	174	223	370	257	273	291	244	308	232	839	183	207	309	239	604	154
ENSG00000088833	131	192	388	135	78	125	96	83	101	149	126	235	112	53	97	165	235	76	99	202	146	209	184	100	66	125	147	241	98	127	10	144	21
ENSG00000088836	417	432	508	312	672	525	274	354	491	690	431	388	252	372	492	413	706	346	659	299	610	339	716	163	157	302	133	119	437	343	876	186	124
ENSG00000088854	72	21	72	74	68	20	22	71	45	0	36	146	49	77	20	156	7	36	40	39	35	34	76	37	22	63	16	19	43	22	1	61	19
ENSG00000088876	4	0	0	0	20	15	7	0	4	0	7	0	0	78	0	2	7	5	11	0	1	0	3	7	0	1	0	0	25	22	1	0	44
ENSG00000088881	20	0	0	16	23	1	20	13	11	1	3	0	0	0	10	41	7	2	7	33	4	21	1	8	4	0	9	25	2	13	1	0	1
ENSG00000088882	0	0	0	1	0	3	0	0	22	0	1	0	0	0	0	1	0	0	1	0	13	1	0	0	22	1	4	0	0	0	10	0	0
ENSG00000088888	433	290	675	367	297	238	316	247	267	285	308	409	228	411	205	459	633	251	425	221	217	448	454	243	258	339	106	266	260	266	58	130	85
ENSG00000088899	55	34	133	32	17	57	12	48	36	1	16	3	8	52	14	14	293	25	29	40	43	2	10	32	36	49	9	61	13	29	7	18	65
ENSG00000088930	144	161	378	412	341	301	95	243	202	174	387	82	166	110	264	266	62	245	90	33	140	143	22	261	192	205	1030	416	132	184	170	354	419
ENSG00000088970	0	0	62	24	9	23	2	30	3	37	1	31	19	4	14	3	1	20	9	68	11	2	3	0	17	0	76	47	7	21	10	19	11
ENSG00000088986	642	591	201	473	392	276	568	685	470	1390	279	729	536	615	529	491	749	397	669	1033	528	534	540	473	426	606	288	509	436	414	1040	334	238
ENSG00000088992	0	0	0	9	1	2	0	2	6	0	4	0	2	0	6	13	0	0	0	0	1	1	21	4	0	1	6	18	1	18	2	15	0
ENSG00000089006	424	160	115	94	144	123	120	241	251	164	247	26	181	232	213	236	131	174	110	111	193	206	171	182	226	200	45	117	182	180	124	148	411
ENSG00000089009	363	281	238	59	149	122	135	181	242	92	378	246	267	146	301	111	304	219	249	510	321	318	240	175	228	313	129	203	120	142	352	247	130
ENSG00000089012	0	0	0	0	0	0	0	0	0	0	0	1	0	0	0	0	0	4	0	0	0	9	0	0	0	0	0	0	0	0	0	0	0
ENSG00000089022	84	45	27	19	24	37	12	22	16	42	43	120	23	134	20	16	13	13	37	49	44	32	78	23	12	18	9	32	29	1	13	36	3
ENSG00000089041	0	1	7	22	9	9	15	3	24	0	0	0	13	0	8	17	0	4	18	0	6	23	7	19	32	4	2	0	3	60	121	20	70
ENSG00000089048	190	72	148	114	102	91	77	83	112	34	191	85	61	47	114	116	292	79	64	128	77	116	108	131	96	94	19	161	168	72	25	127	67
ENSG00000089050	1	23	2	14	11	21	23	32	27	23	19	201	17	74	19	21	2	23	14	0	8	37	8	16	12	21	6	16	53	35	8	4	831
ENSG00000089053	173	52	141	160	125	146	137	110	93	112	109	327	81	269	131	10	560	122	158	253	114	175	295	92	60	98	124	83	127	120	743	117	273
ENSG00000089057	97	27	109	29	39	50	28	11	11	88	12	26	33	44	33	7	143	39	55	90	51	12	36	19	15	10	45	40	29	30	10	99	17
ENSG00000089060	280	74	0	76	74	68	43	31	35	2	39	182	22	100	36	366	108	73	60	0	91	43	149	36	36	36	32	2	55	12	2	94	6
ENSG00000089063	21	44	24	34	38	54	29	34	29	84	28	66	91	1	62	198	29	53	117	135	58	72	92	75	49	89	12	6	103	22	11	104	32
ENSG00000089091	1	0	1	28	14	1	11	15	22	33	10	65	0	116	8	12	2	6	29	75	26	1	0	11	6	0	0	2	27	2	7	1	22
ENSG00000089094	83	64	99	42	43	61	55	2	46	93	72	88	34	13	31	59	77	57	23	97	34	59	57	20	23	61	31	76	49	45	1	56	12
ENSG00000089101	0	0	1	22	0	0	2	9	0	0	0	1	0	0	0	5	1	3	5	3	31	0	10	1	2	2	0	4	0	8	1	0	2
ENSG00000089123	1	20	1	23	11	5	9	5	0	1	5	1	15	0	0	14	2	16	4	0	4	5	21	2	13	15	3	25	2	3	7	1	24
ENSG00000089127	269	307	227	173	375	334	172	118	207	148	288	119	326	273	154	133	1246	148	176	3	361	754	256	205	355	152	667	199	247	378	51	298	428
ENSG00000089154	75	104	47	118	121	73	105	61	149	67	95	24	55	102	33	210	89	114	55	120	59	100	79	67	116	51	21	67	102	79	195	33	20
ENSG00000089157	5320	4463	4247	1560	2798	3054	4094	3004	4670	3392	5560	4707	6198	3770	4034	3762	4934	4596	3480	4044	3433	2888	4956	4228	4723	6206	2051	3313	3965	3223	6422	3096	2491
ENSG00000089159	250	342	196	585	507	592	511	351	538	385	263	266	271	183	341	650	166	840	796	565	719	463	426	524	469	459	1633	402	596	361	640	1537	948
ENSG00000089163	0	0	0	0	1	6	0	10	0	46	1	0	1	0	0	1	0	0	1	0	0	0	1	3	0	1	0	0	0	6	3	2	0
ENSG00000089177	131	90	1	39	27	4	21	13	31	18	20	471	46	46	36	9	71	13	11	77	28	44	50	51	51	29	41	110	53	33	36	3	52
ENSG00000089195	249	54	67	34	17	57	81	117	93	212	66	162	77	12	55	125	79	102	36	71	35	65	29	98	16	31	59	81	31	75	12	38	9
ENSG00000089199	0	0	0	0	0	2	0	0	0	0	0	0	0	0	0	0	0	0	0	0	0	0	0	0	0	1	0	0	1	0	94	20	0
ENSG00000089220	948	757	874	583	561	661	766	743	578	1166	431	1565	460	607	643	298	1770	611	673	997	677	611	913	732	382	622	193	579	487	511	648	459	540
ENSG00000089234	3	20	60	69	38	70	41	21	52	0	37	1	46	38	18	43	0	23	17	16	12	34	51	30	47	14	65	72	14	22	154	38	147
ENSG00000089248	331	398	867	311	195	271	431	413	416	357	249	187	331	608	312	503	187	283	208	184	331	336	504	295	274	335	237	188	310	381	169	101	253
ENSG00000089250	0	0	0	0	0	3	0	0	0	0	0	0	0	0	0	0	0	0	0	0	4	0	0	3	0	0	0	4	0	21	54	0	106
ENSG00000089280	342	493	604	471	589	652	589	360	593	217	593	345	451	457	436	322	586	570	539	522	420	736	343	363	477	383	1333	446	547	301	319	1068	725
ENSG00000089289	8	70	203	63	106	92	36	87	99	37	98	70	168	39	50	251	38	42	44	147	37	159	7	91	87	96	98	143	63	61	21	140	12
ENSG00000089327	29	8	1	21	11	11	5	0	14	1	10	8	19	34	2	7	1	25	8	1	0	66	96	4	4	1	40	4	17	14	1	379	2
ENSG00000089335	17	41	1	6	15	23	13	40	19	1	23	3	9	69	24	12	558	7	30	34	44	15	1	13	13	18	3	24	15	4	7	4	41
ENSG00000089351	7	15	36	68	18	20	1	5	10	1	24	0	24	1	44	58	0	38	18	1	22	17	8	46	179	12	326	65	3	23	2	285	182
ENSG00000089356	1433	1311	967	737	1229	1121	1269	1521	1281	1197	1935	935	1710	2237	823	1644	1606	932	1140	2707	1324	1003	1743	1068	1205	1410	1425	1190	1353	1014	1827	832	396
ENSG00000089472	0	0	0	1	6	0	0	0	0	0	15	0	0	0	0	2	0	7	0	0	21	1	9	3	0	3	0	0	0	0	0	0	1
ENSG00000089486	58	21	0	3	12	14	18	3	1	1	11	47	3	11	15	18	0	19	21	0	2	18	1	12	5	0	34	14	14	23	2	2	12
ENSG00000089558	0	0	0	8	0	0	0	0	0	0	0	0	0	0	0	0	0	0	0	0	22	0	0	0	0	0	14	0	0	0	0	0	0
ENSG00000089597	1179	740	566	535	596	680	847	579	1035	495	460	877	899	580	773	982	871	678	670	804	630	341	496	642	650	620	398	516	855	727	645	531	412
ENSG00000089639	44	26	167	73	54	206	81	51	83	33	58	48	57	30	6	20	6	22	28	0	39	99	42	76	124	21	281	124	36	109	83	137	214
ENSG00000089682	6	35	228	34	23	31	20	27	19	67	25	3	29	83	19	16	114	13	0	0	16	145	9	24	30	28	20	24	8	60	7	32	4
ENSG00000089685	0	25	1	0	2	1	1	0	0	0	19	1	28	4	0	6	1	20	0	0	5	3	0	7	0	29	3	2	1	6	5	0	2
ENSG00000089692	0	0	0	0	0	0	0	0	6	0	0	0	12	0	1	1	0	5	6	0	4	16	0	0	4	0	2	0	0	2	0	0	1
ENSG00000089693	85	60	47	46	98	71	75	88	114	88	61	128	68	116	53	64	13	79	84	159	64	305	164	72	67	92	224	109	128	88	66	255	122
ENSG00000089723	0	14	0	13	24	0	1	0	0	0	27	1	6	16	10	1	50	4	7	0	18	90	9	2	22	23	11	0	24	10	133	24	7
ENSG00000089737	220	396	638	225	194	296	238	242	201	77	356	339	151	166	211	148	132	170	75	293	159	284	363	241	189	236	189	234	227	323	122	178	352
ENSG00000089775	1	5	1	31	2	3	9	30	11	0	7	45	1	36	2	12	2	14	0	0	7	21	1	15	0	2	0	2	7	9	7	1	3
ENSG00000089818	0	40	16	12	34	30	6	73	12	6	12	3	22	203	7	93	1	24	11	18	9	29	1	33	69	11	23	15	23	29	188	103	1
ENSG00000089820	5	43	117	104	50	111	51	42	91	24	83	38	82	1	25	57	3	41	12	52	97	131	14	51	98	11	313	127	25	80	97	374	84
ENSG00000089876	278	118	8	109	99	48	114	110	57	160	71	6	90	293	44	358	141	48	68	1	64	129	135	72	76	99	65	69	127	125	198	14	29
ENSG00000089902	135	123	424	159	232	215	101	293	209	51	399	71	95	127	140	157	105	166	89	122	154	224	87	219	161	147	284	293	170	146	259	302	135
ENSG00000089916	90	111	232	118	112	146	114	118	66	70	139	67	96	44	45	86	6	139	21	52	50	174	72	36	157	117	264	118	66	88	157	196	106
ENSG00000090006	9	0	118	10	38	31	35	10	36	6	35	1	26	15	21	80	94	13	20	0	40	2	47	22	30	24	0	49	76	13	5	3	54
ENSG00000090013	55	153	68	91	137	102	133	134	110	55	198	204	113	166	142	99	328	195	112	156	151	150	112	196	181	184	121	157	79	138	296	160	134
ENSG00000090020	81	50	58	44	73	65	44	9	42	15	11	28	53	45	61	108	0	67	128	95	90	86	1	7	72	85	58	2	64	30	106	93	23
ENSG00000090054	1	57	139	24	20	4	12	14	35	0	17	42	10	4	3	9	234	23	22	0	6	109	1	8	19	25	118	29	30	24	11	3	2
ENSG00000090060	1142	486	436	564	446	333	492	518	539	331	469	407	466	393	437	558	209	497	392	766	534	543	415	470	503	421	1053	520	489	548	515	714	325
ENSG00000090061	19	94	40	54	85	99	85	70	106	50	84	205	82	13	112	31	369	64	79	220	113	140	46	65	59	118	127	60	74	68	105	159	182
ENSG00000090097	27	14	2	7	16	37	14	1	22	47	4	4	7	2	11	32	3	28	5	78	21	3	95	11	2	21	4	0	31	9	24	35	5
ENSG00000090104	0	24	135	5	39	48	7	0	13	16	62	4	38	63	17	129	4	21	1	0	58	190	30	74	8	16	69	27	7	44	0	135	0
ENSG00000090238	36	210	183	220	197	255	112	67	177	32	73	141	90	95	104	128	40	100	180	190	148	209	155	117	162	81	440	133	224	162	146	453	177
ENSG00000090263	24	55	162	70	62	70	69	163	18	265	118	314	83	167	63	6	299	56	61	203	95	57	176	83	105	69	80	115	50	82	663	21	171
ENSG00000090266	232	203	286	83	104	116	111	201	161	278	183	106	146	128	172	156	429	189	168	231	130	231	211	130	270	210	61	210	130	152	105	134	63
ENSG00000090273	245	145	425	133	87	89	156	159	66	125	114	328	82	158	197	261	55	81	148	269	135	107	21	75	98	89	71	166	84	181	10	78	40
ENSG00000090316	78	114	146	183	98	112	131	152	153	63	198	167	149	121	91	147	323	126	98	29	205	291	107	157	68	159	412	196	184	164	82	374	59
ENSG00000090339	26	8	29	96	27	98	25	3	41	2	28	21	39	1	13	30	7	29	16	0	167	50	28	80	309	26	556	104	12	117	67	500	72
ENSG00000090372	22	34	5	28	52	25	44	25	27	1	24	58	67	3	40	181	4	19	21	67	63	1	34	11	40	13	53	21	45	23	182	64	5
ENSG00000090376	410	287	342	101	73	154	151	143	271	70	164	248	209	160	129	223	243	184	172	170	119	281	60	170	450	134	653	230	136	247	5	214	140
ENSG00000090382	278	128	349	126	320	309	181	213	253	423	211	404	211	260	268	327	66	247	264	603	318	665	190	362	648	307	378	618	76	234	200	1939	56
ENSG00000090432	318	92	208	28	29	42	27	32	68	40	57	162	45	36	20	12	25	38	33	128	82	131	118	24	27	37	30	80	40	91	17	151	22
ENSG00000090447	0	5	15	23	0	0	25	25	6	0	12	107	35	0	5	2	1	8	30	47	2	13	1	17	0	13	0	0	1	4	7	8	55
ENSG00000090470	261	35	72	30	38	64	58	34	57	40	60	91	41	154	45	321	13	73	67	25	60	2	51	42	39	45	11	37	95	25	9	50	8
ENSG00000090487	317	144	118	58	47	69	119	53	69	85	45	96	62	162	107	96	19	88	142	79	155	38	148	78	80	119	273	79	174	58	133	95	57
ENSG00000090512	0	0	0	0	8	0	0	0	0	0	20	0	0	0	0	1	0	0	0	0	0	17	0	2	0	14	0	0	0	0	0	0	0
ENSG00000090520	453	335	192	177	244	174	224	209	422	177	333	293	231	119	182	44	513	319	135	415	161	418	217	200	197	247	259	192	210	211	696	325	614
ENSG00000090530	44	4	1	1	9	6	13	0	15	34	9	2	4	1	2	4	8	13	0	0	0	2	18	17	4	0	7	37	0	0	1	3	1
ENSG00000090554	32	23	0	1	13	0	0	0	1	0	0	0	8	0	0	0	0	0	0	0	0	1	1	0	0	0	0	0	0	0	1	2	7
ENSG00000090565	0	0	0	11	1	20	9	15	0	37	40	0	31	0	10	395	0	30	10	0	20	11	1	4	3	12	2	0	33	21	0	14	13
ENSG00000090581	60	54	28	82	76	64	57	24	24	89	26	79	84	250	48	103	9	87	36	56	91	69	137	107	38	46	61	73	76	71	4	64	245
ENSG00000090612	0	81	1	1	11	17	13	15	11	3	21	4	48	40	22	6	200	33	3	47	11	72	25	6	27	7	3	11	19	13	1	27	170
ENSG00000090615	191	204	434	98	136	160	147	116	187	294	104	347	191	301	89	8	689	158	154	337	196	285	313	102	108	105	155	186	159	108	484	176	372
ENSG00000090621	386	252	366	211	321	218	174	255	314	182	253	24	137	353	196	472	415	282	298	331	203	380	222	302	142	249	160	333	246	106	588	266	24
ENSG00000090659	48	1	0	0	7	8	7	0	3	0	21	27	0	0	0	0	0	1	0	0	7	3	0	0	12	0	0	0	4	1	0	0	6
ENSG00000090661	6	0	0	13	20	5	3	0	0	0	0	0	0	48	13	30	0	6	5	0	37	51	4	18	17	15	10	4	1	8	0	0	6
ENSG00000090674	11	5	8	7	29	28	53	4	12	1	10	0	33	11	13	18	2	56	12	19	23	95	56	6	23	1	121	59	5	46	21	108	30
ENSG00000090686	186	136	940	149	152	154	89	133	195	74	153	262	96	197	151	141	128	205	91	64	138	115	101	190	97	139	316	183	101	151	17	351	79
ENSG00000090776	1	67	23	23	21	36	10	12	11	73	72	8	65	50	45	9	1	51	53	8	39	11	88	10	10	11	38	29	31	12	269	109	406
ENSG00000090857	88	124	26	58	47	8	71	111	68	28	115	118	127	5	36	175	5	97	42	50	71	58	98	28	61	95	17	116	152	30	60	4	271
ENSG00000090861	85	49	15	17	76	18	40	41	25	14	36	49	2	67	12	42	41	22	47	72	33	1	125	41	4	69	7	0	13	30	10	8	20
ENSG00000090863	222	218	573	127	207	153	161	145	139	136	96	265	289	309	193	91	66	141	129	234	112	207	336	142	158	83	162	123	162	152	79	89	222
ENSG00000090889	3	0	0	0	13	0	21	0	13	1	0	2	1	0	8	10	0	23	0	0	2	0	1	2	0	18	0	0	0	6	51	0	5
ENSG00000090905	45	227	202	261	370	214	255	226	260	103	222	186	294	346	232	401	261	282	276	225	182	92	301	191	181	156	112	127	317	148	121	112	505
ENSG00000090924	0	11	106	49	32	19	29	12	2	1	45	0	0	0	12	105	25	29	7	0	11	39	1	5	38	24	77	22	26	4	0	98	5
ENSG00000090971	10	25	1	80	7	13	14	11	5	85	2	44	22	2	23	10	95	7	11	91	29	48	1	13	18	11	49	39	16	50	16	0	20
ENSG00000090975	2	0	0	0	6	4	0	2	4	0	1	0	0	1	2	51	0	7	1	0	0	11	0	16	4	12	2	0	1	0	0	2	0
ENSG00000090989	401	236	56	255	343	242	231	253	236	293	334	108	309	194	298	294	211	274	226	224	184	331	235	238	305	149	165	186	186	304	323	306	509
ENSG00000091009	1	76	1	6	43	22	36	3	13	122	21	222	68	29	14	117	1	29	9	158	29	43	34	48	39	37	71	37	33	46	10	28	18
ENSG00000091039	185	255	228	316	332	414	189	306	275	222	302	304	364	261	361	245	107	302	175	247	233	430	83	353	388	330	901	483	243	330	345	998	534
ENSG00000091073	604	707	734	389	467	508	664	567	825	509	483	383	548	241	508	758	875	581	715	638	836	641	977	588	601	551	580	278	1259	680	602	725	370
ENSG00000091106	4	0	98	84	6	25	1	1	2	0	0	0	0	0	6	6	0	1	0	0	0	64	20	25	13	5	197	128	0	0	1	126	0
ENSG00000091127	5	3	10	6	2	24	3	0	5	0	8	2	0	0	7	6	1	17	18	23	1	0	0	27	6	14	3	10	17	7	13	27	16
ENSG00000091128	0	0	0	0	12	0	0	4	0	0	0	0	0	0	8	1	0	0	0	0	2	0	0	0	0	0	2	0	0	0	0	0	0
ENSG00000091129	0	0	0	0	0	0	11	0	3	1	1	0	4	0	0	1	0	1	0	0	0	1	1	0	0	2	20	2	1	0	0	0	0
ENSG00000091136	158	24	29	1	21	19	0	0	28	0	16	3	0	1	25	2	14	29	7	0	8	1	56	15	0	35	5	23	5	5	18	13	10
ENSG00000091137	185	658	8	15	240	2	81	115	417	33	146	571	290	120	23	47	917	5	72	0	251	119	5	13	1630	220	336	41	91	115	63	24	41
ENSG00000091140	400	181	163	114	203	115	158	123	203	290	230	311	235	186	148	277	14	102	137	82	128	163	158	212	122	212	103	219	165	147	197	121	144
ENSG00000091157	5	12	65	16	29	17	13	2	16	2	28	50	21	0	15	265	1	25	23	0	27	230	3	41	30	23	27	64	24	22	1	0	2
ENSG00000091164	113	175	88	27	91	57	33	31	65	120	50	136	94	260	51	10	476	33	46	225	78	131	71	40	135	131	84	65	83	34	30	46	56
ENSG00000091181	140	0	121	39	4	7	37	46	0	50	0	59	0	0	23	0	10	0	1	69	10	0	0	4	0	19	2	4	0	6	2	6	0
ENSG00000091262	0	0	0	2	1	9	7	0	0	0	0	0	0	1	1	1	0	0	0	0	0	0	0	0	0	0	0	17	0	0	0	0	0
ENSG00000091317	795	1049	1847	1817	1136	1606	1087	920	1328	1146	1352	1253	1295	1289	1490	1425	366	1362	1207	679	1203	1816	924	1586	2226	2009	5999	2061	1431	1325	1808	3840	1606
ENSG00000091409	396	106	453	174	85	202	74	60	244	112	555	84	184	147	130	126	41	202	59	4	90	118	133	155	33	121	133	413	107	79	22	404	300
ENSG00000091436	3	11	53	22	12	55	45	97	15	11	59	77	15	49	58	16	57	26	43	1	54	13	88	39	66	72	266	40	40	80	78	142	178
ENSG00000091482	3	0	18	6	1	3	0	4	1	0	0	0	22	0	5	1	47	3	1	0	0	0	0	0	0	0	0	5	1	12	0	0	0
ENSG00000091483	11	33	188	14	29	17	39	11	25	14	30	54	52	0	5	13	2	20	45	39	47	13	5	15	29	32	6	17	17	26	250	35	23
ENSG00000091490	756	134	278	128	85	124	106	85	157	256	42	460	110	118	96	12	430	176	281	435	236	156	242	202	160	125	189	88	114	161	526	71	215
ENSG00000091513	15	30	13	0	10	29	3	2	3	0	33	272	19	1	12	1	12	24	15	0	41	7	21	3	9	8	9	43	33	1	5	75	34
ENSG00000091527	505	330	364	415	258	404	330	309	491	443	446	422	231	400	505	555	291	403	341	184	313	323	299	456	389	379	375	294	337	433	447	363	181
ENSG00000091536	0	16	0	2	1	1	4	1	1	17	1	0	1	10	1	6	0	3	1	0	0	4	0	8	12	1	0	16	1	6	0	20	34
ENSG00000091542	66	119	62	106	94	63	161	148	105	203	75	297	86	92	100	37	207	147	145	255	221	105	434	123	108	64	118	87	146	142	438	118	256
ENSG00000091592	2	46	91	140	55	102	59	87	56	26	14	68	35	1	42	47	115	38	26	94	31	27	39	71	27	30	202	97	10	82	38	147	38
ENSG00000091622	17	93	13	64	59	72	33	90	35	120	82	343	52	102	44	11	296	52	57	187	65	88	62	42	22	43	24	92	55	5	36	47	131
ENSG00000091640	217	251	124	251	153	175	296	444	312	344	315	208	348	190	361	361	230	333	375	485	179	435	339	302	438	216	307	332	314	249	210	317	502
ENSG00000091651	4	13	8	2	3	4	16	1	25	0	51	0	0	0	0	2	6	21	0	0	1	0	0	0	0	1	2	2	0	2	0	0	10
ENSG00000091656	8	0	0	32	1	6	15	0	11	15	1	2	12	1	0	2	168	20	12	54	19	3	0	1	4	1	0	23	1	8	0	0	10
ENSG00000091732	0	8	9	26	2	5	15	8	25	23	8	2	20	100	0	4	256	7	8	0	21	0	54	1	0	5	0	30	11	12	27	45	1
ENSG00000091831	15	2	121	3	14	13	13	4	0	25	25	1	0	0	17	6	9	12	25	0	25	3	16	7	0	1	5	20	4	4	1	0	15
ENSG00000091844	0	4	8	0	13	9	10	8	0	1	6	81	0	0	8	3	1	13	29	0	5	0	0	3	7	22	0	31	1	6	4	0	182
ENSG00000091947	40	50	73	10	54	65	63	28	105	66	48	84	67	49	36	30	33	82	61	18	75	37	60	89	54	71	50	60	50	55	224	14	132
ENSG00000091986	950	511	1440	368	544	645	361	694	373	736	180	1624	183	1002	799	384	719	356	595	430	777	257	860	484	512	303	139	684	804	550	109	312	454
ENSG00000092010	570	563	447	228	284	383	336	405	338	276	319	242	451	207	402	307	194	395	267	324	289	285	332	576	653	251	1177	533	399	455	325	512	690
ENSG00000092020	13	171	296	157	112	125	103	127	110	4	122	211	121	50	135	152	120	196	68	1	131	72	137	250	92	186	285	144	95	273	292	216	216
ENSG00000092036	0	10	90	16	25	17	21	26	16	0	19	5	7	17	18	34	95	28	17	39	19	25	60	14	38	56	87	12	6	3	3	0	9
ENSG00000092067	0	0	0	1	1	0	0	1	0	0	25	0	0	0	0	0	0	0	0	0	0	34	0	0	3	3	26	14	0	0	0	17	0
ENSG00000092068	12	21	14	41	25	54	114	21	135	59	10	66	95	96	109	59	143	102	85	191	134	87	92	58	73	84	27	109	33	67	120	45	94
ENSG00000092094	1	38	1	17	9	12	7	21	12	151	16	5	9	77	5	15	146	11	8	94	17	14	45	12	38	6	40	21	14	16	13	7	3
ENSG00000092096	0	0	0	0	9	0	1	0	0	0	0	0	0	0	0	0	0	0	4	0	0	0	42	0	0	0	0	0	0	0	0	33	0
ENSG00000092098	0	0	45	2	0	0	0	0	0	0	0	0	0	0	0	0	0	0	0	1	0	0	0	10	0	0	0	0	0	0	0	0	0
ENSG00000092108	250	67	239	81	104	71	58	129	100	158	95	127	120	134	77	85	70	67	77	130	82	146	122	91	146	103	91	68	74	121	21	65	67
ENSG00000092140	66	1	65	4	39	47	29	33	21	174	71	6	16	0	8	10	146	23	19	111	29	122	1	17	38	30	27	35	15	9	20	127	3
ENSG00000092148	630	585	492	779	820	529	554	526	420	707	645	893	576	302	454	1062	883	489	425	509	440	541	472	576	617	480	462	530	711	559	444	429	129
ENSG00000092199	467	449	467	584	443	529	444	432	434	254	604	361	654	153	379	592	155	282	212	288	365	438	170	676	681	449	1175	785	323	481	391	507	589
ENSG00000092200	0	0	0	13	0	0	0	0	0	0	1	0	0	0	0	0	0	0	0	0	0	0	0	0	0	0	35	0	0	0	0	0	0
ENSG00000092201	258	228	617	184	318	136	154	308	256	168	377	288	253	281	217	87	572	188	133	129	156	458	271	212	158	237	116	207	187	203	322	275	125
ENSG00000092203	255	145	391	126	258	232	230	105	242	181	196	274	188	126	181	239	132	193	163	101	266	391	263	197	182	206	369	291	133	250	7	432	441
ENSG00000092208	4	12	1	10	0	2	3	10	6	0	2	53	17	1	5	3	1	11	2	2	8	0	26	8	0	0	0	4	13	0	8	0	12
ENSG00000092295	0	6	88	21	21	5	20	7	13	113	79	5	18	29	16	3	164	56	47	30	47	43	44	30	7	5	21	62	9	25	1	5	643
ENSG00000092330	69	68	29	36	38	33	9	27	7	1	78	58	89	61	17	22	91	61	54	50	93	60	3	13	9	37	168	59	47	45	204	134	0
ENSG00000092377	0	0	0	4	0	0	0	0	0	0	0	0	0	0	0	1	0	0	0	0	0	0	0	0	18	3	0	5	0	6	0	0	0
ENSG00000092421	2	0	10	0	10	22	0	34	9	0	17	28	6	0	6	4	0	14	0	0	1	0	0	0	0	24	9	10	0	0	69	2	3
ENSG00000092439	10	39	41	52	86	68	70	100	69	99	103	7	37	65	75	487	10	60	91	40	57	218	71	82	88	63	98	57	96	57	31	59	73
ENSG00000092445	0	3	69	6	66	13	17	25	17	1	6	0	4	29	29	175	32	28	16	19	53	0	34	20	18	26	6	7	24	31	0	0	111
ENSG00000092470	0	14	10	6	0	2	4	0	12	0	8	1	0	0	11	5	1	10	0	0	4	0	1	1	2	3	3	0	1	0	1	3	2
ENSG00000092531	26	110	88	93	72	141	124	109	80	148	58	61	166	61	103	27	87	57	79	4	43	169	25	49	135	105	394	125	77	113	88	426	945
ENSG00000092621	75	4	8	15	1	1	6	0	9	0	10	0	0	2	0	2	14	4	20	0	0	0	0	9	0	3	2	2	1	0	0	0	1
ENSG00000092758	4	0	0	2	4	0	4	6	0	0	0	0	0	0	38	15	5	2	0	1	1	23	1	0	6	2	22	0	3	6	0	25	0
ENSG00000092820	2034	1765	2572	1918	1903	1790	1528	1691	1295	1814	1761	2171	1484	2875	1359	979	1562	1092	1480	2146	1907	2409	1446	1626	772	1216	1437	1554	1763	2169	1504	962	1637
ENSG00000092841	746	1014	1168	1100	1043	1061	695	1204	1202	457	1487	610	1418	1135	754	1294	586	584	644	834	757	1731	530	1260	1619	1305	2840	2417	902	1041	1038	2146	577
ENSG00000092847	28	83	236	38	38	36	31	38	31	149	40	143	49	87	23	5	1	41	34	0	13	49	51	51	54	33	142	52	17	6	38	74	367
ENSG00000092850	3	0	10	62	1	0	19	14	0	29	0	0	0	0	0	13	0	8	6	24	6	0	0	13	0	1	0	7	0	0	0	24	0
ENSG00000092853	5	13	27	0	15	2	1	1	1	0	28	1	11	1	1	4	1	13	0	0	16	18	0	1	8	6	3	18	1	7	1	32	1
ENSG00000092871	155	56	111	60	64	57	48	20	34	161	116	72	60	184	16	21	5	23	74	68	49	81	41	60	73	49	192	62	41	15	5	153	136
ENSG00000092929	3	53	35	120	31	51	5	25	33	0	111	12	40	3	3	46	3	30	1	0	65	54	25	58	87	3	131	55	30	36	34	85	25
ENSG00000092931	68	25	138	39	38	120	53	17	65	60	30	81	60	0	59	58	42	62	54	120	78	123	79	23	122	64	76	79	72	23	6	5	139
ENSG00000092964	3	1	29	4	3	0	0	2	67	0	15	1	45	2	45	1	11	23	1	0	5	24	55	10	3	9	37	22	2	0	69	81	0
ENSG00000092969	16	84	35	14	40	41	44	46	51	0	33	32	38	0	30	828	14	62	97	1	27	38	46	60	3	39	53	51	145	46	6	21	10
ENSG00000092978	49	133	128	92	57	43	81	64	44	87	68	374	46	127	52	68	8	47	22	194	13	33	49	53	16	38	48	43	41	75	8	176	26
ENSG00000093000	697	129	770	209	139	218	118	111	143	419	165	278	250	265	87	11	86	81	79	292	245	460	67	108	105	112	433	225	117	154	759	425	144
ENSG00000093010	109	177	19	79	60	78	98	59	89	79	75	13	127	336	95	704	93	137	246	335	182	136	355	73	89	119	101	94	133	66	19	113	29
ENSG00000093072	63	14	120	1	2	13	20	19	19	0	18	25	51	14	6	7	1	12	14	38	10	24	58	8	45	12	0	37	1	3	1	3	17
ENSG00000093134	50	29	71	247	62	142	30	313	76	1	117	123	2	0	65	53	38	24	87	8	174	242	1	156	221	27	606	292	56	153	85	314	185
ENSG00000093144	228	113	103	115	107	158	95	175	166	251	132	121	124	144	86	513	38	84	92	1	67	101	31	168	112	116	269	115	108	119	176	433	7
ENSG00000093167	252	55	173	44	196	212	127	164	117	156	220	91	194	216	108	572	14	103	124	94	146	202	63	229	94	110	109	114	157	134	4	137	223
ENSG00000093183	15	15	63	1	0	48	21	7	4	43	7	4	12	12	22	5	9	36	38	0	7	68	55	19	10	22	53	38	1	20	5	9	28
ENSG00000093217	0	0	0	16	3	0	0	0	1	0	7	0	8	46	16	29	3	6	1	0	1	0	1	0	0	1	0	5	16	0	1	0	0
ENSG00000094631	9	51	4	55	109	35	54	95	92	1	73	84	87	13	33	166	107	80	66	52	94	67	34	54	71	84	39	40	65	93	248	14	102
ENSG00000094755	145	704	241	219	557	219	309	234	190	410	358	290	144	433	261	272	860	376	526	374	391	633	486	161	263	698	140	212	220	156	639	164	119
ENSG00000094804	0	43	23	12	20	6	12	9	1	63	19	0	0	0	0	2	7	0	0	0	4	21	16	0	4	13	26	50	2	1	4	3	1
ENSG00000094841	296	33	1	24	32	15	15	30	26	85	28	312	31	73	33	12	79	24	18	53	14	8	1	33	48	28	6	63	18	19	7	24	61
ENSG00000094880	1	25	37	18	23	11	18	25	40	72	2	3	41	132	24	170	12	21	36	78	21	64	64	15	29	30	11	7	64	25	7	21	3
ENSG00000094914	9	0	1	17	5	5	7	15	2	0	10	1	0	0	9	6	1	7	8	0	0	0	0	11	0	0	15	0	0	6	1	0	43
ENSG00000094916	430	132	188	139	106	80	145	106	98	199	75	677	67	271	98	11	1080	83	71	469	111	70	137	98	73	127	27	117	87	40	67	57	163
ENSG00000094963	4	97	161	100	181	77	269	60	170	162	307	73	60	7	303	543	140	38	20	1	72	332	76	88	170	408	139	188	72	93	100	56	50
ENSG00000094975	12	127	383	86	82	100	127	154	161	89	84	204	119	188	115	260	160	127	182	50	73	215	74	105	216	81	434	145	76	80	17	190	24
ENSG00000095002	5	51	22	11	18	38	16	4	5	31	30	3	19	0	23	9	322	23	4	1	16	20	50	3	15	16	6	14	1	0	15	3	2
ENSG00000095015	265	247	227	152	173	234	152	224	173	219	178	73	147	267	204	111	50	170	155	181	34	392	186	140	257	165	497	252	211	288	220	420	376
ENSG00000095059	27	25	10	16	5	37	7	3	29	40	16	7	21	49	15	4	18	14	1	6	16	56	7	13	8	13	22	35	14	16	1	40	50
ENSG00000095066	35	74	12	100	80	67	44	81	33	23	64	1	55	91	56	190	71	54	60	140	117	228	214	59	69	71	110	80	99	7	145	46	19
ENSG00000095139	258	155	412	53	81	62	91	75	85	210	119	132	107	50	79	6	224	76	138	81	58	203	88	50	67	58	123	115	107	100	484	84	167
ENSG00000095203	1	54	41	123	52	84	69	109	77	209	34	142	67	274	17	201	103	33	79	146	31	3	189	62	125	70	73	51	59	54	27	35	32
ENSG00000095209	8	3	15	6	16	22	6	11	8	34	6	3	0	0	12	40	1	18	15	21	27	53	43	15	9	2	12	36	3	3	4	5	1
ENSG00000095261	71	53	26	15	22	20	30	13	20	96	53	9	62	134	23	14	179	22	24	108	58	17	49	27	28	10	46	13	62	24	12	7	24
ENSG00000095303	0	0	28	1	1	20	0	0	30	0	14	0	0	0	0	9	3	16	0	0	6	5	0	0	48	0	47	53	10	0	0	64	0
ENSG00000095319	4	45	9	7	53	9	13	11	38	1	42	2	12	3	7	56	1	52	38	21	53	38	9	25	29	44	7	12	70	34	54	20	385
ENSG00000095321	4	38	9	11	9	20	7	2	11	1	30	47	1	32	16	109	1	17	9	12	20	0	34	35	42	35	7	6	11	2	1	0	12
ENSG00000095370	1	0	5	43	3	1	9	1	1	96	1	0	1	0	2	6	0	1	1	0	2	5	23	1	34	3	18	5	1	9	0	107	25
ENSG00000095380	55	152	80	128	135	57	119	150	189	42	136	116	99	83	82	159	223	146	164	216	205	82	12	157	150	250	206	138	101	182	141	127	173
ENSG00000095383	85	67	36	16	26	28	22	3	84	1	32	63	9	70	21	79	1	40	4	16	20	59	39	39	17	3	9	10	16	26	4	58	1
ENSG00000095397	7	20	7	14	6	37	11	10	1	75	1	0	0	41	8	29	6	10	24	8	35	0	37	11	0	10	16	12	8	34	3	5	8
ENSG00000095485	10	8	1	2	5	8	4	9	0	27	5	84	2	111	11	8	1	8	26	0	18	0	24	22	23	2	11	9	37	13	1	25	34
ENSG00000095539	0	10	0	4	0	7	0	2	1	0	0	0	0	1	15	1	184	4	0	0	9	0	0	0	0	0	9	0	12	0	0	0	0
ENSG00000095564	264	89	155	80	49	88	94	35	84	96	65	125	35	65	50	98	16	43	23	66	56	28	18	24	85	60	37	64	70	48	7	64	32
ENSG00000095574	94	12	1	13	32	32	27	24	0	2	4	242	8	9	13	8	1	20	18	18	0	60	24	38	39	27	26	22	25	12	6	62	77
ENSG00000095585	78	28	30	6	26	1	16	18	27	30	11	1	22	52	6	23	2	8	28	0	5	13	26	5	8	20	45	7	15	9	9	16	4
ENSG00000095587	0	0	0	1	1	4	1	1	1	0	12	0	0	0	1	5	0	1	1	0	0	0	0	4	0	1	6	0	1	1	31	1	1
ENSG00000095596	7	33	2	1	56	28	4	17	1	156	13	1	16	6	16	30	17	12	3	11	18	6	4	10	5	16	3	5	17	13	9	35	5
ENSG00000095627	0	0	0	7	3	5	6	0	0	31	0	3	0	0	0	58	0	9	1	0	0	0	12	12	0	14	0	0	0	7	0	0	0
ENSG00000095637	4	0	1	0	0	25	5	0	14	46	8	2	0	0	5	3	1	6	6	24	15	0	0	1	4	0	10	0	5	16	4	3	12
ENSG00000095739	42	61	0	46	26	57	64	60	29	45	1	107	24	11	14	177	45	62	28	8	29	0	26	21	15	32	20	2	16	55	4	0	124
ENSG00000095752	3	24	5	0	1	39	0	0	4	0	0	0	17	0	0	0	31	16	0	0	0	46	30	0	0	0	0	16	0	8	2	29	0
ENSG00000095787	257	218	651	419	416	360	389	369	376	293	488	351	333	335	342	477	239	345	455	209	551	393	293	478	488	462	1438	532	380	292	336	928	258
ENSG00000095794	47	1	86	325	172	242	73	60	103	139	139	217	50	60	105	90	107	176	84	0	105	339	30	420	618	193	1184	710	129	176	187	1175	242
ENSG00000095906	42	142	10	21	67	113	75	39	82	38	54	109	102	233	40	95	214	96	47	79	60	110	56	53	60	51	76	63	116	114	271	26	11
ENSG00000095951	8	99	134	106	51	156	96	30	90	7	84	2	88	91	48	146	98	76	56	45	94	217	72	91	115	55	354	68	17	24	9	218	70
ENSG00000095970	162	44	1	5	5	39	8	0	16	0	27	3	3	138	16	4	17	14	0	0	61	188	42	37	98	2	27	22	0	12	11	108	1
ENSG00000096006	0	0	0	0	0	23	0	0	0	0	0	0	23	0	0	0	0	0	0	0	8	1	0	0	24	0	0	29	0	0	0	18	34
ENSG00000096060	10	43	124	87	51	66	52	65	18	53	82	35	27	70	49	46	6	69	70	150	54	106	91	251	64	126	258	71	47	82	119	234	213
ENSG00000096063	169	69	186	128	95	107	147	105	114	175	166	142	65	131	128	50	132	172	104	18	57	168	63	123	109	115	439	196	132	86	65	158	310
ENSG00000096070	3	15	4	41	66	75	69	24	26	103	39	0	6	7	30	233	153	28	73	111	44	29	26	22	22	4	6	7	40	19	5	45	24
ENSG00000096080	51	128	169	27	79	70	57	61	101	33	180	42	71	117	53	23	104	64	14	60	79	65	92	72	75	43	59	124	119	78	87	139	123
ENSG00000096092	16	3	12	28	60	19	75	83	71	269	29	81	139	201	57	261	64	82	102	343	55	43	203	39	45	94	11	56	73	51	15	9	37
ENSG00000096093	92	22	31	183	30	24	83	86	5	272	23	126	1	94	45	25	16	25	55	249	91	6	38	38	6	36	46	43	17	69	35	27	32
ENSG00000096384	2085	2232	2883	1896	1461	1437	1964	2136	3006	1733	3207	1813	1633	1560	2427	2375	1874	2133	2090	2420	2422	1979	2194	1928	1175	1727	1093	2159	1455	2223	3284	1388	1129
ENSG00000096401	240	87	207	254	158	169	122	179	232	123	181	127	153	119	144	119	79	219	96	133	54	279	7	143	94	139	227	139	124	85	321	173	79
ENSG00000096433	187	350	226	138	145	178	130	106	137	81	120	34	166	101	213	326	142	194	230	232	341	66	257	123	174	105	116	49	270	87	110	42	169
ENSG00000096654	0	0	1	0	18	5	9	7	0	0	8	0	7	1	12	3	1	3	0	0	0	22	0	3	7	0	21	0	0	0	1	14	1
ENSG00000096696	726	1112	2204	880	1418	921	795	742	1190	826	2456	1105	914	948	1031	777	492	944	518	836	741	1748	729	664	695	991	866	1509	957	1021	1764	685	757
ENSG00000096717	61	22	40	19	23	47	6	23	26	55	10	2	55	0	8	6	10	18	25	1	1	40	21	14	12	15	105	53	29	26	218	34	16
ENSG00000096746	101	139	30	195	211	229	137	266	214	176	171	358	127	103	209	545	404	253	241	302	188	474	317	235	145	155	559	133	183	207	15	641	117
ENSG00000096872	82	80	149	61	11	17	71	93	17	200	6	224	3	64	27	2	110	13	13	256	35	1	0	60	48	7	16	62	7	57	23	16	30
ENSG00000096968	67	37	320	25	37	72	58	50	49	87	58	66	47	4	31	4	246	23	27	34	14	108	25	43	128	14	173	49	51	102	28	99	82
ENSG00000096996	0	0	0	0	0	0	0	0	0	0	0	1	0	0	1	0	0	2	0	0	0	30	0	10	13	0	0	0	1	9	0	16	0
ENSG00000097007	27	135	55	55	61	61	111	44	84	185	39	95	138	175	98	35	221	167	174	296	178	95	213	35	93	82	49	32	130	73	239	90	152
ENSG00000097021	99	0	9	3	12	1	9	0	0	0	6	0	20	74	0	4	1	7	0	6	2	9	18	1	8	2	10	2	39	21	1	0	1
ENSG00000097033	130	253	260	327	372	375	322	218	267	118	470	189	244	359	293	372	275	309	301	258	170	209	136	336	305	367	720	248	303	296	348	392	329
ENSG00000097046	0	6	0	0	20	0	4	0	0	0	24	1	0	0	0	12	0	0	0	16	0	0	8	0	3	12	14	9	2	6	0	0	0
ENSG00000097096	0	20	0	0	6	17	11	1	1	0	1	0	2	60	19	2	6	0	12	48	0	24	1	18	16	0	9	0	0	10	6	20	1
ENSG00000099139	1	32	1	49	23	18	15	51	11	78	45	171	19	5	19	9	299	4	53	51	37	137	47	8	10	18	19	6	44	18	11	29	37
ENSG00000099194	69	142	15	44	99	66	100	62	219	3	73	48	172	97	70	182	113	162	169	156	126	38	120	38	92	141	101	107	208	91	194	55	207
ENSG00000099203	59	36	54	49	23	22	28	36	25	1	47	16	13	20	33	49	7	38	29	82	20	28	45	20	24	5	10	60	12	20	108	117	1
ENSG00000099204	1010	972	534	547	753	558	648	364	512	367	484	363	639	592	366	1287	359	566	653	651	643	446	451	536	453	497	204	495	777	555	534	216	263
ENSG00000099219	231	170	132	65	134	78	70	154	91	256	127	66	216	84	80	298	326	110	124	155	213	7	55	84	40	191	17	73	63	58	4	85	114
ENSG00000099246	430	241	107	128	215	194	211	160	146	172	244	120	270	473	207	128	808	243	151	209	272	177	187	206	252	184	254	143	153	195	627	304	65
ENSG00000099250	3	46	24	1	8	69	42	19	38	0	29	2	1	0	3	245	66	29	9	0	0	28	0	6	68	14	14	21	17	8	0	0	0
ENSG00000099251	0	0	0	0	0	3	10	22	4	0	0	0	0	0	0	19	0	3	1	0	0	0	0	0	0	1	0	0	0	0	0	2	0
ENSG00000099260	0	9	160	42	4	5	11	27	4	1	72	57	0	19	15	2	1	9	12	39	13	1	1	13	4	10	12	33	11	40	1	92	482
ENSG00000099282	0	0	1	44	17	17	13	29	74	117	6	6	23	105	85	1038	41	107	110	104	79	154	80	77	13	56	23	27	31	36	16	80	1
ENSG00000099284	5	3	1	0	0	1	2	3	10	0	4	1	7	1	10	5	1	6	0	0	2	11	10	0	6	8	8	10	0	2	1	3	2
ENSG00000099290	161	29	112	44	50	53	19	24	36	14	21	129	34	0	30	8	164	15	18	12	4	3	16	37	81	31	81	41	98	27	6	38	109
ENSG00000099308	2	9	5	65	2	58	1	21	2	1	0	0	9	38	1	22	13	10	48	0	13	60	0	46	19	1	98	34	3	45	38	59	0
ENSG00000099326	43	2	140	25	3	5	6	10	1	0	23	2	0	33	20	6	1	4	24	67	10	0	0	10	4	1	25	4	9	28	9	3	2
ENSG00000099330	339	68	1	12	10	1	15	4	5	20	6	66	8	0	11	12	2	3	15	85	12	26	0	7	7	15	0	0	3	9	2	7	3
ENSG00000099331	2	124	222	130	154	89	84	56	106	44	146	86	25	28	70	166	14	58	51	49	112	197	7	134	93	151	323	66	81	47	185	185	47
ENSG00000099337	42	114	78	81	150	55	61	26	87	20	145	42	57	110	43	171	0	71	28	52	49	132	97	46	119	110	62	68	37	35	53	79	146
ENSG00000099338	0	20	0	11	2	0	0	0	2	1	7	0	0	0	0	2	0	4	0	12	0	0	0	0	0	12	11	0	0	5	0	0	1
ENSG00000099341	193	452	262	260	358	321	365	261	297	171	619	234	363	246	246	491	303	424	283	282	429	197	348	353	323	409	283	254	214	249	360	358	309
ENSG00000099364	3	33	67	29	48	45	62	0	32	1	28	16	20	7	37	150	68	17	45	75	46	10	38	13	25	21	31	29	47	25	14	81	0
ENSG00000099377	7	0	0	0	19	13	1	0	0	0	3	89	1	0	8	1	0	9	3	50	0	1	80	0	58	7	28	2	3	0	3	10	0
ENSG00000099381	125	38	26	25	39	32	27	10	36	1	29	3	36	0	15	60	1	29	20	29	26	131	34	19	6	16	19	67	30	16	8	129	35
ENSG00000099385	0	4	65	10	11	10	12	21	6	68	21	88	13	102	13	29	13	27	6	24	50	9	13	0	32	21	7	8	26	26	0	0	8
ENSG00000099622	394	357	527	451	355	378	487	473	449	575	478	178	446	412	776	739	582	534	659	809	563	495	645	439	584	550	765	429	367	435	776	585	191
ENSG00000099624	6	6	25	4	22	26	15	14	11	2	10	3	30	44	16	12	25	6	15	25	13	61	13	24	14	10	0	11	9	9	2	1	62
ENSG00000099725	6	0	0	46	97	0	0	0	0	116	3	0	0	2	0	0	0	0	0	32	18	36	45	0	64	88	23	47	45	36	2	31	89
ENSG00000099783	456	574	779	722	627	378	433	512	630	214	727	688	600	590	659	717	602	668	672	453	594	584	394	432	494	558	674	697	468	633	383	367	449
ENSG00000099785	5	23	1	2	12	17	16	21	14	37	2	4	55	28	15	4	172	8	18	21	6	29	9	27	36	34	50	28	18	33	8	55	146
ENSG00000099795	239	288	316	122	195	149	211	229	175	93	310	407	401	621	170	225	578	163	126	182	68	69	214	272	497	363	141	236	189	254	236	150	57
ENSG00000099797	7	1	0	18	15	2	5	2	10	0	5	0	7	68	17	1	142	17	18	50	40	1	1	15	35	0	4	2	0	0	0	2	107
ENSG00000099800	221	211	211	154	152	136	148	101	208	105	251	268	172	351	117	111	460	210	131	169	182	370	114	205	226	179	82	301	128	192	98	227	98
ENSG00000099804	184	143	17	103	73	139	144	100	94	56	55	65	146	120	135	229	12	83	90	22	73	158	136	82	205	140	235	187	135	64	185	122	213
ENSG00000099810	92	84	217	56	51	80	39	59	37	221	101	5	102	29	18	64	126	70	51	150	74	72	31	50	68	22	35	109	79	49	28	32	25
ENSG00000099812	83	58	1	44	74	79	24	55	85	39	47	3	90	102	29	118	170	28	72	133	94	119	80	27	42	5	27	57	49	33	96	17	13
ENSG00000099814	376	555	521	265	286	331	346	297	482	660	212	265	478	449	319	457	877	564	623	553	595	483	1334	217	234	351	91	159	641	234	755	343	67
ENSG00000099817	389	420	505	389	246	436	559	438	589	433	335	194	339	325	439	584	466	573	371	209	448	391	469	434	495	456	277	288	374	439	532	990	272
ENSG00000099821	5	0	1	1	2	3	7	2	8	0	5	1	16	2	20	9	1	0	16	9	13	1	0	8	2	0	0	15	0	1	11	0	2
ENSG00000099840	5	3	1	43	3	0	31	0	9	0	18	2	16	0	1	5	1	0	8	28	17	2	1	7	24	0	102	56	11	31	211	21	2
ENSG00000099849	50	79	193	37	44	35	44	60	63	156	47	19	66	22	22	14	73	35	92	183	90	25	49	88	71	17	81	61	65	31	7	86	491
ENSG00000099860	123	315	122	405	539	584	286	181	233	280	182	257	204	94	174	130	545	118	419	91	336	444	278	860	2283	156	2687	436	303	396	725	1995	659
ENSG00000099866	0	0	0	0	0	0	0	0	0	0	6	0	0	0	4	0	4	0	0	0	3	0	0	0	0	0	16	0	0	0	0	41	0
ENSG00000099875	545	416	439	463	511	638	431	319	469	213	299	321	255	495	312	315	390	437	309	283	319	491	462	486	367	443	854	349	513	393	582	847	301
ENSG00000099889	4	27	0	0	3	6	12	11	8	9	0	123	17	21	14	32	0	37	12	143	13	3	9	23	13	8	2	7	11	24	6	11	9
ENSG00000099899	0	58	7	19	7	11	23	2	7	1	19	1	9	19	9	29	23	24	24	24	11	84	35	31	21	0	2	2	33	11	0	30	16
ENSG00000099901	121	30	14	14	26	50	24	18	29	181	31	77	46	122	34	14	2	18	23	30	47	44	32	34	51	59	22	95	19	45	383	10	66
ENSG00000099904	5	10	1	20	21	23	32	12	17	64	8	78	42	37	18	5	93	18	39	46	18	0	58	4	20	15	8	11	46	9	16	33	343
ENSG00000099910	95	98	2	7	23	27	27	28	16	3	13	164	12	25	33	28	34	15	15	60	21	1	65	30	29	44	70	23	32	8	2	44	35
ENSG00000099917	191	75	240	25	38	51	18	43	23	40	70	4	35	82	31	6	123	27	66	45	65	14	58	10	26	27	118	30	15	13	75	83	15
ENSG00000099940	88	154	160	57	100	73	88	68	44	70	143	5	114	54	54	79	87	85	155	71	86	183	128	110	95	128	110	81	187	89	25	204	565
ENSG00000099942	78	32	55	11	35	27	31	36	32	113	46	4	19	90	22	2	125	11	28	15	32	31	55	30	33	45	69	28	15	54	501	33	67
ENSG00000099949	0	22	0	2	3	8	0	2	38	0	0	2	6	0	8	34	0	4	0	0	9	39	16	0	11	0	2	0	15	11	0	0	1
ENSG00000099953	0	0	0	0	3	3	0	0	8	0	0	0	0	0	0	1	0	42	5	0	1	0	8	0	0	0	0	0	0	0	0	0	7
ENSG00000099956	8	70	7	48	47	21	23	26	54	0	83	131	96	65	40	69	19	83	33	186	42	3	106	51	62	55	42	12	43	16	15	54	286
ENSG00000099958	0	0	1	0	0	0	0	1	0	0	0	0	1	0	0	3	1	8	5	0	1	0	1	0	13	3	0	6	14	2	1	0	1
ENSG00000099960	0	7	1	9	35	4	6	18	32	0	9	52	21	0	6	93	1	11	7	69	16	51	0	8	13	0	2	2	1	4	1	3	1
ENSG00000099968	143	127	44	80	85	103	85	54	38	126	50	0	91	159	77	84	307	61	125	59	65	55	66	65	57	97	91	74	63	70	566	99	30
ENSG00000099977	128	72	22	74	35	59	29	64	76	77	64	158	116	47	55	8	448	77	65	273	72	129	189	43	114	105	190	147	43	59	486	204	50
ENSG00000099985	52	70	9	484	360	776	28	13	174	174	116	475	28	2	115	71	181	107	102	0	331	643	106	543	1655	72	1312	553	64	431	677	1559	397
ENSG00000099991	7	20	54	107	20	23	37	27	32	3	30	24	28	58	44	33	6	44	51	59	63	100	31	62	25	8	123	83	7	42	91	134	17
ENSG00000099992	66	27	18	7	45	4	14	14	21	0	25	33	22	26	15	4	219	60	65	84	98	134	59	20	16	34	10	22	15	3	15	62	13
ENSG00000099994	0	0	0	0	0	0	0	0	6	0	3	1	0	0	8	1	5	6	0	0	0	2	17	0	5	0	2	0	0	3	0	0	0
ENSG00000099995	178	158	128	170	131	275	145	159	219	58	79	247	233	121	225	197	43	304	186	209	122	115	132	322	129	168	207	119	236	176	330	418	327
ENSG00000099999	0	1	0	0	8	22	7	0	7	19	9	0	15	19	11	17	53	14	0	0	10	0	0	0	0	13	0	2	15	1	0	2	6
ENSG00000100003	1	42	1	2	21	45	0	4	17	0	22	8	0	52	7	8	10	7	27	0	37	23	28	11	17	0	11	17	14	1	34	0	2
ENSG00000100012	0	0	1	17	0	0	11	0	0	33	0	1	0	0	9	6	1	8	11	0	1	0	0	8	0	0	0	0	1	17	1	0	2
ENSG00000100014	10	29	166	51	74	49	39	51	38	62	88	102	92	49	54	146	102	58	116	14	43	23	115	13	85	21	103	66	46	122	2	110	21
ENSG00000100023	66	21	21	46	86	60	67	68	54	108	35	84	50	6	48	246	157	91	62	0	69	71	52	31	29	48	32	2	106	73	11	60	16
ENSG00000100024	0	0	39	0	0	0	1	1	2	0	4	0	0	0	1	0	30	1	2	0	0	0	0	0	0	2	9	0	0	1	89	12	0
ENSG00000100027	4	0	0	0	0	2	3	14	0	0	11	1	0	0	0	1	0	0	6	25	1	0	0	13	0	0	2	0	0	12	3	21	0
ENSG00000100028	259	323	301	136	165	135	211	192	282	276	360	417	265	583	250	179	47	185	129	257	193	542	308	159	410	273	223	291	298	146	683	251	98
ENSG00000100029	73	34	99	43	15	26	33	34	24	24	60	34	45	3	34	286	8	51	30	76	53	124	17	42	15	28	24	37	35	25	4	20	1
ENSG00000100030	200	177	241	209	299	156	180	235	155	54	186	9	242	128	142	420	117	186	98	117	129	161	98	152	154	243	398	155	166	162	170	257	135
ENSG00000100031	0	0	0	1	0	11	0	0	0	0	0	0	0	0	8	1	0	0	1	0	20	45	0	3	0	1	26	61	1	20	0	53	0
ENSG00000100033	47	94	19	19	28	41	58	14	59	1	131	37	7	62	44	233	124	29	51	53	86	19	43	27	0	56	8	0	7	10	6	2	0
ENSG00000100034	15	45	49	164	56	98	61	100	80	2	63	31	20	1	46	80	45	80	87	40	93	127	81	168	80	57	301	157	80	85	235	663	142
ENSG00000100036	36	33	88	14	51	0	17	8	3	1	55	0	0	32	2	20	0	18	0	0	9	0	0	5	12	23	0	0	7	14	0	23	63
ENSG00000100038	0	0	0	2	0	0	10	0	0	0	0	0	0	0	0	1	0	0	0	0	0	0	0	2	0	0	0	0	0	15	0	0	0
ENSG00000100055	89	117	281	641	234	710	98	28	82	7	437	75	47	0	63	103	41	147	94	11	262	309	90	474	788	192	5105	765	71	364	566	1171	528
ENSG00000100056	1	8	49	4	3	7	17	10	0	0	17	2	0	0	3	7	1	3	37	49	0	41	51	18	4	7	21	2	36	3	5	16	2
ENSG00000100058	0	18	62	17	19	33	14	2	11	0	20	85	43	1	2	25	0	35	0	0	2	1	1	15	12	13	13	0	6	3	0	13	15
ENSG00000100060	0	0	0	18	4	0	9	5	12	0	9	1	0	0	0	0	3	8	0	35	28	12	58	7	11	9	46	0	0	0	80	159	22
ENSG00000100065	5	10	73	23	0	9	1	19	25	36	0	2	7	90	6	5	1	6	17	0	48	0	0	2	0	2	3	16	0	12	1	0	15
ENSG00000100068	0	0	0	0	11	0	0	1	0	64	0	0	0	0	1	1	0	4	12	0	0	0	0	0	9	2	0	0	0	0	0	17	1
ENSG00000100075	32	77	10	16	17	9	16	8	18	3	12	1	47	171	16	83	19	23	16	63	42	20	7	20	28	28	3	0	47	10	5	0	15
ENSG00000100077	0	21	7	12	1	41	2	6	7	1	7	1	18	0	30	29	129	21	13	10	13	27	14	9	43	2	18	49	7	5	3	39	1
ENSG00000100079	0	7	0	0	3	22	0	0	0	0	1	1	12	0	0	1	28	2	0	0	7	0	1	2	0	2	11	2	0	7	0	0	0
ENSG00000100083	125	141	191	151	233	148	188	162	148	227	96	87	130	222	101	147	107	141	148	105	208	239	76	144	119	91	169	156	283	170	176	272	134
ENSG00000100084	2	0	0	2	11	5	22	2	2	1	8	0	19	0	6	9	49	93	31	20	71	16	4	3	38	5	14	0	0	7	44	44	16
ENSG00000100092	43	35	30	33	27	22	54	45	59	0	38	2	31	20	63	34	46	62	83	0	9	56	27	15	51	102	78	33	20	51	170	127	121
ENSG00000100097	43	0	125	0	1	58	2	2	22	0	37	1	7	48	13	0	8	16	2	14	3	21	5	30	19	10	49	9	11	3	13	16	21
ENSG00000100099	251	139	113	133	118	61	57	57	77	21	73	3	53	154	54	46	36	55	55	46	41	134	63	56	52	18	23	73	114	67	594	70	41
ENSG00000100100	579	915	199	149	296	236	380	250	294	457	115	247	644	380	320	307	565	290	222	295	513	181	355	265	481	338	225	120	553	220	375	104	272
ENSG00000100104	35	0	244	0	16	8	5	10	28	40	34	3	23	27	25	9	1	15	9	0	3	13	33	5	0	4	0	12	10	20	1	0	20
ENSG00000100105	70	48	249	52	54	35	27	60	61	247	26	3	68	64	50	13	47	58	53	58	141	116	133	58	107	41	25	61	79	29	1495	106	43
ENSG00000100106	109	24	153	25	20	9	30	17	24	35	45	2	24	54	44	5	9	42	20	135	91	137	310	29	50	27	119	14	61	27	469	86	28
ENSG00000100109	34	24	107	35	68	83	23	57	30	21	31	5	54	3	18	302	0	22	38	0	50	114	8	4	61	0	12	9	39	53	2	18	12
ENSG00000100116	5	3	1	3	0	12	2	1	0	0	10	1	6	0	14	9	1	6	0	20	1	23	4	25	6	5	16	2	1	15	1	0	2
ENSG00000100124	154	23	16	64	37	22	33	47	10	212	38	61	14	41	9	3	7	20	55	114	32	31	8	55	7	17	10	31	24	71	352	33	179
ENSG00000100129	0	0	0	0	0	0	0	0	0	0	0	0	0	0	0	0	0	3	14	0	0	0	0	0	0	0	0	0	0	0	0	0	0
ENSG00000100138	120	208	410	76	83	82	101	205	153	228	318	116	228	263	120	111	121	133	165	192	217	288	188	169	164	238	94	202	76	145	18	379	334
ENSG00000100139	155	72	73	46	52	76	22	2	43	10	79	114	8	42	42	36	0	39	52	15	21	11	82	26	41	31	90	24	53	50	192	30	19
ENSG00000100146	0	11	0	0	0	0	0	0	0	0	0	0	6	0	1	1	0	6	0	0	0	0	0	0	0	0	0	0	1	0	0	0	0
ENSG00000100147	0	0	0	0	0	5	0	0	0	0	11	0	8	41	3	0	0	1	0	0	0	0	0	6	0	0	2	4	0	0	30	0	4
ENSG00000100150	5	1	1	0	6	15	13	4	0	0	12	155	31	0	11	7	1	9	11	52	6	29	4	1	14	8	0	2	8	19	5	0	17
ENSG00000100151	37	47	67	15	21	37	7	5	18	16	16	1	13	55	18	11	2	7	10	90	27	49	14	3	18	8	0	13	20	8	11	4	21
ENSG00000100154	0	0	8	4	18	4	3	15	11	0	1	2	0	0	7	2	58	0	0	2	0	1	12	0	0	18	0	0	4	0	0	0	1
ENSG00000100162	9	0	0	1	4	2	1	0	0	0	1	0	14	2	12	0	104	0	4	57	1	1	18	4	0	14	0	23	20	1	0	18	37
ENSG00000100170	38	79	187	15	38	18	14	25	45	0	70	84	42	105	62	24	0	8	0	0	26	78	37	2	72	25	28	2	7	4	2	60	8
ENSG00000100181	2	0	32	2	2	18	13	61	11	0	8	0	48	27	2	14	22	15	15	0	87	12	8	9	0	43	0	5	2	0	1	0	85
ENSG00000100196	1	43	2	9	9	4	5	7	13	0	0	3	0	179	5	16	28	12	33	47	10	1	0	6	23	20	49	6	11	4	7	1	3
ENSG00000100201	803	1106	462	895	1014	985	967	1131	947	1065	573	412	837	374	1201	1186	1043	1050	1495	1089	866	858	979	758	640	864	1706	673	1347	688	1354	1344	1116
ENSG00000100206	0	18	0	2	0	3	0	0	0	0	0	1	29	0	0	1	0	10	0	0	1	0	0	8	0	0	2	0	1	6	0	0	8
ENSG00000100207	147	84	19	87	147	91	107	73	82	85	110	62	94	79	82	89	221	111	122	76	106	55	98	192	114	72	92	114	100	147	246	127	184
ENSG00000100209	19	44	7	7	32	23	15	38	11	0	3	1	22	3	32	184	6	22	28	0	7	6	0	0	62	6	2	7	32	23	8	0	15
ENSG00000100211	17	0	30	88	11	12	53	112	29	166	12	0	23	2	13	249	7	25	37	282	86	1	83	37	8	49	5	69	23	36	27	14	29
ENSG00000100216	136	179	36	68	135	105	137	99	236	206	196	227	235	367	154	355	124	109	107	184	101	110	148	124	169	209	87	67	176	151	168	27	61
ENSG00000100218	83	0	1	34	2	0	18	16	0	0	3	1	0	1	16	5	1	0	0	91	1	0	1	10	0	5	0	20	0	27	13	0	2
ENSG00000100219	1459	2656	2228	515	1154	867	1371	850	2399	1636	1370	2672	1879	1682	1411	1066	2935	1060	2166	3175	1219	2406	2638	1351	2559	2629	1364	997	1621	1192	1453	776	577
ENSG00000100220	7	230	79	95	185	119	104	124	220	149	231	99	242	328	121	281	127	153	330	156	247	133	232	103	180	227	161	144	213	214	379	149	282
ENSG00000100221	59	179	205	204	211	258	91	92	139	54	196	42	173	70	88	66	394	161	203	163	299	470	83	303	170	163	570	115	207	175	278	1220	269
ENSG00000100225	391	431	279	166	165	337	174	356	284	271	223	251	399	564	239	307	237	277	218	218	256	253	270	173	317	261	175	330	391	184	578	238	72
ENSG00000100226	34	53	137	162	104	74	59	78	35	122	43	48	69	21	59	131	27	83	73	68	54	77	90	75	60	49	246	212	55	75	202	166	11
ENSG00000100227	120	71	208	34	54	82	60	69	132	123	87	48	31	70	54	25	51	110	37	178	69	67	75	75	32	52	44	70	79	62	331	143	35
ENSG00000100228	1	0	1	31	0	8	16	16	0	73	0	58	2	1	7	7	1	2	19	78	36	2	0	4	4	3	10	0	0	17	5	3	2
ENSG00000100239	305	44	1	28	44	14	32	44	43	4	33	0	44	119	17	50	257	39	76	29	84	83	169	42	34	52	83	70	58	26	304	82	11
ENSG00000100241	133	79	10	165	111	151	56	94	96	107	101	135	49	69	101	133	152	177	109	53	130	104	219	99	30	69	39	113	59	146	56	134	195
ENSG00000100242	204	354	78	164	122	217	210	177	208	179	131	167	207	97	154	354	9	276	188	198	307	258	389	229	301	236	460	179	226	148	361	589	445
ENSG00000100243	304	347	285	158	184	189	212	173	223	255	169	104	234	387	219	347	229	241	315	322	345	239	286	214	212	311	303	216	236	151	433	188	46
ENSG00000100246	88	50	81	118	29	40	130	63	68	218	16	218	19	34	108	98	37	75	51	283	34	33	198	98	47	103	18	57	46	86	44	26	34
ENSG00000100258	107	48	149	14	13	41	7	0	12	10	22	8	11	0	23	7	30	8	27	74	74	24	1	36	15	14	50	69	24	6	6	46	2
ENSG00000100263	91	24	171	9	16	17	14	15	28	112	17	1	0	33	11	23	2	11	15	0	11	6	7	20	41	15	38	59	7	2	2	16	4
ENSG00000100266	116	61	341	99	194	237	211	44	131	124	85	139	105	224	227	61	69	105	303	227	245	162	214	173	121	206	693	215	233	107	201	655	293
ENSG00000100271	22	0	0	27	0	19	1	0	6	0	1	0	0	33	3	1	6	12	17	39	3	0	0	3	12	1	0	0	2	5	0	13	16
ENSG00000100280	588	335	350	116	217	204	189	119	332	257	135	391	310	162	171	230	314	198	206	281	288	283	509	223	161	239	59	150	252	157	145	147	54
ENSG00000100281	66	90	69	75	23	85	100	39	68	61	98	91	53	98	69	35	76	32	60	226	53	59	24	74	85	75	110	91	81	30	12	60	192
ENSG00000100284	85	116	188	140	140	214	145	55	79	83	108	2	145	122	109	106	100	122	101	200	100	185	187	135	187	103	503	66	70	135	73	602	269
ENSG00000100288	1	6	93	19	24	23	26	14	9	1	2	1	21	15	14	12	25	22	26	0	34	26	87	5	7	13	80	27	11	27	17	70	22
ENSG00000100290	60	124	218	55	63	130	16	119	39	70	51	4	68	231	23	83	217	54	52	84	107	147	46	97	106	26	88	106	108	96	5	110	29
ENSG00000100292	87	262	465	291	283	200	261	230	196	87	422	72	77	145	158	120	266	215	172	48	445	236	194	234	182	166	250	98	158	184	263	493	570
ENSG00000100294	1	0	141	17	2	5	3	24	0	50	5	1	23	34	4	8	1	11	21	0	11	2	3	4	11	0	48	29	11	10	6	3	2
ENSG00000100296	7	11	174	47	79	20	12	11	17	1	57	88	28	148	9	1	100	43	63	52	1	30	76	53	30	25	130	88	10	35	6	137	114
ENSG00000100297	140	8	11	14	2	9	9	11	25	0	23	4	6	32	11	7	1	19	5	19	17	101	46	19	10	24	3	23	16	10	229	105	2
ENSG00000100299	0	41	64	47	68	31	52	16	30	56	18	69	20	5	63	92	4	22	39	45	25	13	42	72	44	61	149	112	59	13	54	233	33
ENSG00000100300	490	340	383	199	411	320	478	483	695	294	807	451	669	338	464	498	1009	480	377	536	737	506	653	444	630	616	1180	453	428	438	535	929	185
ENSG00000100304	27	121	113	38	73	133	98	27	90	37	147	51	118	81	54	277	200	149	84	78	139	185	148	85	88	147	32	34	96	124	20	111	25
ENSG00000100307	96	48	66	109	75	48	94	2	58	227	6	80	56	15	58	90	0	37	102	84	117	94	154	75	50	50	49	30	61	18	67	142	33
ENSG00000100311	0	0	1	2	4	13	0	7	0	0	1	0	0	0	0	3	1	4	0	0	4	0	0	0	0	7	0	0	5	0	1	0	1
ENSG00000100316	356	287	245	187	273	233	378	270	249	221	424	166	356	167	584	525	293	543	268	505	332	179	196	251	319	587	145	277	249	227	645	269	240
ENSG00000100319	0	23	0	13	1	30	10	23	9	1	12	0	25	7	5	2	79	15	1	0	9	78	30	15	0	28	60	44	16	3	3	52	272
ENSG00000100320	209	138	428	65	88	99	49	84	74	100	68	54	123	286	55	22	98	70	84	360	129	418	144	88	103	54	158	66	152	93	46	30	129
ENSG00000100321	29	60	89	11	54	52	16	18	62	1	22	79	5	61	20	16	2	31	57	0	12	140	53	12	14	39	17	13	17	16	30	46	26
ENSG00000100324	5	4	10	32	11	8	18	5	24	24	8	300	7	10	8	5	1	19	15	0	34	24	27	11	30	18	78	18	33	12	5	57	145
ENSG00000100325	58	8	31	48	67	26	38	38	42	263	46	183	48	53	44	7	762	29	149	357	35	116	33	26	31	47	37	22	37	49	27	59	32
ENSG00000100330	7	39	50	133	105	68	114	165	40	33	91	86	44	60	107	152	55	115	122	45	227	123	7	130	117	61	239	129	132	107	159	149	190
ENSG00000100335	109	212	137	123	87	136	126	107	154	56	104	179	50	208	94	354	216	136	122	88	198	98	98	137	95	115	86	86	122	104	17	68	31
ENSG00000100336	34	0	107	3	2	6	14	6	15	0	8	0	0	0	0	4	1	2	3	0	10	3	7	9	31	19	7	12	0	9	1	76	1
ENSG00000100342	786	1330	1504	373	335	634	504	334	376	294	796	692	907	543	375	143	550	290	353	249	697	1148	401	414	640	189	833	349	334	618	424	255	625
ENSG00000100344	0	0	0	0	1	8	1	1	4	0	0	0	0	0	1	0	0	0	0	0	8	0	0	0	0	0	0	0	5	0	4	0	6
ENSG00000100345	263	687	639	606	612	583	436	245	651	285	429	559	385	299	565	456	399	634	355	427	514	1126	641	477	599	456	1523	911	561	412	286	1113	512
ENSG00000100347	154	34	41	12	17	9	38	18	12	1	25	118	16	51	23	7	21	23	30	64	22	12	7	27	35	38	40	6	45	10	18	46	17
ENSG00000100348	107	54	86	63	74	106	80	106	88	74	175	173	67	168	44	265	261	105	83	105	98	105	104	115	167	74	148	199	108	89	110	190	1
ENSG00000100350	6	11	0	11	1	8	0	6	0	0	0	23	14	37	6	0	5	28	0	0	1	16	0	2	0	6	2	0	1	1	37	0	0
ENSG00000100351	0	0	0	0	0	6	8	1	0	0	0	0	2	0	1	1	0	1	0	0	0	14	1	0	9	0	2	0	0	13	0	0	1
ENSG00000100353	565	383	178	250	235	230	370	252	292	252	392	221	500	254	344	906	501	293	265	221	247	277	350	335	301	436	363	212	298	387	577	256	31
ENSG00000100354	488	491	516	619	515	492	565	311	391	322	369	590	316	563	511	520	354	511	596	175	454	325	433	417	407	283	690	610	472	442	122	597	801
ENSG00000100359	317	136	14	180	285	194	207	88	234	181	155	150	155	238	149	453	464	232	256	448	158	42	160	152	262	229	107	81	197	236	667	148	55
ENSG00000100360	56	21	2	66	31	5	27	56	20	131	13	4	13	71	37	25	376	17	19	147	17	6	36	25	47	14	27	50	8	26	41	79	5
ENSG00000100364	310	122	118	130	90	103	215	109	172	68	148	41	196	126	175	165	273	321	76	185	224	81	174	160	148	195	141	95	231	192	303	104	188
ENSG00000100365	42	21	324	627	162	310	10	33	72	44	203	134	56	48	98	56	40	75	56	0	201	271	40	527	477	150	1993	531	7	238	21	1318	265
ENSG00000100368	50	0	27	97	116	107	2	66	36	2	73	55	1	0	5	14	42	7	42	0	42	111	7	106	187	47	799	209	5	178	5	302	80
ENSG00000100372	97	32	15	17	17	37	7	18	14	103	33	1	25	24	17	18	29	19	14	37	32	83	36	21	12	38	31	37	23	16	2	29	51
ENSG00000100373	0	0	0	0	0	0	0	0	12	10	0	0	0	0	0	0	0	0	0	0	0	0	0	4	0	0	0	0	0	0	0	0	0
ENSG00000100376	147	40	10	19	27	37	58	15	27	0	6	4	51	17	15	334	9	81	139	0	94	17	35	26	48	55	26	11	55	42	81	6	15
ENSG00000100379	75	26	26	21	14	7	24	19	8	0	1	65	0	13	5	4	1	34	2	24	2	0	13	34	23	8	3	0	7	21	4	69	25
ENSG00000100380	619	281	783	200	224	244	211	365	293	268	258	626	258	223	371	241	442	227	191	340	277	364	242	214	273	227	318	273	203	253	75	308	68
ENSG00000100385	0	0	0	0	0	1	2	4	4	0	0	0	0	0	3	2	1	2	1	0	20	25	0	0	20	0	0	0	7	0	1	3	1
ENSG00000100387	217	150	485	126	208	188	201	225	232	204	269	369	384	206	137	238	31	220	250	250	181	381	217	134	365	213	172	276	153	119	533	228	71
ENSG00000100393	244	295	446	212	340	352	122	194	195	283	288	636	246	172	142	109	50	165	118	195	76	358	198	222	301	118	706	376	264	305	161	547	236
ENSG00000100395	0	19	198	9	32	8	9	2	27	43	28	63	14	93	19	6	1	8	16	23	10	47	8	12	18	5	15	16	26	35	5	13	30
ENSG00000100399	0	0	0	4	4	4	10	5	13	0	0	5	6	0	15	101	0	10	9	18	7	0	29	18	0	10	5	10	0	5	6	0	1
ENSG00000100401	303	87	128	103	134	102	83	62	95	92	143	83	72	109	77	183	21	83	63	119	51	173	133	111	83	146	75	76	83	77	98	108	20
ENSG00000100403	385	167	15	13	69	36	34	20	29	86	18	4	19	156	45	41	73	63	76	24	59	67	197	41	20	18	23	4	44	14	4	55	38
ENSG00000100410	0	80	68	34	72	93	26	67	55	117	69	71	128	46	88	174	83	61	33	88	54	73	71	91	71	130	96	61	93	44	6	112	113
ENSG00000100412	278	219	122	71	67	53	85	83	137	176	140	427	81	306	93	10	501	91	190	524	242	260	208	98	90	113	100	46	112	72	207	235	107
ENSG00000100413	153	2	1	5	8	10	11	1	10	0	16	5	8	147	16	12	25	15	27	15	50	10	86	14	13	1	3	12	15	4	12	1	3
[truncated: 17,155 more rows]
