# Supplementary material for: Inflammatory pathways are upregulated in the nasal epithelium in patients with idiopathic pulmonary fibrosis
Source: Respir Res. 2018 Nov 26;19:233. doi: 10.1186/s12931-018-0932-7 (PMC6257973; doi:10.1186/s12931-018-0932-7)
Supplement: Supplementary file 5 — Table S6. Differentially expressed genes obtained using DESeq and EdgeR. (ZIP 36 kb) [file 12931_2018_932_MOESM5_ESM.zip]

Archive with 1 entries (1 files):
- Additional Table S6.xls
