# Supplementary material for: Inflammatory pathways are upregulated in the nasal epithelium in patients with idiopathic pulmonary fibrosis
Source: Respir Res. 2018 Nov 26;19:233. doi: 10.1186/s12931-018-0932-7 (PMC6257973; doi:10.1186/s12931-018-0932-7)
Supplement: Supplementary file 5 — Table S6. Differentially expressed genes obtained using DESeq and EdgeR. (ZIP 36 kb) [file 12931_2018_932_MOESM5_ESM.zip › Additional Table S6.xls]

## Sheet: TableSupp6
Supplementary Table 6. Differentially expressed genes obtained using DESeq and EdgeR
ensembl_gene_id	logFC1	FDR1	logFC2	FDR2	logFC3	FDR3	logFC4	FDR4	entrezgene	symbol	chr	start_pos	end_pos	gene_biotype
ENSG00000230923	7.8805	5.30834e-08	7.88233	1.6621e-07	7.84577	0.000685539	7.4816	0.0394685	150992	LINC00309	2	64185078	64205485	lincRNA
ENSG00000198216	6.72724	4.13615e-05	5.26146	0.00105001	5.19432	0.000740809	6.65288	0.00488342	777	CACNA1E	1	181413102	181808084	protein_coding
ENSG00000230438	6.50689	9.5104e-06	6.46302	2.13518e-05	6.43982	9.16854e-05	6.54305	0.00217105	NA	SERPINB9P1	6	2854657	2881407	lincRNA
ENSG00000241157	5.95803	7.11854e-05	6.07012	1.70686e-05	6.05946	9.16854e-05	6.53087	9.72455e-05	NA		17	60245288	60245647	processed_pseudogene
ENSG00000089250	6.38618	9.26322e-05	6.08313	0.000174098	6.06192	0.000149161	6.53056	0.0227539	4842	NOS1	12	117208142	117452170	protein_coding
ENSG00000250442	6.19061	9.5104e-06	5.74849	2.13518e-05	5.68131	0.000146321	6.07938	0.00151296	NA	EIF3KP3	4	116043407	116044045	processed_pseudogene
ENSG00000205002	5.07646	0.00143138	5.29141	0.000264108	5.37208	0.000536891	6.06532	0.000687554	441376	AARD	8	116938199	116944487	protein_coding
ENSG00000244482	5.4707	0.000201319	6.49197	2.59001e-05	6.36144	0.000101071	5.91401	0.000927926	79168	LILRA6	19	54236592	54242791	protein_coding
ENSG00000186188	5.94526	4.88437e-05	5.2966	0.000514356	5.27883	0.000631629	5.85035	0.000817476	338557	FFAR4	10	93566665	93604480	protein_coding
ENSG00000244681	6.00084	0.00031362	5.66606	0.00188108	5.4159	0.000552632	5.79796	0.0327529	100287639	MTHFD2P1	3	95654423	95683193	transcribed_processed_pseudogene
ENSG00000219274	4.90391	0.00640387	4.9935	0.00384086	4.88688	0.00181117	5.68046	0.0083164	NA	RPS20P2	16	1329078	1329777	processed_pseudogene
ENSG00000197099	4.95724	0.0111424	5.17925	0.00165934	5.1019	0.00063869	5.6182	0.035218	NA		3	186579476	186772986	antisense_RNA
ENSG00000228695	5.35748	0.00272735	5.06795	0.00180667	5.01698	0.000878695	5.52189	0.020907	51716	CES1P1	16	55760566	55793960	transcribed_unprocessed_pseudogene
ENSG00000241061	5.01209	0.000293178	5.00297	0.000610415	4.90104	0.00107417	5.471	0.00898467	NA	RPL5P1	15	24908932	24909825	processed_pseudogene
ENSG00000128655	4.83838	0.0121592	5.05992	0.0177245	4.91102	0.00425639	5.42805	0.0284934	50940	PDE11A	2	177623252	178072755	protein_coding
ENSG00000273855	4.60933	0.0135705	4.6826	0.0191334	4.4946	0.00519989	5.15005	0.0394685	NA		15	40285468	40285909	sense_intronic
ENSG00000189056	4.23757	0.0449951	4.47358	0.0419474	4.58083	0.00904239	5.11329	0.0327529	5649	RELN	7	103471784	103989516	protein_coding
ENSG00000279719	5.0215	0.000769222	5.24312	0.00214786	5.06034	0.0011049	5.01745	0.0261955	NA		15	79989905	79990606	TEC
ENSG00000164821	4.99153	0.0027406	4.90017	0.0056433	4.86888	0.00148135	4.94576	0.0145695	1669	DEFA4	8	6935822	6938338	protein_coding
ENSG00000277001	4.73759	0.00321627	4.23146	0.00394787	4.306	0.00443356	4.93204	0.00770607	NA		5	91314716	91314997	misc_RNA
ENSG00000168995	4.01894	0.0426683	4.26941	0.0185294	4.15037	0.00519989	4.63992	0.028998	27036	SIGLEC7	19	51142299	51153526	protein_coding
ENSG00000240634	5.00874	0.00214264	4.25265	0.0242101	4.10646	0.00947801	4.59519	0.0434738	NA		16	28813980	28814673	processed_pseudogene
ENSG00000233461	4.09947	0.0122624	4.07225	0.013076	4.07481	0.00581814	4.45595	0.0117057	NA		1	231522388	231528556	antisense_RNA
ENSG00000171815	3.91443	0.00192741	3.91762	0.00168041	3.87495	0.00517656	4.44924	0.00269863	29930	PCDHB1	5	141051135	141059344	protein_coding
ENSG00000253174	5.72947	4.095e-05	4.36847	0.000404126	4.41386	0.00200178	4.44782	0.0160101	NA		8	41540381	41545044	antisense_RNA
ENSG00000223361	3.7331	0.00669027	3.64328	0.00972686	3.63429	0.0152147	4.32662	0.020907	NA	FTH1P10	5	17353695	17354624	transcribed_processed_pseudogene
ENSG00000199883	3.81901	0.000158734	3.78038	0.000264108	3.77219	0.00400566	4.3054	0.00226221	NA	RN7SKP90	11	16842253	16842587	misc_RNA
ENSG00000074660	3.28292	0.00272735	3.97909	0.000264108	3.94567	0.000883574	4.23632	9.46406e-05	8578	SCARF1	17	1633858	1645747	protein_coding
ENSG00000275302	3.806	0.00029292	3.88574	0.000404126	3.90401	0.00107524	4.05905	0.000866523	6351	CCL4	17	36103590	36105621	protein_coding
ENSG00000277632	3.63386	9.75132e-05	3.85194	0.000105426	3.85496	0.000503239	4.01706	0.000107463	6348	CCL3	17	36088256	36090169	protein_coding
ENSG00000183019	3.80468	0.000279209	3.8049	0.000399565	3.80651	0.00104702	3.9526	0.00107783	199675	MCEMP1	19	7676628	7679826	protein_coding
ENSG00000112182	3.3254	0.0372457	3.39098	0.0346178	3.35592	0.0321967	3.94277	0.0325043	60468	BACH2	6	89926529	90296908	protein_coding
ENSG00000225492	3.10005	0.0216756	3.46997	0.0224625	3.36625	0.0317634	3.65451	0.041615	400759	GBP1P1	1	89407679	89426243	transcribed_unprocessed_pseudogene
ENSG00000196358	3.29725	0.0129222	3.29504	0.0138144	3.31848	0.0162289	3.53392	0.0158124	84628	NTNG2	9	132161676	132244534	protein_coding
ENSG00000167895	2.95392	0.0171054	3.00687	0.0158758	3.00712	0.0253736	3.51678	0.0083164	147138	TMC8	17	78130770	78142968	protein_coding
ENSG00000160999	3.35939	0.0204565	3.35661	0.0206909	3.33962	0.0175423	3.50725	0.0280744	10603	SH2B2	7	102285091	102321711	protein_coding
ENSG00000103257	3.33514	7.11854e-05	3.27216	0.000105426	3.27283	0.000503239	3.48246	9.46406e-05	8140	SLC7A5	16	87830023	87869488	protein_coding
ENSG00000276085	2.9853	0.00655573	3.37435	0.00125628	3.37586	0.00256059	3.38351	0.00399234	6349 / 414062	CCL3L3	17	36194869	36196758	protein_coding
ENSG00000205269	3.07172	0.00594384	3.37162	0.00213513	3.33626	0.00893645	3.38165	0.0145695	100113407	TMEM170B	6	11538278	11583524	protein_coding
ENSG00000123610	3.33839	0.00321654	3.33487	0.00385646	3.34813	0.00538559	3.37898	0.0120608	7130	TNFAIP6	2	151357592	151380048	protein_coding
ENSG00000187116	3.05686	0.00917134	3.31145	0.00217068	3.31737	0.00362283	3.37213	0.00725314	353514	LILRA5	19	54307070	54313139	protein_coding
ENSG00000251230	3.3079	0.0212997	3.33049	0.0264736	3.36584	0.0190626	3.33341	0.0465832	NA	MIR3945HG	4	184844585	184855751	lincRNA
ENSG00000222009	3.04388	0.0130863	3.14095	0.00471995	3.14324	0.00785236	3.29895	0.00695399	149478	BTBD19	1	44808482	44815585	protein_coding
ENSG00000162711	3.1019	0.0271157	3.14141	0.0219921	3.17015	0.0180631	3.26555	0.0184689	114548	NLRP3	1	247416156	247449108	protein_coding
ENSG00000210176	3.24786	0.00211928	3.24836	0.00243995	3.26654	0.00410881	3.24206	0.00798669	NA	MT-TH	MT	12138	12206	Mt_tRNA
ENSG00000126262	3.04717	0.00518248	3.13307	0.00305577	3.13577	0.0046042	3.22472	0.00777255	2867	FFAR2	19	35443907	35451767	protein_coding
ENSG00000174123	2.68973	0.0441579	3.01539	0.01792	3.02329	0.0238601	3.195	0.0171357	81793	TLR10	4	38772239	38782990	protein_coding
ENSG00000102524	3.02702	0.000115636	3.01142	0.000202741	3.01016	0.000503239	3.08721	0.000565645	10673	TNFSF13B	13	108251240	108308484	protein_coding
ENSG00000128340	3.01634	0.000242026	2.99057	0.000420607	2.99031	0.00097244	3.08488	0.00090812	5880	RAC2	22	37225261	37244448	protein_coding
ENSG00000164691	2.91892	0.00557216	2.96736	0.00431357	2.97057	0.00555065	3.08471	0.00962844	117289	TAGAP	6	159034468	159045152	protein_coding
ENSG00000122122	2.9066	0.0134995	2.89358	0.0152054	2.89721	0.017704	3.072	0.012241	54440	SASH3	X	129779979	129795201	protein_coding
ENSG00000182782	2.76076	0.00082888	2.82194	0.000830892	2.81818	0.0016798	2.93828	0.000491896	338442	HCAR2	12	122701293	122703343	protein_coding
ENSG00000255398	2.85322	0.0133786	2.90086	0.011662	2.90671	0.0132758	2.93235	0.0227984	8843	HCAR3	12	122714756	122716892	protein_coding
ENSG00000062282	2.66365	0.0293727	2.84302	0.0128408	2.84897	0.0125269	2.92709	0.0227539	84649	DGAT2	11	75759512	75801535	protein_coding
ENSG00000089351	2.59589	0.0234403	2.74918	0.013076	2.76216	0.0163777	2.92653	0.00770948	57655	GRAMD1A	19	34994784	35026471	protein_coding
ENSG00000157350	2.79765	0.0151306	2.74267	0.0226341	2.77254	0.0231161	2.84588	0.0149322	6483	ST3GAL2	16	70375978	70439237	protein_coding
ENSG00000120217	2.74609	0.000133801	2.76074	0.000202741	2.76891	0.0011049	2.84178	0.000256901	29126	CD274	9	5450503	5470566	protein_coding
ENSG00000140379	2.79126	0.00307773	2.78641	0.00363478	2.78668	0.0041925	2.83446	0.00838823	597	BCL2A1	15	79960889	79971446	protein_coding
ENSG00000142102	2.80553	0.00440718	2.78168	0.0112226	2.77923	0.018622	2.81717	0.0120013	80162	PGGHG	11	289135	296107	protein_coding
ENSG00000200913	2.90419	0.0137186	2.84642	0.0213211	2.85605	0.0235421	2.80503	0.028998	94161	SNORD46	1	44776490	44776593	snoRNA
ENSG00000100055	2.71803	0.00376366	2.70336	0.00356566	2.70344	0.0039686	2.79559	0.00681771	27128	CYTH4	22	37282027	37315345	protein_coding
ENSG00000163464	2.66058	0.0278825	2.78212	0.0152054	2.78686	0.0162365	2.78857	0.0293084	3577	CXCR1	2	218162845	218166995	protein_coding
ENSG00000113368	2.60407	0.0200968	2.59073	0.0206782	2.59418	0.0186514	2.78062	0.023194	4001	LMNB1	5	126776623	126837020	protein_coding
ENSG00000000938	2.46911	0.039148	2.58844	0.0238243	2.59117	0.0221961	2.71968	0.0293084	2268	FGR	1	27612064	27635277	protein_coding
ENSG00000158869	2.62414	0.00753758	2.62011	0.00813257	2.62105	0.00890334	2.69795	0.0160101	2207	FCER1G	1	161215234	161220699	protein_coding
ENSG00000138646	2.4094	0.0154126	2.39087	0.0226341	2.38999	0.0253736	2.69427	0.00838823	51191	HERC5	4	88457117	88506163	protein_coding
ENSG00000119917	2.37538	0.00165742	2.42822	0.00188108	2.42241	0.00223941	2.68863	0.000438693	3437	IFIT3	10	89327894	89340971	protein_coding
ENSG00000090339	2.54229	0.00753758	2.61901	0.00517757	2.61889	0.00697426	2.67675	0.00457635	3383	ICAM1	19	10270835	10286615	protein_coding
ENSG00000103569	2.61414	0.00528108	2.605	0.00592908	2.60517	0.00596668	2.67486	0.0117057	366	AQP9	15	58138169	58185911	protein_coding
ENSG00000119922	2.37192	0.0271931	2.3686	0.0274976	2.37211	0.0236462	2.67467	0.020907	3433	IFIT2	10	89283694	89309276	protein_coding
ENSG00000140030	2.62794	0.0144546	2.63213	0.0152054	2.63437	0.0150415	2.64456	0.0280924	8477	GPR65	14	88005124	88014811	protein_coding
ENSG00000201098	2.6243	0.0347267	2.71109	0.0255649	2.70643	0.0232659	2.63525	0.0310209	6084	RNY1	7	148987136	148987248	misc_RNA
ENSG00000115956	2.50878	0.0067053	2.59347	0.00385646	2.59331	0.00398373	2.63141	0.00884234	5341	PLEK	2	68365173	68397453	protein_coding
ENSG00000152784	2.29845	0.0202524	2.62128	0.00754715	2.62218	0.0113323	2.63126	0.00712939	56978	PRDM8	4	80183879	80204329	protein_coding
ENSG00000202198	2.68648	0.0163346	2.66998	0.0191334	2.68335	0.0261376	2.63093	0.0318697	NA		6	52995620	52995950	misc_RNA
ENSG00000182885	2.54578	0.0223297	2.54319	0.0213628	2.54565	0.0190626	2.62891	0.0298606	222487	ADGRG3	16	57668187	57689378	protein_coding
ENSG00000156127	2.60445	9.81641e-05	2.60635	0.000112262	2.60475	0.000503239	2.60253	9.72455e-05	10538	BATF	14	75522425	75547015	protein_coding
ENSG00000168421	2.6619	0.00669027	2.6127	0.00964039	2.61404	0.0119717	2.57893	0.012241	399	RHOH	4	40191053	40246967	protein_coding
ENSG00000170525	2.42536	0.0012174	2.44276	0.00109651	2.44061	0.00112179	2.57589	0.00164665	5209	PFKFB3	10	6144934	6254644	protein_coding
ENSG00000163421	2.4256	0.0305229	2.47661	0.0201724	2.47737	0.0176331	2.55816	0.0293084	60675	PROK2	3	71771656	71785206	protein_coding
ENSG00000187608	2.2598	0.000353764	2.2521	0.000820093	2.25225	0.00100659	2.55359	0.000107463	9636	ISG15	1	1001138	1014541	protein_coding
ENSG00000154451	2.33007	0.0204178	2.38584	0.0163836	2.3859	0.0148618	2.55242	0.0178507	115362	GBP5	1	89258950	89272804	protein_coding
ENSG00000087157	2.4942	0.00515744	2.49912	0.0051707	2.49827	0.00889554	2.55001	0.00805313	9489	PGS1	17	78378640	78425114	protein_coding
ENSG00000185745	2.38216	0.0080384	2.49788	0.0266824	2.50368	0.0293109	2.54826	0.00599579	3434	IFIT1	10	89392546	89406486	protein_coding
ENSG00000170458	2.45127	0.00338082	2.45766	0.0038822	2.4552	0.00395394	2.52582	0.00641035	929	CD14	5	140631728	140633701	protein_coding
ENSG00000102096	2.3599	0.00170612	2.3554	0.00213923	2.34808	0.00230151	2.51903	0.00275941	11040	PIM2	X	48913182	48919024	protein_coding
ENSG00000131042	2.47216	0.02568	2.47699	0.0263361	2.47953	0.0247675	2.51511	0.0385187	10288	LILRB2	19	54273821	54281184	protein_coding
ENSG00000210112	2.45175	0.0135705	2.50392	0.0116058	2.5042	0.00982048	2.48583	0.0207291	NA	MT-TM	MT	4402	4469	Mt_tRNA
ENSG00000112096	2.39702	0.000498114	2.40091	0.000607928	2.4001	0.000631629	2.4748	0.000952402	6648 / 100129518	SOD2	6	159669057	159762529	protein_coding
ENSG00000137752	2.36821	0.00160659	2.37494	0.00188108	2.37425	0.00342057	2.47474	0.00164665	834	CASP1	11	105025443	105035250	protein_coding
ENSG00000181381	2.24413	0.0131169	2.22826	0.0145532	2.22651	0.0117945	2.46746	0.0108841	91351	DDX60L	4	168356735	168537786	protein_coding
ENSG00000188404	2.29781	0.012133	2.37699	0.00577222	2.37546	0.00527103	2.45616	0.00962844	6402	SELL	1	169690667	169711698	protein_coding
ENSG00000011600	2.41561	0.0123775	2.43321	0.0112529	2.43324	0.00957063	2.45365	0.0196066	7305	TYROBP	19	35904401	35908295	protein_coding
ENSG00000122862	2.38117	0.0263914	2.38646	0.0251461	2.38658	0.0205429	2.4318	0.034974	5552	SRGN	10	69088106	69104811	protein_coding
ENSG00000104856	2.34203	0.000597899	2.32377	0.000893871	2.3178	0.00118634	2.42888	0.000459952	5971	RELB	19	45001430	45038198	protein_coding
ENSG00000121966	2.32825	0.00965146	2.32704	0.0103155	2.32659	0.00763041	2.42459	0.0145695	7852	CXCR4	2	136114349	136118165	protein_coding
ENSG00000110876	2.24532	0.0352557	2.25237	0.0285772	2.25278	0.0233873	2.41444	0.0293084	6404	SELPLG	12	108622277	108633959	protein_coding
ENSG00000028137	2.19482	0.0286358	2.30601	0.0145532	2.30583	0.0104596	2.4089	0.0189044	7133	TNFRSF1B	1	12167003	12209228	protein_coding
ENSG00000108179	2.27197	0.000349148	2.2866	0.00033708	2.28545	0.000467585	2.40476	0.00013746	10105	PPIF	10	79347469	79355337	protein_coding
ENSG00000115271	2.36997	0.0108925	2.33144	0.0108444	2.33032	0.00839591	2.39714	0.0160101	25801	GCA	2	162318840	162371595	protein_coding
ENSG00000185201	2.20281	0.0349983	2.29739	0.0198038	2.29741	0.0152536	2.38244	0.0258801	10581	IFITM2	11	307631	315272	protein_coding
ENSG00000175471	2.08376	0.0210079	2.10937	0.0192969	2.11502	0.0244601	2.37177	0.0083164	79772	MCTP1	5	94703741	95284575	protein_coding
ENSG00000117228	2.19863	0.00027111	2.20854	0.000348393	2.20461	0.000467585	2.35728	9.72455e-05	2633	GBP1	1	89052319	89065360	protein_coding
ENSG00000132965	2.25674	0.0344688	2.27689	0.0307524	2.27802	0.0245159	2.32506	0.0390791	241	ALOX5AP	13	30713478	30764426	protein_coding
ENSG00000170542	2.2418	0.00784229	2.24004	0.00889822	2.24238	0.0104964	2.32372	0.00770607	5272	SERPINB9	6	2887266	2903280	protein_coding
ENSG00000131873	2.27793	0.00544944	2.24316	0.00704506	2.23724	0.00627298	2.30612	0.0043236	22856	CHSY1	15	101175723	101251932	protein_coding
ENSG00000043462	2.23166	0.0282909	2.22881	0.0275737	2.2289	0.0214379	2.30217	0.035218	3937	LCP2	5	170246237	170298227	protein_coding
ENSG00000159840	2.08724	0.00557216	2.06769	0.00596227	2.06429	0.00446041	2.2765	0.00172505	7791	ZYX	7	143381080	143391111	protein_coding
ENSG00000140678	2.12682	0.0474972	2.10317	0.0484595	2.10337	0.0349275	2.26939	0.0435076	3687	ITGAX	16	31355134	31382997	protein_coding
ENSG00000151726	2.20661	0.000341253	2.18709	0.000623513	2.18254	0.000634996	2.24625	0.000256901	2180	ACSL1	4	184755595	184826818	protein_coding
ENSG00000147454	2.00408	0.0243031	2.07407	0.0112226	2.07359	0.00611458	2.24479	0.0108554	51312	SLC25A37	8	23528805	23575463	protein_coding
ENSG00000154589	2.18807	0.0194737	2.1448	0.0264736	2.14234	0.0250948	2.23293	0.0165583	23643	LY96	8	73991352	74029087	protein_coding
ENSG00000140749	2.14164	0.00563411	2.18973	0.0036936	2.1877	0.00297237	2.22386	0.00196734	10261	IGSF6	16	21639537	21652660	protein_coding
ENSG00000136732	2.11288	0.0325186	2.1345	0.0287107	2.13505	0.0362441	2.20416	0.0264086	2995	GYPC	2	126655933	126696675	protein_coding
ENSG00000118503	2.07915	0.00112758	2.09503	0.00105632	2.0939	0.000887207	2.19053	0.000438693	7128	TNFAIP3	6	137867188	137883312	protein_coding
ENSG00000210196	2.17649	0.0216548	2.18526	0.0206909	2.18482	0.0167942	2.17543	0.028998	NA	MT-TP	MT	15956	16023	Mt_tRNA
ENSG00000148926	2.04952	0.0258473	2.07623	0.018389	2.07486	0.0119665	2.15929	0.020907	133	ADM	11	10304680	10307397	protein_coding
ENSG00000185811	2.19659	0.0135705	2.08482	0.0330568	2.08727	0.0352413	2.15612	0.0186795	10320	IKZF1	7	50304124	50405101	protein_coding
ENSG00000196843	2.20121	0.0174851	2.06426	0.0306815	2.06087	0.0229062	2.14797	0.0151852	10865	ARID5A	2	96536743	96552638	protein_coding
ENSG00000136167	2.06769	0.0202524	2.08687	0.016261	2.08628	0.00993647	2.13718	0.020907	3936	LCP1	13	46125920	46211871	protein_coding
ENSG00000146112	2.08188	0.0138732	2.0536	0.0151811	2.05116	0.00915253	2.11513	0.0165839	170954	PPP1R18	6	30676389	30687895	protein_coding
ENSG00000229644	2.04246	0.0349983	2.11764	0.0188251	2.1081	0.0263184	2.11204	0.0249912	NA	NAMPTP1	10	36521721	36524234	processed_pseudogene
ENSG00000253276	2.05519	0.00932395	2.06257	0.00971801	2.05439	0.00914057	2.10803	0.00726012	168455	CCDC71L	7	106656765	106660996	protein_coding
ENSG00000099860	1.99235	0.0121592	2.02157	0.00812551	2.01958	0.00446987	2.09376	0.0114091	4616	GADD45B	19	2476122	2478259	protein_coding
ENSG00000107201	1.80723	0.016667	1.82959	0.0214067	1.83137	0.0206612	2.08123	0.00501138	23586	DDX58	9	32455705	32526324	protein_coding
ENSG00000210144	2.07235	0.0003672	2.07495	0.000544601	2.07094	0.000631629	2.0757	0.000178637	NA	MT-TY	MT	5826	5891	Mt_tRNA
ENSG00000079277	2.13818	0.00292236	2.08424	0.00431357	2.08848	0.00724059	2.073	0.00359524	8569	MKNK1	1	46557408	46616843	protein_coding
ENSG00000171236	2.03607	0.00779368	2.07176	0.00431357	2.06962	0.00263196	2.07173	0.00695399	116844	LRG1	19	4536409	4540474	protein_coding
ENSG00000174125	2.10062	0.0316404	2.07017	0.0366901	2.06923	0.0323907	2.07074	0.0293084	7096	TLR1	4	38790677	38856817	protein_coding
ENSG00000214456	2.14103	0.02568	2.09577	0.0349367	2.0934	0.0296438	2.06832	0.0261955	440503	PLIN5	19	4522531	4535224	protein_coding
ENSG00000095794	2.01699	0.0274527	2.01657	0.0264736	2.01416	0.0183314	2.05254	0.0340213	1390	CREM	10	35126791	35212958	protein_coding
ENSG00000136689	1.8665	0.0135705	1.99147	0.00364691	1.99096	0.0017785	2.03693	0.0009181	3557	IL1RN	2	113107214	113134016	protein_coding
ENSG00000105835	1.96473	0.0135705	1.97484	0.0112226	1.97446	0.00538559	2.03669	0.0122814	10135	NAMPT	7	106248285	106286326	protein_coding
ENSG00000128016	1.99238	0.0216756	1.89943	0.0184197	1.89458	0.0110729	2.02594	0.00712939	7538	ZFP36	19	39406813	39409412	protein_coding
ENSG00000120063	2.07262	0.00104557	2.01174	0.00227147	1.99088	0.00384597	2.02153	0.00164665	10672	GNA13	17	65010715	65056839	protein_coding
ENSG00000169180	1.96053	0.00965146	1.92395	0.013845	1.91497	0.00839187	2.01915	0.00544206	23214	XPO6	16	28097979	28211920	protein_coding
ENSG00000173334	1.86963	0.0152949	1.89702	0.0118356	1.89362	0.00611839	1.98865	0.00473494	10221	TRIB1	8	125430321	125438405	protein_coding
ENSG00000209082	1.94906	0.0196091	1.94779	0.0193032	1.9475	0.00984445	1.98562	0.0199172	NA	MT-TL1	MT	3230	3304	Mt_tRNA
ENSG00000162645	1.85669	0.00453163	1.88194	0.00395854	1.87802	0.0021984	1.98321	0.00114062	2634	GBP2	1	89106132	89150456	protein_coding
ENSG00000137462	1.91669	0.0435989	1.95137	0.0330953	1.94796	0.0235044	1.96961	0.0229681	7097	TLR2	4	153701500	153705699	protein_coding
ENSG00000139946	1.9331	0.00366584	1.91823	0.00447919	1.92562	0.00646343	1.96831	0.00473494	57161	PELI2	14	56117814	56301526	protein_coding
ENSG00000172243	1.93024	0.000699981	1.90212	0.000972611	1.9005	0.000683187	1.96425	0.000256901	64581	CLEC7A	12	10116777	10130258	protein_coding
ENSG00000198814	1.96309	0.00119962	1.92389	0.00226771	1.91639	0.00168386	1.96402	0.000866523	2710	GK	X	30653359	30731456	protein_coding
ENSG00000177105	1.83954	0.0402008	1.90633	0.0264446	1.90488	0.0186514	1.92414	0.0184689	391	RHOG	11	3826978	3840983	protein_coding
ENSG00000121060	1.83466	0.00408402	1.82045	0.0037217	1.81617	0.0017785	1.91297	0.0009181	7706	TRIM25	17	56887909	56914038	protein_coding
ENSG00000116514	1.89795	0.0477341	1.91792	0.0405485	1.91932	0.0407604	1.89979	0.041615	127544	RNF19B	1	32936445	32964685	protein_coding
ENSG00000150977	1.78977	0.0135705	1.78961	0.0145532	1.78569	0.00650838	1.8984	0.00512916	196383	RILPL2	12	123410683	123436717	protein_coding
ENSG00000100034	1.7998	0.0397679	1.80918	0.0300338	1.80029	0.0225799	1.8979	0.0163203	9647	PPM1F	22	21919420	21952837	protein_coding
ENSG00000116679	1.77778	0.0223297	1.78596	0.0201857	1.78486	0.00877018	1.89766	0.0156691	10625	IVNS1ABP	1	185296388	185317329	protein_coding
ENSG00000182541	1.77147	0.000189563	1.76168	0.00033708	1.76015	0.000270767	1.85719	9.72455e-05	3985	LIMK2	22	31212239	31280080	protein_coding
ENSG00000189067	1.76049	0.00965146	1.7688	0.00881355	1.76824	0.00344099	1.84498	0.0024063	9516	LITAF	16	11547722	11636381	protein_coding
ENSG00000277443	1.83323	0.00163648	1.83115	0.00213513	1.82917	0.00104108	1.83868	0.000862023	4082	MARCKS	6	113857362	113863471	protein_coding
ENSG00000153317	1.71067	0.0129299	1.71153	0.0103592	1.70669	0.00552326	1.81619	0.00473494	50807	ASAP1	8	130052104	130443660	protein_coding
ENSG00000141574	1.76905	0.00172455	1.76221	0.00213513	1.75739	0.00114196	1.80758	0.000807401	6398	SECTM1	17	82321024	82334074	protein_coding
ENSG00000110047	1.72313	0.02977	1.71134	0.0300338	1.70997	0.013618	1.80287	0.020907	10938	EHD1	11	64851642	64888296	protein_coding
ENSG00000141298	1.732	0.0474828	1.70223	0.0483749	1.69851	0.028949	1.78615	0.0227539	85464	SSH2	17	29625938	29930276	protein_coding
ENSG00000163162	1.6909	0.0252247	1.69353	0.0228114	1.69104	0.00947801	1.77925	0.00770607	284996	RNF149	2	101271219	101308701	protein_coding
ENSG00000010818	1.71952	0.00349537	1.73338	0.00474953	1.74675	0.00504447	1.76978	0.00216164	3097	HIVEP2	6	142751467	142956698	protein_coding
ENSG00000169403	1.62039	0.00669027	1.62263	0.00721552	1.61647	0.00340694	1.76731	0.00192665	5724	PTAFR	1	28147166	28193936	protein_coding
ENSG00000198858	1.63264	0.0237322	1.65694	0.0177245	1.65471	0.00713296	1.74261	0.0061079	91300	R3HDM4	19	896503	913245	protein_coding
ENSG00000146278	1.68897	0.0119775	1.67626	0.0125825	1.6705	0.00572037	1.73373	0.0055715	10957	PNRC1	6	89080751	89085160	protein_coding
ENSG00000176597	1.69321	0.00449024	1.70177	0.00474953	1.69829	0.00286533	1.72704	0.00300351	84002	B3GNT5	3	183253244	183298504	protein_coding
ENSG00000168310	1.43464	0.0159121	1.5781	0.00852962	1.5982	0.0067934	1.71685	0.00192665	3660	IRF2	4	184387713	184474580	protein_coding
ENSG00000142089	1.72723	0.00138119	1.66487	0.00305577	1.66686	0.00146217	1.7033	0.000807401	10410	IFITM3	11	319669	327537	protein_coding
ENSG00000153310	1.60901	0.00995793	1.60639	0.0105729	1.60353	0.00384597	1.69711	0.0024063	51571	FAM49B	8	129839593	130017129	protein_coding
ENSG00000064932	1.6269	0.0254847	1.56052	0.030278	1.55529	0.014037	1.69169	0.00907568	22904	SBNO2	19	1107636	1174283	protein_coding
ENSG00000102921	1.57997	0.0143611	1.58008	0.0152054	1.58256	0.0067934	1.69023	0.00512213	9683	N4BP1	16	48538726	48620148	protein_coding
ENSG00000072401	1.51132	0.00141262	1.57382	0.00109549	1.56208	0.0011049	1.68734	0.000148311	7321	UBE2D1	10	58334975	58370753	protein_coding
ENSG00000156273	1.67827	0.0494398	1.67849	0.0466862	1.67184	0.0352579	1.68007	0.0292274	571 / 100379661	BACH1	21	29194071	29630751	protein_coding
ENSG00000158805	1.53764	0.0216756	1.52514	0.0219637	1.51825	0.0117822	1.6612	0.0083164	92822	ZNF276	16	89720400	89740903	protein_coding
ENSG00000100906	1.52004	0.0274338	1.54976	0.0188251	1.54918	0.00610342	1.65357	0.00488342	4792	NFKBIA	14	35401511	35404749	protein_coding
ENSG00000021355	1.61206	0.0119775	1.60699	0.0112226	1.60434	0.00400566	1.6486	0.0033287	1992	SERPINB1	6	2832332	2842006	protein_coding
ENSG00000167996	1.59362	0.00254843	1.59003	0.00308642	1.58934	0.0010259	1.61266	0.000866523	2495	FTH1	11	61959718	61967660	protein_coding
ENSG00000162551	1.60937	0.0315493	1.6073	0.0311556	1.60651	0.0179649	1.60509	0.0241671	249	ALPL	1	21509372	21578412	protein_coding
ENSG00000135842	1.5733	0.0349983	1.60918	0.0173449	1.60794	0.00609435	1.60392	0.00775293	116496	FAM129A	1	184790724	184974550	protein_coding
ENSG00000140564	1.4759	0.0173972	1.43755	0.018389	1.43512	0.0065615	1.59617	0.00392897	5045	FURIN	15	90868592	90883458	protein_coding
ENSG00000159128	1.40925	0.0347267	1.40853	0.0347038	1.40776	0.0138849	1.59475	0.00712939	3460	IFNGR2	21	33402896	33479348	protein_coding
ENSG00000125347	1.47885	0.0194737	1.4859	0.0145532	1.48458	0.00438259	1.57926	0.00411832	3659	IRF1	5	132481609	132490798	protein_coding
ENSG00000196954	1.5082	0.0114924	1.49624	0.0112921	1.4933	0.00435044	1.57287	0.00385816	837	CASP4	11	104942866	104969436	protein_coding
ENSG00000103496	1.4799	0.00199684	1.4756	0.00231735	1.47448	0.0012833	1.57188	0.000635711	6810	STX4	16	31032889	31042975	protein_coding
ENSG00000273559	1.39387	0.0151694	1.37327	0.0177245	1.37263	0.00956649	1.54499	0.00567845	54883	CWC25	17	38800434	38825481	protein_coding
ENSG00000132475	1.47125	0.0129661	1.47136	0.0126214	1.47075	0.00379162	1.54477	0.00275941	3021	H3F3B	17	75776434	75785893	protein_coding
ENSG00000077238	1.43738	0.0412796	1.43712	0.0391133	1.43482	0.0156356	1.53403	0.0117113	3566	IL4R	16	27313668	27364778	protein_coding
ENSG00000182022	1.47672	0.0353329	1.45107	0.0381239	1.44441	0.0271568	1.53314	0.0189273	51363	CHST15	10	124007666	124093607	protein_coding
ENSG00000103642	1.48952	0.0135705	1.47064	0.0152054	1.48203	0.0136624	1.51895	0.0102724	114294	LACTB	15	63121800	63142061	protein_coding
ENSG00000139132	1.47103	0.0106849	1.4714	0.0112428	1.46793	0.00618494	1.49118	0.005725	121512	FGD4	12	32399529	32646050	protein_coding
ENSG00000067064	1.48334	0.0349983	1.45401	0.0403477	1.44357	0.0253573	1.49103	0.0268504	3422	IDI1	10	1039908	1049170	protein_coding
ENSG00000096060	1.35829	0.0400691	1.37911	0.0264446	1.38098	0.0225251	1.47855	0.0160897	2289	FKBP5	6	35573585	35728583	protein_coding
ENSG00000104320	1.48372	0.0166866	1.48899	0.0151811	1.48774	0.00781779	1.47259	0.00838823	4683	NBN	8	89933336	90003228	protein_coding
ENSG00000087086	1.46476	0.00170612	1.46553	0.00207047	1.4642	0.000634996	1.4567	0.000438693	2512	FTL	19	48965301	48966878	protein_coding
ENSG00000035681	1.41073	0.0446601	1.41577	0.041381	1.40808	0.0225799	1.43326	0.0259753	8439	NSMAF	8	58583504	58659844	protein_coding
ENSG00000164327	1.49361	0.00136087	1.37427	0.00449149	1.37394	0.00338455	1.43262	0.00101516	253260	RICTOR	5	38937919	39074408	protein_coding
ENSG00000169230	1.39616	0.0475401	1.39956	0.0440024	1.40474	0.027748	1.42787	0.0223867	27166	PRELID1	5	177303774	177306959	protein_coding
ENSG00000264229	1.45062	0.0216756	1.45161	0.0216139	1.45159	0.00650838	1.41682	0.0086529	100151683	RNU4ATAC	2	121530881	121531007	snRNA
ENSG00000185022	1.30814	0.0258397	1.34127	0.016452	1.33889	0.00581814	1.41488	0.00712939	23764	MAFF	22	38200767	38216511	protein_coding
ENSG00000203875	1.41871	0.0171054	1.42966	0.0156771	1.42944	0.00456979	1.40712	0.00581	NA	SNHG5	6	85660950	85678736	processed_transcript
ENSG00000110713	1.47329	0.0325186	1.43627	0.0357692	1.4116	0.0381899	1.40017	0.0318697	4928	NUP98	11	3671083	3797792	protein_coding
ENSG00000221869	1.31476	0.0446601	1.30301	0.04099	1.29898	0.0143888	1.39679	0.0132227	1052	CEBPD	8	47736909	47739086	protein_coding
ENSG00000254087	1.36558	0.0253025	1.36588	0.0258779	1.36277	0.00763041	1.38771	0.00838823	4067	LYN	8	55879813	56014168	protein_coding
ENSG00000266094	1.34224	0.0446601	1.30939	0.0484595	1.30646	0.0171276	1.38605	0.0160548	83593	RASSF5	1	206507530	206589448	protein_coding
ENSG00000185950	1.26778	0.0243613	1.26049	0.0264736	1.26098	0.00753972	1.37927	0.00775293	8660	IRS2	13	109752698	109786568	protein_coding
ENSG00000204592	1.2983	0.0216756	1.30738	0.0185294	1.30691	0.00446041	1.37204	0.00399234	3133	HLA-E	6	30489467	30494205	protein_coding
ENSG00000210049	1.31028	0.0135705	1.34832	0.0109425	1.34738	0.00344099	1.35923	0.00187311	NA	MT-TF	MT	577	647	Mt_tRNA
ENSG00000157557	1.30889	0.00731384	1.32345	0.00537565	1.32025	0.00148812	1.34418	0.00121651	2114	ETS2	21	38805307	38824955	protein_coding
ENSG00000168394	1.2249	0.0433056	1.22801	0.0418258	1.22382	0.0174332	1.33684	0.0139445	6890	TAP1	6	32845209	32853978	protein_coding
ENSG00000234745	1.23092	0.00665344	1.23025	0.00765003	1.23017	0.00175316	1.32715	0.000987621	3106	HLA-B	6	31269491	31357188	protein_coding
ENSG00000112406	1.26726	0.0294101	1.28107	0.0258779	1.27542	0.00947801	1.32388	0.00838823	51696	HECA	6	139135112	139180802	protein_coding
ENSG00000146457	1.36072	0.0243675	1.34345	0.0255649	1.34667	0.0167942	1.3164	0.0119233	9589	WTAP	6	159725585	159756319	protein_coding
ENSG00000157873	1.28433	0.0146221	1.25791	0.0161887	1.26156	0.00839591	1.27458	0.00838823	8764	TNFRSF14	1	2555639	2565382	protein_coding
ENSG00000189077	1.21149	0.0391773	1.21936	0.0370723	1.21529	0.0207341	1.26904	0.0137579	83862	TMEM120A	7	75986837	75994659	protein_coding
ENSG00000152223	1.25078	0.0391773	1.24207	0.0413052	1.24939	0.0341779	1.26238	0.0207291	57724	EPG5	18	45847609	45967274	protein_coding
ENSG00000178719	1.22849	0.00272735	1.22913	0.00334053	1.22817	0.00104702	1.24929	0.000687554	2907	GRINA	8	143990058	143993415	protein_coding
ENSG00000166710	1.15899	0.00391591	1.16753	0.0040838	1.16745	0.00148812	1.19035	0.000256901	567	B2M	15	44711477	44718877	protein_coding
ENSG00000188313	1.19465	0.0351631	1.19346	0.0355636	1.20075	0.0315157	1.18934	0.0199119	5359	PLSCR1	3	146515180	146544864	protein_coding
ENSG00000188186	1.11552	0.0352557	1.11554	0.0351858	1.10649	0.024812	1.15988	0.0136767	389541	LAMTOR4	7	100148907	100155944	protein_coding
ENSG00000158669	1.03938	0.0391773	1.03981	0.0394629	1.04364	0.0260884	1.14058	0.0132227	137964	GPAT4	8	41577187	41625001	protein_coding
ENSG00000109332	1.09698	0.0226215	1.09339	0.0239835	1.09068	0.00515342	1.11385	0.00298648	7323	UBE2D3	4	102794383	102868896	protein_coding
ENSG00000135821	1.07405	0.0135705	1.07321	0.0152054	1.07127	0.00289943	1.10947	0.00298648	2752	GLUL	1	182381704	182392206	protein_coding
ENSG00000158985	0.992944	0.0286745	1.0292	0.018389	1.02613	0.00643057	1.0886	0.00216164	56990	CDC42SE2	5	131245493	131398447	protein_coding
ENSG00000104765	1.08874	0.0349983	1.05894	0.0432962	1.05362	0.0206051	1.02881	0.0185957	665	BNIP3L	8	26382898	26505636	protein_coding
ENSG00000091317	0.988323	0.0460296	0.980085	0.0466862	0.978539	0.0096989	1.00609	0.0086529	54918	CMTM6	3	32481312	32503408	protein_coding
ENSG00000116489	0.94679	0.0456882	0.945263	0.0469559	0.940833	0.0143888	0.9866	0.0083164	829	CAPZA1	1	112619173	112671619	protein_coding
ENSG00000166165	-1.52345	0.0352557	-1.525	0.0349703	-1.53451	0.0209643	-1.55386	0.00712939	1152	CKB	14	103519659	103523111	protein_coding
ENSG00000137337	-3.24154	0.00518248	-3.28372	0.0056433	-3.29794	0.0268733	-3.44302	0.00473494	9656	MDC1	6	30699807	30717889	protein_coding
