# Supplementary material for: Inflammatory pathways are upregulated in the nasal epithelium in patients with idiopathic pulmonary fibrosis
Source: Respir Res. 2018 Nov 26;19:233. doi: 10.1186/s12931-018-0932-7 (PMC6257973; doi:10.1186/s12931-018-0932-7)
Supplement: Supplementary file 6 — Table S7. Gene Ontology: Biological Processes obtained with Toppgene Suite. Table S8. Pathways obtained by Toppgene Suite. (ZIP 79 kb) [file 12931_2018_932_MOESM6_ESM.zip]

Archive with 2 entries (2 files):
- Additional Table S7.xls
- Additional Table S8.xls
