# Supplementary material for: Inflammatory pathways are upregulated in the nasal epithelium in patients with idiopathic pulmonary fibrosis
Source: Respir Res. 2018 Nov 26;19:233. doi: 10.1186/s12931-018-0932-7 (PMC6257973; doi:10.1186/s12931-018-0932-7)
Supplement: Supplementary file 6 — Table S7. Gene Ontology: Biological Processes obtained with Toppgene Suite. Table S8. Pathways obtained by Toppgene Suite. (ZIP 79 kb) [file 12931_2018_932_MOESM6_ESM.zip › Additional Table S7.xls]

## Sheet: TableSupp7
Supplementary Table 7. Gene Ontology: Biological Processes obtained with Toppgene Suite
ID	Name	p-value	q-value Bonferroni	q-value FDR B&H	q-value FDR B&Y	Hit Count in Query List	Hit Count in Genome	Hit in Query List
GO:0006955	immune response	2.655e-31	1.003e-27	1.003e-27	8.84e-27	74	1572	IGSF6,TRIM25,PRELID1,DDX58,HLA-B,LILRB2,B2M,RNF19B,TNFRSF14,HLA-E,CLEC7A,GBP1,GBP2,NBN,IRF1,IRF2,BCL2A1,LY96,PTAFR,ADM,DEFA4,TYROBP,SERPINB9,UBE2D1,STX4,UBE2D3,FCER1G,GBP5,SASH3,IFITM3,NFKBIA,CCL3,CCL4,FGR,TAP1,LILRA5,PLSCR1,RAC2,SECTM1,SELL,GPR65,BATF,ICAM1,CAPZA1,LILRA6,CASP4,RELB,IFITM2,LCP1,LCP2,CCL3L3,IFIT2,IFIT1,SH2B2,IFIT3,AQP9,NLRP3,SBNO2,TLR10,IFNGR2,SIGLEC7,CD14,ISG15,TNFSF13B,TLR1,TLR2…
GO:0006952	defense response	4.67e-25	1.764e-21	8.82e-22	7.774e-21	68	1651	TRIM25,DDX58,HLA-B,LILRB2,B2M,RNF19B,TNFRSF14,HLA-E,CLEC7A,GBP1,GBP2,IRF1,IRF2,LY96,PTAFR,ITGAX,ZYX,FFAR4,ADM,DEFA4,TYROBP,SERPINB9,UBE2D1,BNIP3L,UBE2D3,FCER1G,GBP5,IFITM3,CXCR4,NFKBIA,CCL3,CCL4,FGR,TAP1,LILRA5,PLSCR1,ALOX5AP,PROK2,CACNA1E,BATF,ICAM1,CAPZA1,CASP1,CASP4,RICTOR,RELB,IFITM2,CCL3L3,IFIT2,IFIT1,IFIT3,ZFP36,NLRP3,SBNO2,TLR10,IFNGR2,CD14,ISG15,TLR1,TLR2,TNFAIP3,TNFAIP6,TNFRSF1B,LYN,IL1R…
GO:0043207	response to external biotic stimulus	1.02e-22	3.851e-19	9.629e-20	8.487e-19	51	986	TRIM25,DDX58,HLA-B,LILRB2,B2M,TNFRSF14,HLA-E,CLEC7A,GBP1,GBP2,IRF1,LY96,PTAFR,ITGAX,ADM,DEFA4,SERPINB9,BNIP3L,FCER1G,IFITM3,CXCR4,NFKBIA,CCL3,CCL4,FGR,NOS1,PLSCR1,ALPL,PIM2,BATF,LITAF,ICAM1,CASP1,IFITM2,IFIT2,IFIT1,IFIT3,NLRP3,SBNO2,IVNS1ABP,IFNGR2,CD14,ISG15,TLR1,TLR2,TNFAIP3,TNFRSF1B,LYN,TRIB1,IL4R,HERC5
GO:0051707	response to other organism	1.02e-22	3.851e-19	9.629e-20	8.487e-19	51	986	TRIM25,DDX58,HLA-B,LILRB2,B2M,TNFRSF14,HLA-E,CLEC7A,GBP1,GBP2,IRF1,LY96,PTAFR,ITGAX,ADM,DEFA4,SERPINB9,BNIP3L,FCER1G,IFITM3,CXCR4,NFKBIA,CCL3,CCL4,FGR,NOS1,PLSCR1,ALPL,PIM2,BATF,LITAF,ICAM1,CASP1,IFITM2,IFIT2,IFIT1,IFIT3,NLRP3,SBNO2,IVNS1ABP,IFNGR2,CD14,ISG15,TLR1,TLR2,TNFAIP3,TNFRSF1B,LYN,TRIB1,IL4R,HERC5
GO:0045087	innate immune response	3.615e-22	1.365e-18	2.731e-19	2.407e-18	47	846	TRIM25,DDX58,HLA-B,B2M,RNF19B,HLA-E,CLEC7A,GBP1,GBP2,IRF1,IRF2,LY96,PTAFR,DEFA4,TYROBP,SERPINB9,UBE2D1,UBE2D3,FCER1G,GBP5,IFITM3,NFKBIA,CCL3,CCL4,FGR,TAP1,LILRA5,PLSCR1,ICAM1,CAPZA1,CASP4,RELB,IFITM2,CCL3L3,IFIT2,IFIT1,IFIT3,NLRP3,TLR10,IFNGR2,CD14,ISG15,TLR1,TLR2,TNFAIP3,LYN,HERC5
GO:0009607	response to biotic stimulus	6.271e-22	2.368e-18	3.947e-19	3.479e-18	51	1027	TRIM25,DDX58,HLA-B,LILRB2,B2M,TNFRSF14,HLA-E,CLEC7A,GBP1,GBP2,IRF1,LY96,PTAFR,ITGAX,ADM,DEFA4,SERPINB9,BNIP3L,FCER1G,IFITM3,CXCR4,NFKBIA,CCL3,CCL4,FGR,NOS1,PLSCR1,ALPL,PIM2,BATF,LITAF,ICAM1,CASP1,IFITM2,IFIT2,IFIT1,IFIT3,NLRP3,SBNO2,IVNS1ABP,IFNGR2,CD14,ISG15,TLR1,TLR2,TNFAIP3,TNFRSF1B,LYN,TRIB1,IL4R,HERC5
GO:0002684	positive regulation of immune system process	1.287e-19	4.86e-16	6.942e-17	6.119e-16	47	976	HCAR2,DDX58,HLA-B,LILRB2,B2M,TNFRSF14,HLA-E,CLEC7A,GBP1,IRF1,IKZF1,BCL2A1,LY96,PTAFR,UBE2D1,STX4,UBE2D3,FCER1G,GBP5,SASH3,NFKBIA,CCL3,CCL4,FGR,TAP1,PLSCR1,RAC2,SELL,ICAM1,RICTOR,RELB,LCP2,CCL3L3,SH2B2,NLRP3,TLR10,CD14,ISG15,TNFSF13B,TLR1,TLR2,CD274,IRS2,TNFAIP3,LYN,TRIB1,IL4R
GO:0001816	cytokine production	2.848e-19	1.076e-15	1.345e-16	1.185e-15	40	700	TRIM25,DDX58,HLA-B,LILRB2,B2M,RNF19B,TNFRSF14,HLA-E,GBP1,IRF1,LY96,PTAFR,FFAR4,FCER1G,GBP5,SASH3,CCL3,CCL4,FGR,BATF,LITAF,CASP1,CASP4,RELB,LCP2,CCL3L3,ZFP36,NLRP3,TLR10,CD14,ISG15,SRGN,FURIN,TLR1,TLR2,CD274,TNFAIP3,LYN,IL4R,HERC5
GO:0001817	regulation of cytokine production	3.286e-18	1.241e-14	1.379e-15	1.215e-14	37	631	TRIM25,DDX58,HLA-B,LILRB2,B2M,TNFRSF14,HLA-E,GBP1,IRF1,LY96,PTAFR,FFAR4,FCER1G,GBP5,SASH3,CCL3,CCL4,FGR,LITAF,CASP1,CASP4,RELB,CCL3L3,ZFP36,NLRP3,TLR10,CD14,ISG15,SRGN,FURIN,TLR1,TLR2,CD274,TNFAIP3,LYN,IL4R,HERC5
GO:0002682	regulation of immune system process	1.508e-17	5.696e-14	5.506e-15	4.853e-14	55	1506	HCAR2,PRELID1,DDX58,HLA-B,LILRB2,B2M,TNFRSF14,HLA-E,CLEC7A,GBP1,IRF1,IKZF1,BCL2A1,LY96,PTAFR,TYROBP,SERPINB9,UBE2D1,STX4,UBE2D3,FCER1G,GBP5,SASH3,NFKBIA,CCL3,CCL4,FGR,TAP1,PLSCR1,RAC2,SELL,ICAM1,RICTOR,RELB,LCP2,CCL3L3,IFIT1,SH2B2,ZFP36,NLRP3,TLR10,IFNGR2,SIGLEC7,CD14,ISG15,TNFSF13B,TLR1,TLR2,CD274,IRS2,TNFAIP3,LYN,TRIB1,IL4R,HERC5
GO:0045321	leukocyte activation	1.603e-17	6.056e-14	5.506e-15	4.853e-14	41	828	PRELID1,LILRB2,B2M,TNFRSF14,HLA-E,CLEC7A,NBN,IRF1,IKZF1,BCL2A1,PTAFR,ITGAX,TYROBP,STX4,FCER1G,SASH3,CXCR4,CCL3,FGR,PLSCR1,RAC2,SELPLG,ADGRG3,BATF,ICAM1,CASP1,RICTOR,RELB,LCP1,LCP2,NLRP3,SBNO2,RHOH,TNFSF13B,TLR1,TLR2,CD274,IRS2,TNFAIP3,LYN,IL4R
GO:0002252	immune effector process	4.206e-17	1.589e-13	1.324e-14	1.167e-13	41	851	TRIM25,DDX58,HLA-B,B2M,RNF19B,TNFRSF14,HLA-E,CLEC7A,GBP1,NBN,IRF1,PTAFR,ITGAX,TYROBP,SERPINB9,BNIP3L,STX4,FCER1G,SASH3,IFITM3,CCL3,FGR,TAP1,PLSCR1,RAC2,BATF,ICAM1,RELB,IFITM2,LCP1,IFIT2,IFIT1,IFIT3,NLRP3,SBNO2,ISG15,TLR2,TNFAIP3,LYN,IL4R,HERC5
GO:0031347	regulation of defense response	7.128e-17	2.692e-13	1.952e-14	1.721e-13	40	820	DDX58,HLA-B,B2M,HLA-E,CLEC7A,IRF1,LY96,ZYX,FFAR4,SERPINB9,UBE2D1,UBE2D3,FCER1G,GBP5,NFKBIA,CCL3,CCL4,FGR,TAP1,PLSCR1,ALOX5AP,CASP1,CASP4,RICTOR,RELB,CCL3L3,IFIT1,ZFP36,NLRP3,SBNO2,TLR10,IFNGR2,CD14,TLR1,TLR2,TNFAIP3,TNFAIP6,TNFRSF1B,LYN,HERC5
GO:0001775	cell activation	7.236e-17	2.733e-13	1.952e-14	1.721e-13	44	1001	PRELID1,LILRB2,B2M,TNFRSF14,HLA-E,CLEC7A,NBN,IRF1,IKZF1,BCL2A1,PTAFR,ITGAX,TYROBP,STX4,FCER1G,SASH3,CXCR4,CCL3,FGR,PLEK,PLSCR1,RAC2,SELPLG,ADGRG3,BATF,ICAM1,CASP1,RICTOR,RELB,LCP1,LCP2,NLRP3,SBNO2,RHOG,RHOH,GNA13,TNFSF13B,TLR1,TLR2,CD274,IRS2,TNFAIP3,LYN,IL4R
GO:0050776	regulation of immune response	2.848e-16	1.076e-12	7.172e-14	6.322e-13	41	899	DDX58,HLA-B,LILRB2,B2M,TNFRSF14,HLA-E,CLEC7A,GBP1,IRF1,BCL2A1,LY96,PTAFR,TYROBP,SERPINB9,UBE2D1,STX4,UBE2D3,FCER1G,GBP5,SASH3,NFKBIA,FGR,TAP1,PLSCR1,RAC2,SELL,ICAM1,RELB,LCP2,SH2B2,NLRP3,TLR10,IFNGR2,SIGLEC7,CD14,TNFSF13B,TLR1,TLR2,TNFAIP3,LYN,IL4R
GO:0034097	response to cytokine	3.084e-15	1.165e-11	7.281e-13	6.417e-12	38	825	TRIM25,HLA-B,B2M,TNFRSF14,HLA-E,GBP1,GBP2,IRF1,IRF2,PTAFR,ACSL1,GBP5,IFITM3,CXCR4,NFKBIA,CCL3,CCL4,PLSCR1,SELPLG,ICAM1,RELB,IFITM2,CCL3L3,IFIT2,IFIT1,SH2B2,IFIT3,SBNO2,IFNGR2,CD14,ISG15,TNFSF13B,CD274,TNFAIP3,TNFRSF1B,IL1RN,IL4R,CXCR1
GO:0009306	protein secretion	4.814e-15	1.818e-11	1.07e-12	9.427e-12	31	542	HCAR2,RNF19B,TNFRSF14,HLA-E,GBP1,FFAR4,STX4,GBP5,GLUL,CCL3,FGR,PLEK,NOS1,CACNA1E,CASP1,CASP4,LCP2,CCL3L3,NLRP3,TLR10,CD14,SRGN,TNFSF13B,TLR1,TLR2,CD274,IRS2,LYN,IL1RN,IL4R,MARCKS
GO:0006954	inflammatory response	6.304e-15	2.381e-11	1.323e-12	1.166e-11	35	711	TNFRSF14,CLEC7A,LY96,PTAFR,ZYX,FFAR4,SERPINB9,FCER1G,GBP5,CXCR4,CCL3,CCL4,PLSCR1,ALOX5AP,PROK2,ICAM1,CASP1,CASP4,RICTOR,RELB,CCL3L3,ZFP36,NLRP3,SBNO2,TLR10,CD14,TLR1,TLR2,TNFAIP3,TNFAIP6,TNFRSF1B,LYN,IL1RN,IL4R,CXCR1
GO:0050663	cytokine secretion	8.941e-15	3.377e-11	1.777e-12	1.567e-11	20	194	RNF19B,TNFRSF14,GBP1,FFAR4,GBP5,CCL3,FGR,CASP1,CASP4,LCP2,CCL3L3,NLRP3,TLR10,CD14,SRGN,TLR1,TLR2,CD274,LYN,IL4R
GO:0071345	cellular response to cytokine stimulus	4.078e-14	1.54e-10	7.701e-12	6.788e-11	34	713	TRIM25,HLA-B,B2M,TNFRSF14,HLA-E,GBP1,GBP2,IRF1,IRF2,PTAFR,ACSL1,GBP5,IFITM3,CXCR4,NFKBIA,CCL3,CCL4,SELPLG,ICAM1,IFITM2,CCL3L3,IFIT2,IFIT1,SH2B2,IFIT3,SBNO2,IFNGR2,ISG15,TNFSF13B,TNFAIP3,TNFRSF1B,IL1RN,IL4R,CXCR1
GO:0080134	regulation of response to stress	4.459e-14	1.684e-10	8.019e-12	7.068e-11	51	1579	GADD45B,DDX58,HLA-B,B2M,HLA-E,CLEC7A,IRF1,LY96,ZYX,FFAR4,SERPINB9,UBE2D1,BNIP3L,UBE2D3,FCER1G,GBP5,FGD4,NFKBIA,CCL3,CCL4,FGR,PLEK,TAP1,PLSCR1,ALOX5AP,PIM2,NUP98,CASP1,CASP4,RICTOR,RELB,GRINA,CCL3L3,IFIT1,ZFP36,NLRP3,SBNO2,TLR10,SCARF1,IFNGR2,LMNB1,CD14,TLR1,TLR2,TNFAIP3,TNFAIP6,TNFRSF1B,LYN,IL1RN,HERC5,SOD2
GO:0019221	cytokine-mediated signaling pathway	5.596e-14	2.114e-10	9.607e-12	8.468e-11	30	553	TRIM25,HLA-B,B2M,TNFRSF14,HLA-E,GBP1,GBP2,IRF1,IRF2,PTAFR,ACSL1,IFITM3,CXCR4,CCL3,CCL4,ICAM1,IFITM2,CCL3L3,IFIT2,IFIT1,SH2B2,IFIT3,IFNGR2,ISG15,TNFSF13B,TNFAIP3,TNFRSF1B,IL1RN,IL4R,CXCR1
GO:0071216	cellular response to biotic stimulus	1.6e-13	6.043e-10	2.627e-11	2.316e-10	19	198	LILRB2,B2M,CLEC7A,GBP2,LY96,PTAFR,NFKBIA,CCL3,LITAF,ICAM1,NLRP3,SBNO2,CD14,TLR1,TLR2,TNFAIP3,TNFRSF1B,LYN,TRIB1
GO:0050778	positive regulation of immune response	2.525e-13	9.537e-10	3.971e-11	3.5e-10	32	671	DDX58,HLA-B,B2M,TNFRSF14,HLA-E,CLEC7A,GBP1,IRF1,BCL2A1,LY96,PTAFR,UBE2D1,STX4,UBE2D3,FCER1G,GBP5,SASH3,NFKBIA,FGR,PLSCR1,RELB,LCP2,SH2B2,NLRP3,TLR10,CD14,TNFSF13B,TLR1,TLR2,TNFAIP3,LYN,IL4R
GO:0071219	cellular response to molecule of bacterial origin	2.628e-13	9.927e-10	3.971e-11	3.5e-10	18	177	LILRB2,B2M,GBP2,LY96,PTAFR,NFKBIA,CCL3,LITAF,ICAM1,NLRP3,SBNO2,CD14,TLR1,TLR2,TNFAIP3,TNFRSF1B,LYN,TRIB1
GO:0009617	response to bacterium	3.001e-13	1.133e-09	4.359e-11	3.842e-10	30	590	HLA-B,LILRB2,B2M,TNFRSF14,HLA-E,GBP2,LY96,PTAFR,ADM,DEFA4,SERPINB9,FCER1G,NFKBIA,CCL3,FGR,NOS1,ALPL,LITAF,ICAM1,CASP1,NLRP3,SBNO2,CD14,ISG15,TLR1,TLR2,TNFAIP3,TNFRSF1B,LYN,TRIB1
GO:0002274	myeloid leukocyte activation	4.683e-13	1.769e-09	6.551e-11	5.774e-10	18	183	PTAFR,TYROBP,STX4,FCER1G,CCL3,FGR,PLSCR1,RAC2,BATF,CASP1,RELB,LCP2,SBNO2,RHOH,TLR1,TLR2,LYN,IL4R
GO:0098542	defense response to other organism	6.765e-13	2.555e-09	9.126e-11	8.044e-10	30	609	TRIM25,DDX58,B2M,TNFRSF14,HLA-E,CLEC7A,GBP1,GBP2,IRF1,ITGAX,ADM,DEFA4,SERPINB9,BNIP3L,FCER1G,IFITM3,FGR,PLSCR1,BATF,IFITM2,IFIT2,IFIT1,IFIT3,NLRP3,ISG15,TLR1,TLR2,TNFAIP3,IL4R,HERC5
GO:0034341	response to interferon-gamma	8.206e-13	3.099e-09	1.069e-10	9.42e-10	17	163	TRIM25,HLA-B,B2M,HLA-E,GBP1,GBP2,IRF1,IRF2,PTAFR,GBP5,IFITM3,CCL3,CCL4,ICAM1,IFITM2,CCL3L3,IFNGR2
GO:0071222	cellular response to lipopolysaccharide	1.636e-12	6.179e-09	2.06e-10	1.815e-09	17	170	LILRB2,B2M,GBP2,LY96,PTAFR,NFKBIA,CCL3,LITAF,ICAM1,NLRP3,SBNO2,CD14,TLR2,TNFAIP3,TNFRSF1B,LYN,TRIB1
GO:0050707	regulation of cytokine secretion	1.801e-12	6.801e-09	2.194e-10	1.934e-09	17	171	TNFRSF14,GBP1,FFAR4,CCL3,FGR,CASP1,CASP4,CCL3L3,NLRP3,TLR10,CD14,SRGN,TLR1,TLR2,CD274,LYN,IL4R
GO:0002237	response to molecule of bacterial origin	2.012e-12	7.599e-09	2.375e-10	2.093e-09	23	358	LILRB2,B2M,TNFRSF14,GBP2,LY96,PTAFR,ADM,NFKBIA,CCL3,NOS1,ALPL,LITAF,ICAM1,CASP1,NLRP3,SBNO2,CD14,TLR1,TLR2,TNFAIP3,TNFRSF1B,LYN,TRIB1
GO:0009611	response to wounding	2.148e-12	8.115e-09	2.459e-10	2.167e-09	37	967	IRF1,IRF2,ZYX,FFAR4,ADM,FCER1G,GBP5,EHD1,CCL3,CCL4,MAFF,PLEK,PLSCR1,ALOX5AP,RAC2,CAPZA1,CASP1,CASP4,RICTOR,LCP1,LCP2,CCL3L3,SH2B2,ZFP36,NLRP3,SBNO2,TLR10,SCARF1,RHOG,GNA13,TLR2,H3F3B,TNFAIP3,TNFAIP6,TNFRSF1B,LYN,SOD2
GO:0002366	leukocyte activation involved in immune response	3.464e-12	1.308e-08	3.848e-10	3.392e-09	19	235	CLEC7A,NBN,IRF1,PTAFR,TYROBP,STX4,FCER1G,CCL3,FGR,RAC2,BATF,ICAM1,RELB,LCP1,NLRP3,SBNO2,TNFAIP3,LYN,IL4R
GO:0050708	regulation of protein secretion	3.794e-12	1.433e-08	4.094e-10	3.609e-09	25	444	HCAR2,TNFRSF14,HLA-E,GBP1,FFAR4,STX4,GLUL,CCL3,FGR,NOS1,CACNA1E,CASP1,CASP4,CCL3L3,NLRP3,TLR10,CD14,SRGN,TLR1,TLR2,CD274,IRS2,LYN,IL4R,MARCKS
GO:0002263	cell activation involved in immune response	4.025e-12	1.52e-08	4.222e-10	3.722e-09	19	237	CLEC7A,NBN,IRF1,PTAFR,TYROBP,STX4,FCER1G,CCL3,FGR,RAC2,BATF,ICAM1,RELB,LCP1,NLRP3,SBNO2,TNFAIP3,LYN,IL4R
GO:0045088	regulation of innate immune response	5.216e-12	1.97e-08	5.325e-10	4.693e-09	23	375	DDX58,HLA-B,HLA-E,CLEC7A,IRF1,LY96,SERPINB9,UBE2D1,UBE2D3,FCER1G,GBP5,NFKBIA,FGR,TAP1,PLSCR1,RELB,TLR10,IFNGR2,CD14,TLR1,TLR2,TNFAIP3,LYN
GO:0032496	response to lipopolysaccharide	6.128e-12	2.314e-08	6.091e-10	5.368e-09	22	342	LILRB2,B2M,TNFRSF14,GBP2,LY96,PTAFR,ADM,NFKBIA,CCL3,NOS1,ALPL,LITAF,ICAM1,CASP1,NLRP3,SBNO2,CD14,TLR2,TNFAIP3,TNFRSF1B,LYN,TRIB1
GO:0051223	regulation of protein transport	8.961e-12	3.385e-08	8.679e-10	7.649e-09	33	815	HCAR2,DDX58,TNFRSF14,HLA-E,GBP1,ITGAX,FFAR4,BNIP3L,STX4,UBE2D3,NFKBIA,GLUL,CCL3,FGR,NOS1,RAC2,CACNA1E,LITAF,CASP1,CASP4,LCP1,CCL3L3,NLRP3,TLR10,CD14,SRGN,TLR1,TLR2,CD274,IRS2,LYN,IL4R,MARCKS
GO:0007159	leukocyte cell-cell adhesion	1.078e-11	4.072e-08	1.018e-09	8.973e-09	27	548	PRELID1,LILRB2,B2M,TNFRSF14,HLA-E,CLEC7A,IRF1,IKZF1,BCL2A1,PTAFR,ITGAX,FCER1G,SASH3,CXCR4,RAC2,SELPLG,BATF,ICAM1,RICTOR,RELB,LCP1,NLRP3,RHOH,TNFSF13B,CD274,LYN,IL4R
GO:0071346	cellular response to interferon-gamma	1.289e-11	4.87e-08	1.188e-09	1.047e-08	15	140	TRIM25,HLA-B,B2M,HLA-E,GBP1,GBP2,IRF1,IRF2,PTAFR,GBP5,CCL3,CCL4,ICAM1,CCL3L3,IFNGR2
GO:0070201	regulation of establishment of protein localization	2.224e-11	8.4e-08	2e-09	1.763e-08	34	893	HCAR2,DDX58,TNFRSF14,HLA-E,GBP1,ITGAX,FFAR4,BNIP3L,STX4,UBE2D3,NFKBIA,GLUL,CCL3,FGR,NOS1,RAC2,CACNA1E,LITAF,CASP1,CASP4,LCP1,CCL3L3,NLRP3,TLR10,RHOG,CD14,SRGN,TLR1,TLR2,CD274,IRS2,LYN,IL4R,MARCKS
GO:1903555	regulation of tumor necrosis factor superfamily cytokine production	3.871e-11	1.462e-07	3.401e-09	2.997e-08	14	126	HLA-E,LY96,PTAFR,FCER1G,SASH3,CCL3,CCL4,CCL3L3,ZFP36,CD14,TLR1,TLR2,CD274,TNFAIP3
GO:0001819	positive regulation of cytokine production	4.683e-11	1.769e-07	4.02e-09	3.543e-08	23	418	DDX58,LILRB2,B2M,TNFRSF14,HLA-E,IRF1,LY96,PTAFR,FCER1G,GBP5,SASH3,CCL3,CCL4,FGR,CASP1,CASP4,CCL3L3,NLRP3,CD14,TLR1,TLR2,CD274,IL4R
GO:0071706	tumor necrosis factor superfamily cytokine production	5.337e-11	2.016e-07	4.48e-09	3.948e-08	14	129	HLA-E,LY96,PTAFR,FCER1G,SASH3,CCL3,CCL4,CCL3L3,ZFP36,CD14,TLR1,TLR2,CD274,TNFAIP3
GO:1902531	regulation of intracellular signal transduction	5.675e-11	2.143e-07	4.66e-09	4.107e-08	49	1781	GADD45B,RELN,TRIM25,TAGAP,TNFRSF14,GBP1,NBN,IRF1,FFAR4,FGD4,CXCR4,NFKBIA,CCL3,CCL4,FGR,PLEK,NOS1,PLSCR1,RAC2,SECTM1,PROK2,ADGRG3,PIM2,LITAF,ICAM1,RNF149,CASP1,PELI2,RICTOR,GRINA,CCL3L3,SH2B2,NLRP3,PPIF,IVNS1ABP,RHOG,RHOH,LAMTOR4,LMNB1,TLR1,TLR2,IRS2,TNFAIP3,TNFRSF1B,LYN,IL1RN,TRIB1,CYTH4,SOD2
GO:0070489	T cell aggregation	6.345e-11	2.396e-07	4.914e-09	4.331e-08	25	506	PRELID1,LILRB2,B2M,TNFRSF14,HLA-E,CLEC7A,IRF1,IKZF1,BCL2A1,ITGAX,FCER1G,SASH3,CXCR4,RAC2,BATF,ICAM1,RICTOR,RELB,LCP1,NLRP3,RHOH,TNFSF13B,CD274,LYN,IL4R
GO:0042110	T cell activation	6.345e-11	2.396e-07	4.914e-09	4.331e-08	25	506	PRELID1,LILRB2,B2M,TNFRSF14,HLA-E,CLEC7A,IRF1,IKZF1,BCL2A1,ITGAX,FCER1G,SASH3,CXCR4,RAC2,BATF,ICAM1,RICTOR,RELB,LCP1,NLRP3,RHOH,TNFSF13B,CD274,LYN,IL4R
GO:0002703	regulation of leukocyte mediated immunity	6.375e-11	2.408e-07	4.914e-09	4.331e-08	16	184	HLA-B,B2M,HLA-E,PTAFR,SERPINB9,STX4,FCER1G,SASH3,FGR,TAP1,RAC2,ICAM1,NLRP3,TLR2,LYN,IL4R
GO:0071593	lymphocyte aggregation	6.616e-11	2.499e-07	4.998e-09	4.405e-08	25	507	PRELID1,LILRB2,B2M,TNFRSF14,HLA-E,CLEC7A,IRF1,IKZF1,BCL2A1,ITGAX,FCER1G,SASH3,CXCR4,RAC2,BATF,ICAM1,RICTOR,RELB,LCP1,NLRP3,RHOH,TNFSF13B,CD274,LYN,IL4R
GO:0009615	response to virus	7.503e-11	2.834e-07	5.557e-09	4.898e-08	23	428	TRIM25,DDX58,B2M,GBP1,IRF1,ITGAX,BNIP3L,IFITM3,CXCR4,CCL4,FGR,PLSCR1,PIM2,IFITM2,IFIT2,IFIT1,IFIT3,NLRP3,IVNS1ABP,IFNGR2,ISG15,TNFAIP3,HERC5
GO:0006915	apoptotic process	7.7e-11	2.908e-07	5.593e-09	4.93e-08	51	1923	GADD45B,HCAR2,PRELID1,TNFRSF14,NBN,IRF1,BCL2A1,LY96,FFAR4,ADM,RASSF5,SERPINB9,BNIP3L,STX4,UBE2D3,FCER1G,FGD4,CXCR4,NFKBIA,TMC8,CCL3,NOS1,PLSCR1,NSMAF,SELL,PROK2,GPR65,PIM2,LITAF,ICAM1,CASP1,CASP4,GRINA,CCL3L3,IFIT2,IFIT3,NLRP3,MKNK1,PPIF,IVNS1ABP,CD14,PPM1F,SRGN,TLR2,CD274,IRS2,TNFAIP3,TNFRSF1B,LYN,IL1RN,SOD2
GO:0070486	leukocyte aggregation	8.846e-11	3.341e-07	6.304e-09	5.556e-08	25	514	PRELID1,LILRB2,B2M,TNFRSF14,HLA-E,CLEC7A,IRF1,IKZF1,BCL2A1,ITGAX,FCER1G,SASH3,CXCR4,RAC2,BATF,ICAM1,RICTOR,RELB,LCP1,NLRP3,RHOH,TNFSF13B,CD274,LYN,IL4R
GO:0012501	programmed cell death	1.321e-10	4.99e-07	9.24e-09	8.144e-08	51	1952	GADD45B,HCAR2,PRELID1,TNFRSF14,NBN,IRF1,BCL2A1,LY96,FFAR4,ADM,RASSF5,SERPINB9,BNIP3L,STX4,UBE2D3,FCER1G,FGD4,CXCR4,NFKBIA,TMC8,CCL3,NOS1,PLSCR1,NSMAF,SELL,PROK2,GPR65,PIM2,LITAF,ICAM1,CASP1,CASP4,GRINA,CCL3L3,IFIT2,IFIT3,NLRP3,MKNK1,PPIF,IVNS1ABP,CD14,PPM1F,SRGN,TLR2,CD274,IRS2,TNFAIP3,TNFRSF1B,LYN,IL1RN,SOD2
GO:0046649	lymphocyte activation	1.513e-10	5.714e-07	1.039e-08	9.157e-08	29	709	PRELID1,LILRB2,B2M,TNFRSF14,HLA-E,CLEC7A,NBN,IRF1,IKZF1,BCL2A1,ITGAX,FCER1G,SASH3,CXCR4,RAC2,ADGRG3,BATF,ICAM1,RICTOR,RELB,LCP1,NLRP3,RHOH,TNFSF13B,CD274,IRS2,TNFAIP3,LYN,IL4R
GO:0032760	positive regulation of tumor necrosis factor production	1.549e-10	5.852e-07	1.045e-08	9.211e-08	11	72	HLA-E,LY96,PTAFR,FCER1G,SASH3,CCL3,CCL4,CCL3L3,CD14,TLR1,TLR2
GO:0032101	regulation of response to external stimulus	1.593e-10	6.018e-07	1.056e-08	9.306e-08	35	1014	DDX58,B2M,LY96,ZYX,FFAR4,BNIP3L,STX4,FCER1G,GBP5,CXCR4,CCL3,CCL4,PLEK,ALOX5AP,RAC2,SELL,PIM2,CASP1,CASP4,RICTOR,CCL3L3,IFIT1,ZFP36,NLRP3,SBNO2,TLR10,SCARF1,PPM1F,TLR2,TNFAIP3,TNFAIP6,TNFRSF1B,LYN,TRIB1,HERC5
GO:1903557	positive regulation of tumor necrosis factor superfamily cytokine production	2.106e-10	7.953e-07	1.371e-08	1.209e-07	11	74	HLA-E,LY96,PTAFR,FCER1G,SASH3,CCL3,CCL4,CCL3L3,CD14,TLR1,TLR2
GO:0032940	secretion by cell	2.812e-10	1.062e-06	1.8e-08	1.587e-07	36	1090	HCAR2,RNF19B,TNFRSF14,HLA-E,GBP1,PTAFR,FFAR4,ADM,STX4,FCER1G,GBP5,GLUL,CCL3,FGR,PLEK,NOS1,RAC2,CACNA1E,CASP1,CASP4,LCP2,CCL3L3,NLRP3,TLR10,CD14,SRGN,TNFSF13B,FURIN,TLR1,TLR2,CD274,IRS2,LYN,IL1RN,IL4R,MARCKS
GO:0050727	regulation of inflammatory response	3.057e-10	1.155e-06	1.924e-08	1.696e-07	20	341	ZYX,FFAR4,FCER1G,GBP5,CCL3,CCL4,ALOX5AP,CASP1,CASP4,RICTOR,CCL3L3,ZFP36,NLRP3,SBNO2,TLR10,TLR2,TNFAIP3,TNFAIP6,TNFRSF1B,LYN
GO:0032680	regulation of tumor necrosis factor production	3.712e-10	1.402e-06	2.299e-08	2.026e-07	13	123	HLA-E,LY96,PTAFR,FCER1G,SASH3,CCL3,CCL4,CCL3L3,ZFP36,CD14,TLR1,TLR2,TNFAIP3
GO:0032640	tumor necrosis factor production	4.111e-10	1.553e-06	2.504e-08	2.207e-07	13	124	HLA-E,LY96,PTAFR,FCER1G,SASH3,CCL3,CCL4,CCL3L3,ZFP36,CD14,TLR1,TLR2,TNFAIP3
GO:0031349	positive regulation of defense response	4.433e-10	1.674e-06	2.657e-08	2.342e-07	22	427	DDX58,HLA-E,CLEC7A,IRF1,LY96,UBE2D1,UBE2D3,FCER1G,GBP5,NFKBIA,CCL3,CCL4,PLSCR1,ALOX5AP,RELB,CCL3L3,TLR10,CD14,TLR1,TLR2,TNFAIP3,LYN
GO:1903530	regulation of secretion by cell	4.656e-10	1.759e-06	2.748e-08	2.422e-07	29	744	HCAR2,TNFRSF14,HLA-E,GBP1,PTAFR,FFAR4,STX4,FCER1G,GLUL,CCL3,FGR,NOS1,RAC2,CACNA1E,CASP1,CASP4,CCL3L3,NLRP3,TLR10,CD14,SRGN,TLR1,TLR2,CD274,IRS2,LYN,IL1RN,IL4R,MARCKS
GO:0032880	regulation of protein localization	4.855e-10	1.834e-06	2.821e-08	2.487e-07	35	1057	HCAR2,DDX58,TNFRSF14,HLA-E,GBP1,ITGAX,FFAR4,RASSF5,BNIP3L,STX4,UBE2D3,NFKBIA,GLUL,CCL3,FGR,NOS1,RAC2,CACNA1E,LITAF,CASP1,CASP4,LCP1,CCL3L3,NLRP3,TLR10,RHOG,CD14,SRGN,TLR1,TLR2,CD274,IRS2,LYN,IL4R,MARCKS
GO:0046903	secretion	5.262e-10	1.988e-06	3.011e-08	2.654e-07	38	1228	HCAR2,RNF19B,TNFRSF14,HLA-E,GBP1,PTAFR,FFAR4,ADM,STX4,FCER1G,GBP5,GLUL,CCL3,FGR,PLEK,NOS1,GPAT4,RAC2,CACNA1E,CASP1,CASP4,LCP2,CCL3L3,AQP9,NLRP3,TLR10,CD14,SRGN,TNFSF13B,FURIN,TLR1,TLR2,CD274,IRS2,LYN,IL1RN,IL4R,MARCKS
GO:0060337	type I interferon signaling pathway	5.743e-10	2.169e-06	3.237e-08	2.853e-07	11	81	HLA-B,HLA-E,GBP2,IRF1,IRF2,IFITM3,IFITM2,IFIT2,IFIT1,IFIT3,ISG15
GO:0002443	leukocyte mediated immunity	6.496e-10	2.454e-06	3.599e-08	3.172e-07	20	356	HLA-B,B2M,RNF19B,HLA-E,NBN,PTAFR,SERPINB9,STX4,FCER1G,SASH3,CCL3,FGR,TAP1,RAC2,BATF,ICAM1,NLRP3,TLR2,LYN,IL4R
GO:0071357	cellular response to type I interferon	6.574e-10	2.483e-06	3.599e-08	3.172e-07	11	82	HLA-B,HLA-E,GBP2,IRF1,IRF2,IFITM3,IFITM2,IFIT2,IFIT1,IFIT3,ISG15
GO:0002699	positive regulation of immune effector process	6.886e-10	2.601e-06	3.716e-08	3.275e-07	15	185	HLA-B,B2M,TNFRSF14,HLA-E,IRF1,PTAFR,STX4,FCER1G,SASH3,FGR,RAC2,NLRP3,TLR2,LYN,IL4R
GO:0022610	biological adhesion	7.747e-10	2.926e-06	4.121e-08	3.633e-07	43	1542	RELN,PRELID1,LILRB2,B2M,TNFRSF14,HLA-E,CLEC7A,GBP1,GBP2,IRF1,IKZF1,BCL2A1,PTAFR,ITGAX,ZYX,STX4,FCER1G,SASH3,CXCR4,CCL4,PLEK,PCDHB1,RAC2,SELL,SELPLG,BATF,ICAM1,RICTOR,RELB,LCP1,NLRP3,SCARF1,RHOH,SIGLEC7,PPM1F,TNFSF13B,CD274,TNFAIP3,TNFAIP6,LYN,IL1RN,IL4R,MARCKS
GO:0060333	interferon-gamma-mediated signaling pathway	9.756e-10	3.685e-06	5.118e-08	4.511e-07	11	85	TRIM25,HLA-B,B2M,HLA-E,GBP1,GBP2,IRF1,IRF2,PTAFR,ICAM1,IFNGR2
GO:0034340	response to type I interferon	1.109e-09	4.188e-06	5.738e-08	5.057e-07	11	86	HLA-B,HLA-E,GBP2,IRF1,IRF2,IFITM3,IFITM2,IFIT2,IFIT1,IFIT3,ISG15
GO:0007155	cell adhesion	2.053e-09	7.755e-06	1.048e-07	9.237e-07	42	1530	RELN,PRELID1,LILRB2,B2M,TNFRSF14,HLA-E,CLEC7A,GBP1,IRF1,IKZF1,BCL2A1,PTAFR,ITGAX,ZYX,STX4,FCER1G,SASH3,CXCR4,CCL4,PLEK,PCDHB1,RAC2,SELL,SELPLG,BATF,ICAM1,RICTOR,RELB,LCP1,NLRP3,SCARF1,RHOH,SIGLEC7,PPM1F,TNFSF13B,CD274,TNFAIP3,TNFAIP6,LYN,IL1RN,IL4R,MARCKS
GO:0045089	positive regulation of innate immune response	2.244e-09	8.476e-06	1.123e-07	9.896e-07	18	305	DDX58,HLA-E,CLEC7A,IRF1,LY96,UBE2D1,UBE2D3,FCER1G,GBP5,NFKBIA,PLSCR1,RELB,TLR10,CD14,TLR1,TLR2,TNFAIP3,LYN
GO:0002697	regulation of immune effector process	2.259e-09	8.533e-06	1.123e-07	9.896e-07	22	466	DDX58,HLA-B,B2M,TNFRSF14,HLA-E,IRF1,PTAFR,SERPINB9,STX4,FCER1G,SASH3,FGR,TAP1,RAC2,ICAM1,IFIT1,NLRP3,TLR2,TNFAIP3,LYN,IL4R,HERC5
GO:0051046	regulation of secretion	2.453e-09	9.264e-06	1.203e-07	1.06e-06	29	800	HCAR2,TNFRSF14,HLA-E,GBP1,PTAFR,FFAR4,STX4,FCER1G,GLUL,CCL3,FGR,NOS1,RAC2,CACNA1E,CASP1,CASP4,CCL3L3,NLRP3,TLR10,CD14,SRGN,TLR1,TLR2,CD274,IRS2,LYN,IL1RN,IL4R,MARCKS
GO:1903034	regulation of response to wounding	2.859e-09	1.08e-05	1.384e-07	1.22e-06	22	472	ZYX,FFAR4,FCER1G,GBP5,CCL3,CCL4,PLEK,ALOX5AP,CASP1,CASP4,RICTOR,CCL3L3,ZFP36,NLRP3,SBNO2,TLR10,SCARF1,TLR2,TNFAIP3,TNFAIP6,TNFRSF1B,LYN
GO:0031663	lipopolysaccharide-mediated signaling pathway	4.74e-09	1.79e-05	2.266e-07	1.997e-06	9	56	LY96,PTAFR,NFKBIA,CCL3,CD14,TLR2,TNFAIP3,LYN,TRIB1
GO:0002250	adaptive immune response	5.252e-09	1.984e-05	2.479e-07	2.185e-06	20	402	HLA-B,LILRB2,B2M,RNF19B,HLA-E,NBN,IRF1,SERPINB9,FCER1G,SASH3,TAP1,BATF,ICAM1,LILRA6,RELB,NLRP3,TNFSF13B,TNFAIP3,LYN,IL4R
GO:1901701	cellular response to oxygen-containing compound	7.072e-09	2.671e-05	3.298e-07	2.906e-06	32	1001	LILRB2,B2M,CLEC7A,GBP2,IRF1,LY96,PTAFR,STX4,DGAT2,NFKBIA,CCL3,NOS1,CACNA1E,LITAF,ICAM1,CASP4,SH2B2,AQP9,NLRP3,SBNO2,PPIF,NAMPT,LAMTOR4,CD14,TLR2,IRS2,TNFAIP3,TNFRSF1B,LYN,TRIB1,MARCKS,SOD2
GO:0050714	positive regulation of protein secretion	7.638e-09	2.885e-05	3.518e-07	3.101e-06	16	255	HCAR2,TNFRSF14,HLA-E,STX4,GLUL,CCL3,FGR,CASP1,CASP4,CCL3L3,NLRP3,CD14,TLR2,CD274,IRS2,IL4R
GO:0060341	regulation of cellular localization	8.057e-09	3.043e-05	3.654e-07	3.22e-06	39	1416	HCAR2,DDX58,TNFRSF14,HLA-E,GBP1,PTAFR,ITGAX,FFAR4,RASSF5,BNIP3L,STX4,UBE2D3,FCER1G,NFKBIA,EHD1,GLUL,CCL3,FGR,NOS1,RAC2,CACNA1E,LITAF,CASP1,CASP4,LCP1,CCL3L3,NLRP3,TLR10,RHOG,CD14,SRGN,TLR1,TLR2,CD274,IRS2,LYN,IL1RN,IL4R,MARCKS
GO:0002275	myeloid cell activation involved in immune response	8.125e-09	3.069e-05	3.654e-07	3.22e-06	10	80	PTAFR,TYROBP,STX4,FCER1G,CCL3,FGR,RAC2,SBNO2,LYN,IL4R
GO:0002764	immune response-regulating signaling pathway	8.791e-09	3.32e-05	3.906e-07	3.443e-06	22	502	DDX58,LILRB2,CLEC7A,GBP1,IRF1,BCL2A1,LY96,UBE2D1,UBE2D3,FCER1G,NFKBIA,FGR,PLSCR1,RELB,LCP2,SH2B2,TLR10,CD14,TLR1,TLR2,TNFAIP3,LYN
GO:0030097	hemopoiesis	9.782e-09	3.695e-05	4.296e-07	3.787e-06	29	851	CEBPD,PRELID1,HLA-B,LILRB2,B2M,IRF1,IKZF1,BCL2A1,TYROBP,FCER1G,SASH3,NFKBIA,CCL3,PLEK,PLSCR1,ADGRG3,BATF,RELB,CCL3L3,ZFP36,NLRP3,SBNO2,RHOH,ISG15,TNFAIP3,LYN,TRIB1,IL4R,SOD2
GO:1901700	response to oxygen-containing compound	9.9e-09	3.739e-05	4.298e-07	3.788e-06	42	1614	LILRB2,B2M,TNFRSF14,CLEC7A,GBP2,IRF1,LY96,PTAFR,FFAR4,ACSL1,ADM,GK,STX4,DGAT2,NFKBIA,GLUL,CCL3,NOS1,ALPL,SELL,CACNA1E,LITAF,ICAM1,CASP1,CASP4,SH2B2,CREM,AQP9,NLRP3,SBNO2,PPIF,NAMPT,LAMTOR4,CD14,TLR2,IRS2,TNFAIP3,TNFRSF1B,LYN,TRIB1,MARCKS,SOD2
GO:0002683	negative regulation of immune system process	1.099e-08	4.153e-05	4.719e-07	4.159e-06	20	420	HLA-B,LILRB2,TNFRSF14,HLA-E,GBP1,IRF1,LY96,SERPINB9,FCER1G,NFKBIA,CCL3,TAP1,IFIT1,ZFP36,CD14,CD274,TNFAIP3,LYN,TRIB1,IL4R
GO:0002757	immune response-activating signal transduction	1.256e-08	4.743e-05	5.329e-07	4.697e-06	21	467	DDX58,CLEC7A,GBP1,IRF1,BCL2A1,LY96,UBE2D1,UBE2D3,FCER1G,NFKBIA,FGR,PLSCR1,RELB,LCP2,SH2B2,TLR10,CD14,TLR1,TLR2,TNFAIP3,LYN
GO:0002221	pattern recognition receptor signaling pathway	1.288e-08	4.866e-05	5.407e-07	4.765e-06	13	164	DDX58,CLEC7A,IRF1,LY96,UBE2D1,UBE2D3,NFKBIA,TLR10,CD14,TLR1,TLR2,TNFAIP3,LYN
GO:0044093	positive regulation of molecular function	1.376e-08	5.198e-05	5.713e-07	5.035e-06	46	1893	GADD45B,RELN,TRIM25,PRELID1,DDX58,TAGAP,B2M,NBN,PTAFR,ASAP1,ACSL1,UBE2D1,STX4,FGD4,CXCR4,PLIN5,NFKBIA,CCL3,CCL4,FGR,PLEK,NOS1,PLSCR1,ALOX5AP,NSMAF,PROK2,GPR65,ICAM1,CASP1,RICTOR,LCP2,CCL3L3,NLRP3,RHOG,LAMTOR4,LMNB1,PPM1F,GNA13,TLR1,TLR2,IRS2,LYN,IL1RN,TRIB1,MARCKS,CYTH4
GO:0098609	cell-cell adhesion	1.607e-08	6.068e-05	6.596e-07	5.814e-06	31	980	PRELID1,LILRB2,B2M,TNFRSF14,HLA-E,CLEC7A,IRF1,IKZF1,BCL2A1,PTAFR,ITGAX,FCER1G,SASH3,CXCR4,PLEK,PCDHB1,RAC2,SELPLG,BATF,ICAM1,RICTOR,RELB,LCP1,NLRP3,RHOH,TNFSF13B,CD274,TNFAIP3,LYN,IL1RN,IL4R
GO:0051049	regulation of transport	1.757e-08	6.635e-05	7.135e-07	6.288e-06	47	1975	HCAR2,RELN,PRELID1,DDX58,LILRB2,B2M,TNFRSF14,HLA-E,GBP1,PTAFR,ITGAX,FFAR4,BNIP3L,STX4,UBE2D3,FCER1G,CXCR4,NFKBIA,EHD1,GLUL,CCL3,CCL4,FGR,NOS1,RAC2,CACNA1E,LITAF,ICAM1,NUP98,CASP1,CASP4,LCP1,CCL3L3,SH2B2,NLRP3,PPIF,TLR10,CD14,SRGN,TLR1,TLR2,CD274,IRS2,LYN,IL1RN,IL4R,MARCKS
GO:0043085	positive regulation of catalytic activity	1.937e-08	7.315e-05	7.782e-07	6.859e-06	41	1588	GADD45B,RELN,PRELID1,TAGAP,NBN,PTAFR,ASAP1,ACSL1,UBE2D1,STX4,FGD4,CXCR4,PLIN5,CCL3,CCL4,FGR,PLEK,NOS1,PLSCR1,ALOX5AP,NSMAF,PROK2,GPR65,ICAM1,CASP1,RICTOR,LCP2,CCL3L3,NLRP3,RHOG,LAMTOR4,LMNB1,PPM1F,GNA13,TLR1,IRS2,LYN,IL1RN,TRIB1,MARCKS,CYTH4
GO:0050867	positive regulation of cell activation	2.289e-08	8.644e-05	9.099e-07	8.02e-06	18	354	LILRB2,TNFRSF14,HLA-E,IRF1,IKZF1,PTAFR,STX4,FCER1G,SASH3,FGR,PLEK,RICTOR,NLRP3,TNFSF13B,CD274,IRS2,LYN,IL4R
GO:0043067	regulation of programmed cell death	2.375e-08	8.97e-05	9.343e-07	8.235e-06	40	1536	GADD45B,HCAR2,PRELID1,TNFRSF14,BCL2A1,FFAR4,ADM,SERPINB9,BNIP3L,STX4,FCER1G,FGD4,CXCR4,NFKBIA,TMC8,CCL3,NOS1,PLSCR1,NSMAF,SELL,PROK2,PIM2,ICAM1,CASP1,CASP4,GRINA,CCL3L3,IFIT2,IFIT3,NLRP3,PPIF,IVNS1ABP,PPM1F,CD274,IRS2,TNFAIP3,TNFRSF1B,LYN,IL1RN,SOD2
GO:0002521	leukocyte differentiation	2.489e-08	9.401e-05	9.692e-07	8.543e-06	22	532	PRELID1,HLA-B,LILRB2,B2M,IRF1,IKZF1,BCL2A1,TYROBP,FCER1G,SASH3,CCL3,ADGRG3,BATF,RELB,CCL3L3,NLRP3,SBNO2,RHOH,TNFAIP3,LYN,TRIB1,IL4R
GO:0050715	positive regulation of cytokine secretion	2.737e-08	0.0001034	1.055e-06	9.297e-06	11	116	TNFRSF14,CCL3,FGR,CASP1,CASP4,CCL3L3,NLRP3,CD14,TLR2,CD274,IL4R
GO:0051240	positive regulation of multicellular organismal process	2.85e-08	0.0001076	1.084e-06	9.556e-06	41	1610	HCAR2,RELN,CEBPD,DDX58,LILRB2,B2M,TNFRSF14,HLA-E,IRF1,IKZF1,LY96,PTAFR,LRG1,ADM,FCER1G,GBP5,SASH3,CXCR4,CCL3,CCL4,FGR,PLEK,NOS1,PROK2,ICAM1,CASP1,CASP4,CCL3L3,NLRP3,SCARF1,CD14,ISG15,PPM1F,TLR1,TLR2,CD274,TNFAIP3,LYN,TRIB1,IL4R,MARCKS
GO:0002520	immune system development	2.871e-08	0.0001084	1.084e-06	9.556e-06	30	949	CEBPD,PRELID1,HLA-B,LILRB2,B2M,NBN,IRF1,IKZF1,BCL2A1,TYROBP,FCER1G,SASH3,NFKBIA,CCL3,PLEK,PLSCR1,ADGRG3,BATF,RELB,CCL3L3,ZFP36,NLRP3,SBNO2,RHOH,ISG15,TNFAIP3,LYN,TRIB1,IL4R,SOD2
GO:0048534	hematopoietic or lymphoid organ development	3.178e-08	0.00012	1.188e-06	1.048e-05	29	898	CEBPD,PRELID1,HLA-B,LILRB2,B2M,IRF1,IKZF1,BCL2A1,TYROBP,FCER1G,SASH3,NFKBIA,CCL3,PLEK,PLSCR1,ADGRG3,BATF,RELB,CCL3L3,ZFP36,NLRP3,SBNO2,RHOH,ISG15,TNFAIP3,LYN,TRIB1,IL4R,SOD2
GO:0002440	production of molecular mediator of immune response	3.672e-08	0.0001387	1.36e-06	1.198e-05	13	179	B2M,TNFRSF14,HLA-E,NBN,STX4,FCER1G,SASH3,BATF,NLRP3,TNFSF13B,TLR2,TNFAIP3,IL4R
GO:0002758	innate immune response-activating signal transduction	3.727e-08	0.0001408	1.367e-06	1.205e-05	15	248	DDX58,CLEC7A,IRF1,LY96,UBE2D1,UBE2D3,FCER1G,NFKBIA,RELB,TLR10,CD14,TLR1,TLR2,TNFAIP3,LYN
GO:0050865	regulation of cell activation	4.485e-08	0.0001694	1.629e-06	1.436e-05	22	550	PRELID1,LILRB2,TNFRSF14,HLA-E,IRF1,IKZF1,PTAFR,STX4,FCER1G,SASH3,FGR,PLEK,PLSCR1,RAC2,RICTOR,NLRP3,TNFSF13B,CD274,IRS2,TNFAIP3,LYN,IL4R
GO:0032270	positive regulation of cellular protein metabolic process	4.784e-08	0.0001807	1.721e-06	1.517e-05	39	1512	GADD45B,RELN,PRELID1,RNF19B,TNFRSF14,NBN,PTAFR,ARID5A,FFAR4,ACSL1,RASSF5,UBE2D1,FGD4,CXCR4,NFKBIA,CCL3,CCL4,PLEK,NOS1,PROK2,FAM129A,ICAM1,CASP1,PELI2,RICTOR,LCP2,CCL3L3,NLRP3,LMNB1,PPM1F,FURIN,TLR1,TLR2,TNFAIP3,TNFRSF1B,LYN,IL1RN,TRIB1,MARCKS
GO:0042981	regulation of apoptotic process	5.411e-08	0.0002044	1.928e-06	1.7e-05	39	1519	GADD45B,HCAR2,PRELID1,TNFRSF14,BCL2A1,FFAR4,ADM,SERPINB9,BNIP3L,STX4,FCER1G,FGD4,NFKBIA,TMC8,CCL3,NOS1,PLSCR1,NSMAF,SELL,PROK2,PIM2,ICAM1,CASP1,CASP4,GRINA,CCL3L3,IFIT2,IFIT3,NLRP3,PPIF,IVNS1ABP,PPM1F,CD274,IRS2,TNFAIP3,TNFRSF1B,LYN,IL1RN,SOD2
GO:0002224	toll-like receptor signaling pathway	5.488e-08	0.0002073	1.937e-06	1.708e-05	11	124	IRF1,LY96,UBE2D1,UBE2D3,NFKBIA,TLR10,CD14,TLR1,TLR2,TNFAIP3,LYN
GO:0010941	regulation of cell death	5.637e-08	0.0002129	1.954e-06	1.723e-05	41	1650	GADD45B,HCAR2,PRELID1,TNFRSF14,IRF1,BCL2A1,FFAR4,ADM,SERPINB9,BNIP3L,STX4,FCER1G,FGD4,CXCR4,NFKBIA,TMC8,CCL3,NOS1,PLSCR1,NSMAF,SELL,PROK2,PIM2,ICAM1,CASP1,CASP4,GRINA,CCL3L3,IFIT2,IFIT3,NLRP3,PPIF,IVNS1ABP,PPM1F,CD274,IRS2,TNFAIP3,TNFRSF1B,LYN,IL1RN,SOD2
GO:0002218	activation of innate immune response	5.668e-08	0.0002141	1.954e-06	1.723e-05	15	256	DDX58,CLEC7A,IRF1,LY96,UBE2D1,UBE2D3,FCER1G,NFKBIA,RELB,TLR10,CD14,TLR1,TLR2,TNFAIP3,LYN
GO:0002694	regulation of leukocyte activation	5.692e-08	0.000215	1.954e-06	1.723e-05	21	510	PRELID1,LILRB2,TNFRSF14,HLA-E,IRF1,IKZF1,PTAFR,STX4,FCER1G,SASH3,FGR,PLSCR1,RAC2,RICTOR,NLRP3,TNFSF13B,CD274,IRS2,TNFAIP3,LYN,IL4R
GO:0002702	positive regulation of production of molecular mediator of immune response	5.91e-08	0.0002232	2.011e-06	1.773e-05	9	74	B2M,TNFRSF14,HLA-E,STX4,FCER1G,SASH3,NLRP3,TLR2,IL4R
GO:0002696	positive regulation of leukocyte activation	7.618e-08	0.0002877	2.569e-06	2.264e-05	17	341	LILRB2,TNFRSF14,HLA-E,IRF1,IKZF1,PTAFR,STX4,FCER1G,SASH3,FGR,RICTOR,NLRP3,TNFSF13B,CD274,IRS2,LYN,IL4R
GO:0051607	defense response to virus	8.287e-08	0.000313	2.77e-06	2.441e-05	17	343	TRIM25,DDX58,B2M,GBP1,IRF1,ITGAX,BNIP3L,IFITM3,PLSCR1,IFITM2,IFIT2,IFIT1,IFIT3,NLRP3,ISG15,TNFAIP3,HERC5
GO:0051247	positive regulation of protein metabolic process	8.695e-08	0.0003284	2.881e-06	2.539e-05	40	1611	GADD45B,RELN,PRELID1,RNF19B,TNFRSF14,NBN,IRF1,PTAFR,ARID5A,FFAR4,ACSL1,RASSF5,UBE2D1,FGD4,CXCR4,NFKBIA,CCL3,CCL4,PLEK,NOS1,PROK2,FAM129A,ICAM1,CASP1,PELI2,RICTOR,LCP2,CCL3L3,NLRP3,LMNB1,PPM1F,FURIN,TLR1,TLR2,TNFAIP3,TNFRSF1B,LYN,IL1RN,TRIB1,MARCKS
GO:0002253	activation of immune response	9.282e-08	0.0003506	3.034e-06	2.674e-05	21	525	DDX58,CLEC7A,GBP1,IRF1,BCL2A1,LY96,UBE2D1,UBE2D3,FCER1G,NFKBIA,FGR,PLSCR1,RELB,LCP2,SH2B2,TLR10,CD14,TLR1,TLR2,TNFAIP3,LYN
GO:0015031	protein transport	9.319e-08	0.000352	3.034e-06	2.674e-05	45	1948	HCAR2,DDX58,RNF19B,TNFRSF14,HLA-E,GBP1,ITGAX,FFAR4,BNIP3L,STX4,UBE2D3,GBP5,XPO6,NFKBIA,EHD1,GLUL,CCL3,FGR,PLEK,NOS1,TAP1,RAC2,CACNA1E,RILPL2,LITAF,NUP98,CASP1,CASP4,LCP1,LCP2,CCL3L3,IFIT1,NLRP3,TLR10,CD14,SRGN,TNFSF13B,TLR1,TLR2,CD274,IRS2,LYN,IL1RN,IL4R,MARCKS
GO:0051050	positive regulation of transport	9.728e-08	0.0003674	3.14e-06	2.768e-05	31	1061	HCAR2,RELN,PRELID1,DDX58,B2M,TNFRSF14,HLA-E,PTAFR,ITGAX,STX4,UBE2D3,FCER1G,CXCR4,NFKBIA,EHD1,GLUL,CCL3,CCL4,FGR,NOS1,RAC2,CASP1,CASP4,CCL3L3,NLRP3,CD14,TLR2,CD274,IRS2,IL4R,MARCKS
GO:0007249	I-kappaB kinase/NF-kappaB signaling	1.194e-07	0.0004511	3.823e-06	3.37e-05	15	271	TRIM25,IRF1,LY96,NFKBIA,SECTM1,PIM2,LITAF,CASP1,PELI2,RELB,NLRP3,RHOH,CD14,TLR2,TNFAIP3
GO:0002705	positive regulation of leukocyte mediated immunity	1.252e-07	0.0004728	3.973e-06	3.502e-05	10	106	HLA-B,B2M,HLA-E,PTAFR,STX4,FCER1G,SASH3,FGR,NLRP3,IL4R
GO:0043901	negative regulation of multi-organism process	1.313e-07	0.000496	4.134e-06	3.643e-05	12	166	TRIM25,NBN,IFITM3,CCL3,CCL4,PLSCR1,IFITM2,IFIT1,ISG15,TLR2,TNFAIP3,TRIB1
GO:0002460	adaptive immune response based on somatic recombination of immune receptors built from immunoglobulin superfamily domains	1.445e-07	0.0005457	4.51e-06	3.975e-05	15	275	HLA-B,B2M,HLA-E,NBN,IRF1,SERPINB9,FCER1G,SASH3,BATF,ICAM1,RELB,NLRP3,TNFSF13B,TNFAIP3,IL4R
GO:0044419	interspecies interaction between organisms	1.906e-07	0.0007198	5.852e-06	5.158e-05	26	808	TRIM25,DDX58,HLA-B,TNFRSF14,GBP2,NBN,ZYX,SERPINB9,BNIP3L,IFITM3,CXCR4,NFKBIA,CCL3,CCL4,TAP1,PLSCR1,SELPLG,ICAM1,NUP98,IFITM2,IFIT1,IVNS1ABP,ISG15,FURIN,TLR2,LYN
GO:0044403	symbiont process	1.906e-07	0.0007198	5.852e-06	5.158e-05	26	808	TRIM25,DDX58,HLA-B,TNFRSF14,GBP2,NBN,ZYX,SERPINB9,BNIP3L,IFITM3,CXCR4,NFKBIA,CCL3,CCL4,TAP1,PLSCR1,SELPLG,ICAM1,NUP98,IFITM2,IFIT1,IVNS1ABP,ISG15,FURIN,TLR2,LYN
GO:0051701	interaction with host	1.935e-07	0.000731	5.895e-06	5.196e-05	12	172	TRIM25,TNFRSF14,NBN,SERPINB9,IFITM3,CXCR4,TAP1,SELPLG,ICAM1,IFITM2,IFIT1,TLR2
GO:0040012	regulation of locomotion	2.03e-07	0.0007667	6.134e-06	5.406e-05	27	866	RELN,TRIM25,DDX58,TNFRSF14,NBN,PTAFR,STX4,IFITM3,CXCR4,CCL3,CCL4,FGR,RAC2,SELL,ADGRG3,ICAM1,IFITM2,PPM1F,GNA13,FURIN,TLR2,CD274,IRS2,TNFAIP6,LYN,IL1RN,TRIB1
GO:0051222	positive regulation of protein transport	2.392e-07	0.0009034	7.17e-06	6.32e-05	20	507	HCAR2,DDX58,TNFRSF14,HLA-E,ITGAX,STX4,UBE2D3,GLUL,CCL3,FGR,RAC2,CASP1,CASP4,CCL3L3,NLRP3,CD14,TLR2,CD274,IRS2,IL4R
GO:0032103	positive regulation of response to external stimulus	2.51e-07	0.0009481	7.465e-06	6.58e-05	16	328	LY96,BNIP3L,STX4,FCER1G,GBP5,CCL3,CCL4,ALOX5AP,RAC2,SELL,PIM2,CCL3L3,TLR10,SCARF1,PPM1F,TLR2
GO:1903532	positive regulation of secretion by cell	2.679e-07	0.001012	7.906e-06	6.968e-05	18	417	HCAR2,TNFRSF14,HLA-E,PTAFR,STX4,FCER1G,GLUL,CCL3,FGR,CASP1,CASP4,CCL3L3,NLRP3,CD14,TLR2,CD274,IRS2,IL4R
GO:0002700	regulation of production of molecular mediator of immune response	2.937e-07	0.001109	8.599e-06	7.579e-05	10	116	B2M,TNFRSF14,HLA-E,STX4,FCER1G,SASH3,NLRP3,TLR2,TNFAIP3,IL4R
GO:0019220	regulation of phosphate metabolic process	3.049e-07	0.001151	8.858e-06	7.807e-05	41	1756	GADD45B,RELN,TNFRSF14,GBP1,NBN,IRF1,PTAFR,FFAR4,ACSL1,ADM,FGD4,CXCR4,CCL3,CCL4,FGR,PLEK,NOS1,RAC2,PROK2,FAM129A,GPR65,ICAM1,RNF149,PELI2,RICTOR,LCP2,CCL3L3,PPIF,RHOH,LMNB1,PPM1F,TLR1,TLR2,IRS2,TNFAIP3,TNFRSF1B,LYN,IL1RN,TRIB1,MARCKS,HERC5
GO:1904951	positive regulation of establishment of protein localization	3.142e-07	0.001187	9.059e-06	7.985e-05	21	565	HCAR2,DDX58,TNFRSF14,HLA-E,ITGAX,STX4,UBE2D3,GLUL,CCL3,FGR,RAC2,CASP1,CASP4,CCL3L3,NLRP3,RHOG,CD14,TLR2,CD274,IRS2,IL4R
GO:0042270	protection from natural killer cell mediated cytotoxicity	3.512e-07	0.001327	1.005e-05	8.858e-05	4	7	HLA-B,HLA-E,SERPINB9,TAP1
GO:0051174	regulation of phosphorus metabolic process	3.708e-07	0.001401	1.053e-05	9.281e-05	41	1769	GADD45B,RELN,TNFRSF14,GBP1,NBN,IRF1,PTAFR,FFAR4,ACSL1,ADM,FGD4,CXCR4,CCL3,CCL4,FGR,PLEK,NOS1,RAC2,PROK2,FAM129A,GPR65,ICAM1,RNF149,PELI2,RICTOR,LCP2,CCL3L3,PPIF,RHOH,LMNB1,PPM1F,TLR1,TLR2,IRS2,TNFAIP3,TNFRSF1B,LYN,IL1RN,TRIB1,MARCKS,HERC5
GO:0002444	myeloid leukocyte mediated immunity	3.971e-07	0.0015	1.111e-05	9.793e-05	9	92	PTAFR,SERPINB9,STX4,FCER1G,CCL3,FGR,RAC2,LYN,IL4R
GO:1903901	negative regulation of viral life cycle	3.971e-07	0.0015	1.111e-05	9.793e-05	9	92	TRIM25,NBN,IFITM3,CCL3,CCL4,PLSCR1,IFITM2,IFIT1,ISG15
GO:0042325	regulation of phosphorylation	4.084e-07	0.001543	1.134e-05	9.998e-05	37	1510	GADD45B,RELN,TNFRSF14,GBP1,NBN,IRF1,FFAR4,ACSL1,FGD4,CXCR4,CCL3,CCL4,FGR,NOS1,RAC2,PROK2,FAM129A,ICAM1,RNF149,PELI2,RICTOR,LCP2,CCL3L3,PPIF,RHOH,LMNB1,PPM1F,TLR1,TLR2,IRS2,TNFAIP3,TNFRSF1B,LYN,IL1RN,TRIB1,MARCKS,HERC5
GO:0043300	regulation of leukocyte degranulation	4.428e-07	0.001672	1.221e-05	0.0001076	7	47	PTAFR,STX4,FCER1G,FGR,RAC2,LYN,IL4R
GO:0045576	mast cell activation	4.781e-07	0.001806	1.308e-05	0.0001153	8	69	FCER1G,FGR,PLSCR1,RAC2,LCP2,RHOH,LYN,IL4R
GO:0035456	response to interferon-beta	4.893e-07	0.001848	1.33e-05	0.0001172	6	30	GBP2,IRF1,IFITM3,PLSCR1,IFITM2,IFIT3
GO:0048525	negative regulation of viral process	5.233e-07	0.001976	1.412e-05	0.0001244	9	95	TRIM25,NBN,IFITM3,CCL3,CCL4,PLSCR1,IFITM2,IFIT1,ISG15
GO:0002886	regulation of myeloid leukocyte mediated immunity	6.854e-07	0.002589	1.836e-05	0.0001618	7	50	PTAFR,STX4,FCER1G,FGR,RAC2,LYN,IL4R
GO:0010647	positive regulation of cell communication	7.801e-07	0.002947	2.075e-05	0.0001829	39	1684	GADD45B,HCAR2,RELN,TRIM25,TNFRSF14,LY96,LRG1,FFAR4,BNIP3L,STX4,FGD4,CXCR4,GLUL,CCL3,CCL4,FGR,NOS1,PLSCR1,SECTM1,PROK2,PIM2,LITAF,ICAM1,CASP1,CHSY1,PELI2,RICTOR,CCL3L3,SH2B2,PPIF,LAMTOR4,LMNB1,FURIN,TLR1,TLR2,IRS2,TNFRSF1B,LYN,IL1RN
GO:0051047	positive regulation of secretion	8.109e-07	0.003063	2.142e-05	0.0001888	18	450	HCAR2,TNFRSF14,HLA-E,PTAFR,STX4,FCER1G,GLUL,CCL3,FGR,CASP1,CASP4,CCL3L3,NLRP3,CD14,TLR2,CD274,IRS2,IL4R
GO:0043299	leukocyte degranulation	8.253e-07	0.003117	2.165e-05	0.0001908	8	74	PTAFR,STX4,FCER1G,CCL3,FGR,RAC2,LYN,IL4R
GO:0002822	regulation of adaptive immune response based on somatic recombination of immune receptors built from immunoglobulin superfamily domains	9.107e-07	0.00344	2.372e-05	0.0002091	10	131	HLA-B,B2M,HLA-E,IRF1,FCER1G,SASH3,NLRP3,TNFSF13B,TNFAIP3,IL4R
GO:0071725	response to triacyl bacterial lipopeptide	1.039e-06	0.003926	2.653e-05	0.0002338	3	3	CD14,TLR1,TLR2
GO:0038123	toll-like receptor TLR1:TLR2 signaling pathway	1.039e-06	0.003926	2.653e-05	0.0002338	3	3	CD14,TLR1,TLR2
GO:0071727	cellular response to triacyl bacterial lipopeptide	1.039e-06	0.003926	2.653e-05	0.0002338	3	3	CD14,TLR1,TLR2
GO:0002755	MyD88-dependent toll-like receptor signaling pathway	1.072e-06	0.004047	2.716e-05	0.0002394	6	34	IRF1,LY96,TLR10,CD14,TLR1,TLR2
GO:1903039	positive regulation of leukocyte cell-cell adhesion	1.089e-06	0.004114	2.742e-05	0.0002417	13	240	LILRB2,TNFRSF14,HLA-E,IRF1,IKZF1,PTAFR,SASH3,RICTOR,NLRP3,TNFSF13B,CD274,LYN,IL4R
GO:0010562	positive regulation of phosphorus metabolic process	1.128e-06	0.004262	2.804e-05	0.0002472	30	1126	GADD45B,RELN,TNFRSF14,NBN,PTAFR,FFAR4,ACSL1,ADM,FGD4,CXCR4,CCL3,CCL4,FGR,PLEK,NOS1,PROK2,FAM129A,GPR65,ICAM1,PELI2,RICTOR,LCP2,CCL3L3,LMNB1,TLR1,TLR2,TNFRSF1B,LYN,IL1RN,MARCKS
GO:0045937	positive regulation of phosphate metabolic process	1.128e-06	0.004262	2.804e-05	0.0002472	30	1126	GADD45B,RELN,TNFRSF14,NBN,PTAFR,FFAR4,ACSL1,ADM,FGD4,CXCR4,CCL3,CCL4,FGR,PLEK,NOS1,PROK2,FAM129A,GPR65,ICAM1,PELI2,RICTOR,LCP2,CCL3L3,LMNB1,TLR1,TLR2,TNFRSF1B,LYN,IL1RN,MARCKS
GO:1903706	regulation of hemopoiesis	1.243e-06	0.004695	3.068e-05	0.0002705	16	370	PRELID1,HLA-B,LILRB2,IRF1,IKZF1,TYROBP,SASH3,NFKBIA,CCL3,CCL3L3,ZFP36,NLRP3,ISG15,LYN,TRIB1,IL4R
GO:0001818	negative regulation of cytokine production	1.252e-06	0.004728	3.07e-05	0.0002706	13	243	TRIM25,DDX58,GBP1,FFAR4,RELB,NLRP3,ISG15,SRGN,FURIN,TLR2,CD274,TNFAIP3,HERC5
GO:0002720	positive regulation of cytokine production involved in immune response	1.282e-06	0.004843	3.125e-05	0.0002754	6	35	B2M,TNFRSF14,FCER1G,SASH3,NLRP3,TLR2
GO:0030217	T cell differentiation	1.372e-06	0.005182	3.322e-05	0.0002928	13	245	PRELID1,LILRB2,B2M,IRF1,IKZF1,BCL2A1,FCER1G,SASH3,BATF,RELB,NLRP3,RHOH,IL4R
GO:1902533	positive regulation of intracellular signal transduction	1.446e-06	0.005462	3.479e-05	0.0003066	27	958	GADD45B,RELN,TRIM25,TNFRSF14,FFAR4,FGD4,CXCR4,CCL3,CCL4,FGR,PLSCR1,SECTM1,PROK2,PIM2,LITAF,ICAM1,CASP1,PELI2,RICTOR,CCL3L3,LAMTOR4,LMNB1,TLR1,TLR2,TNFRSF1B,LYN,IL1RN
GO:0031348	negative regulation of defense response	1.5e-06	0.005665	3.585e-05	0.000316	11	172	HLA-B,HLA-E,FFAR4,SERPINB9,TAP1,IFIT1,ZFP36,NLRP3,TNFAIP3,TNFAIP6,TNFRSF1B
GO:0023056	positive regulation of signaling	1.525e-06	0.005758	3.622e-05	0.0003192	38	1662	GADD45B,HCAR2,RELN,TRIM25,TNFRSF14,LY96,LRG1,FFAR4,STX4,FGD4,CXCR4,GLUL,CCL3,CCL4,FGR,NOS1,PLSCR1,SECTM1,PROK2,PIM2,LITAF,ICAM1,CASP1,CHSY1,PELI2,RICTOR,CCL3L3,SH2B2,PPIF,LAMTOR4,LMNB1,FURIN,TLR1,TLR2,IRS2,TNFRSF1B,LYN,IL1RN
GO:0033993	response to lipid	1.601e-06	0.006046	3.779e-05	0.0003331	28	1023	TRIM25,LILRB2,B2M,TNFRSF14,GBP2,LY96,PTAFR,ACSL1,ADM,SERPINB9,DGAT2,NFKBIA,CCL3,NOS1,ALPL,LITAF,ICAM1,CASP1,NLRP3,SBNO2,CD14,TLR2,TNFAIP3,TNFRSF1B,LYN,IL1RN,TRIB1,IL4R
GO:0097190	apoptotic signaling pathway	1.641e-06	0.0062	3.851e-05	0.0003394	21	626	PRELID1,TNFRSF14,NBN,BCL2A1,LY96,BNIP3L,STX4,TMC8,PLSCR1,ICAM1,CASP4,GRINA,MKNK1,PPIF,IVNS1ABP,CD14,PPM1F,SRGN,TNFAIP3,TNFRSF1B,SOD2
GO:0001932	regulation of protein phosphorylation	1.716e-06	0.006481	4e-05	0.0003526	34	1404	GADD45B,RELN,TNFRSF14,GBP1,NBN,IRF1,FFAR4,ACSL1,FGD4,CXCR4,CCL3,CCL4,FGR,NOS1,RAC2,PROK2,FAM129A,ICAM1,RNF149,PELI2,RICTOR,LCP2,CCL3L3,LMNB1,PPM1F,TLR1,TLR2,TNFAIP3,TNFRSF1B,LYN,IL1RN,TRIB1,MARCKS,HERC5
GO:0022407	regulation of cell-cell adhesion	1.948e-06	0.007359	4.489e-05	0.0003956	17	430	PRELID1,LILRB2,TNFRSF14,HLA-E,IRF1,IKZF1,PTAFR,SASH3,RAC2,RICTOR,NLRP3,TNFSF13B,CD274,TNFAIP3,LYN,IL1RN,IL4R
GO:0030334	regulation of cell migration	1.949e-06	0.007362	4.489e-05	0.0003956	23	742	RELN,DDX58,TNFRSF14,PTAFR,STX4,CXCR4,CCL3,CCL4,FGR,RAC2,SELL,ADGRG3,ICAM1,PPM1F,GNA13,FURIN,TLR2,CD274,IRS2,TNFAIP6,LYN,IL1RN,TRIB1
GO:0002819	regulation of adaptive immune response	2.03e-06	0.007669	4.648e-05	0.0004096	10	143	HLA-B,B2M,HLA-E,IRF1,FCER1G,SASH3,NLRP3,TNFSF13B,TNFAIP3,IL4R
GO:0050900	leukocyte migration	2.154e-06	0.008136	4.901e-05	0.000432	16	386	TNFRSF14,PTAFR,ITGAX,FCER1G,CXCR4,CCL3,CCL4,RAC2,SELL,SELPLG,ICAM1,CCL3L3,TLR2,SLC7A5,LYN,CXCR1
GO:1903037	regulation of leukocyte cell-cell adhesion	2.194e-06	0.008285	4.961e-05	0.0004373	15	341	PRELID1,LILRB2,TNFRSF14,HLA-E,IRF1,IKZF1,PTAFR,SASH3,RAC2,RICTOR,NLRP3,TNFSF13B,CD274,LYN,IL4R
GO:0002824	positive regulation of adaptive immune response based on somatic recombination of immune receptors built from immunoglobulin superfamily domains	2.396e-06	0.009051	5.387e-05	0.0004749	8	85	HLA-B,B2M,HLA-E,IRF1,FCER1G,SASH3,NLRP3,TNFSF13B
GO:0031399	regulation of protein modification process	2.725e-06	0.01029	6.09e-05	0.0005368	40	1841	GADD45B,RELN,TNFRSF14,GBP1,NBN,IRF1,ARID5A,FFAR4,ACSL1,RASSF5,UBE2D1,FGD4,CXCR4,CCL3,CCL4,FGR,PLEK,NOS1,RAC2,PROK2,FAM129A,ICAM1,RNF149,PELI2,RICTOR,LCP2,CCL3L3,LMNB1,ISG15,PPM1F,TLR1,TLR2,N4BP1,TNFAIP3,TNFRSF1B,LYN,IL1RN,TRIB1,MARCKS,HERC5
GO:0016032	viral process	2.848e-06	0.01076	6.328e-05	0.0005578	23	759	TRIM25,DDX58,HLA-B,TNFRSF14,NBN,ZYX,BNIP3L,IFITM3,CXCR4,NFKBIA,CCL3,CCL4,TAP1,PLSCR1,SELPLG,ICAM1,NUP98,IFITM2,IFIT1,IVNS1ABP,ISG15,FURIN,LYN
GO:0050702	interleukin-1 beta secretion	2.907e-06	0.01098	6.422e-05	0.000566	6	40	GBP5,CCL3,CASP1,CASP4,CCL3L3,NLRP3
GO:0043302	positive regulation of leukocyte degranulation	2.962e-06	0.01119	6.466e-05	0.00057	5	23	PTAFR,STX4,FCER1G,FGR,IL4R
GO:0035455	response to interferon-alpha	2.962e-06	0.01119	6.466e-05	0.00057	5	23	IFITM3,PLSCR1,IFITM2,IFIT2,IFIT3
GO:0032479	regulation of type I interferon production	3.037e-06	0.01147	6.593e-05	0.0005811	9	117	TRIM25,DDX58,IRF1,RELB,CD14,ISG15,TLR2,TNFAIP3,HERC5
GO:0030335	positive regulation of cell migration	3.091e-06	0.01167	6.671e-05	0.000588	17	445	RELN,TNFRSF14,PTAFR,STX4,CCL3,CCL4,FGR,RAC2,SELL,ICAM1,PPM1F,FURIN,TLR2,CD274,IRS2,TNFAIP6,LYN
GO:0032606	type I interferon production	3.496e-06	0.0132	7.502e-05	0.0006612	9	119	TRIM25,DDX58,IRF1,RELB,CD14,ISG15,TLR2,TNFAIP3,HERC5
GO:0048585	negative regulation of response to stimulus	3.564e-06	0.01346	7.606e-05	0.0006704	35	1518	PRELID1,HLA-B,LILRB2,HLA-E,GBP1,IRF1,LY96,FFAR4,ADM,SERPINB9,PLIN5,NFKBIA,PLEK,NOS1,TAP1,ADGRG3,LITAF,ICAM1,RNF149,GRINA,IFIT1,ZFP36,NLRP3,PPIF,IVNS1ABP,RHOH,CD14,TNFAIP3,TNFAIP6,TNFRSF1B,LYN,IL1RN,TRIB1,IL4R,SOD2
GO:0030098	lymphocyte differentiation	3.714e-06	0.01403	7.881e-05	0.0006947	15	356	PRELID1,LILRB2,B2M,IRF1,IKZF1,BCL2A1,FCER1G,SASH3,ADGRG3,BATF,RELB,NLRP3,RHOH,TNFAIP3,IL4R
GO:0044764	multi-organism cellular process	3.858e-06	0.01457	8.141e-05	0.0007175	23	773	TRIM25,DDX58,HLA-B,TNFRSF14,NBN,ZYX,BNIP3L,IFITM3,CXCR4,NFKBIA,CCL3,CCL4,TAP1,PLSCR1,SELPLG,ICAM1,NUP98,IFITM2,IFIT1,IVNS1ABP,ISG15,FURIN,LYN
GO:0050830	defense response to Gram-positive bacterium	4.018e-06	0.01518	8.432e-05	0.0007432	8	91	B2M,TNFRSF14,HLA-E,GBP2,ADM,DEFA4,FGR,TLR2
GO:0002449	lymphocyte mediated immunity	4.178e-06	0.01578	8.718e-05	0.0007684	13	271	HLA-B,B2M,RNF19B,HLA-E,NBN,SERPINB9,FCER1G,SASH3,TAP1,BATF,ICAM1,NLRP3,IL4R
GO:0032611	interleukin-1 beta production	4.202e-06	0.01587	8.72e-05	0.0007686	7	65	GBP5,CCL3,CASP1,CASP4,CCL3L3,NLRP3,TNFAIP3
GO:0040011	locomotion	4.252e-06	0.01606	8.776e-05	0.0007735	38	1735	RELN,TRIM25,DDX58,TNFRSF14,NBN,PTAFR,ITGAX,CMTM6,STX4,FCER1G,IFITM3,CXCR4,CCL3,CCL4,FGR,RAC2,SELL,PROK2,SELPLG,CACNA1E,ADGRG3,ICAM1,IFITM2,LCP1,CCL3L3,RHOG,PPM1F,GNA13,FURIN,TLR2,CD274,SLC7A5,IRS2,TNFAIP6,LYN,IL1RN,TRIB1,CXCR1
GO:0043900	regulation of multi-organism process	4.363e-06	0.01648	8.908e-05	0.0007851	18	507	TRIM25,DDX58,B2M,NBN,LY96,PTAFR,IFITM3,CCL3,CCL4,TAP1,PLSCR1,IFITM2,IFIT1,ISG15,TLR2,TNFAIP3,TRIB1,HERC5
GO:0002821	positive regulation of adaptive immune response	4.363e-06	0.01648	8.908e-05	0.0007851	8	92	HLA-B,B2M,HLA-E,IRF1,FCER1G,SASH3,NLRP3,TNFSF13B
GO:0050870	positive regulation of T cell activation	4.391e-06	0.01658	8.916e-05	0.0007859	12	231	LILRB2,TNFRSF14,HLA-E,IRF1,IKZF1,SASH3,RICTOR,NLRP3,TNFSF13B,CD274,LYN,IL4R
GO:0032480	negative regulation of type I interferon production	4.503e-06	0.01701	9.094e-05	0.0008016	6	43	TRIM25,DDX58,RELB,ISG15,TNFAIP3,HERC5
GO:2000147	positive regulation of cell motility	4.536e-06	0.01713	9.113e-05	0.0008032	17	458	RELN,TNFRSF14,PTAFR,STX4,CCL3,CCL4,FGR,RAC2,SELL,ICAM1,PPM1F,FURIN,TLR2,CD274,IRS2,TNFAIP6,LYN
GO:0007596	blood coagulation	4.703e-06	0.01776	9.399e-05	0.0008285	15	363	IRF1,IRF2,FCER1G,EHD1,MAFF,PLEK,PLSCR1,RAC2,CAPZA1,LCP2,SH2B2,RHOG,GNA13,H3F3B,LYN
GO:1902105	regulation of leukocyte differentiation	4.9e-06	0.01851	9.742e-05	0.0008586	13	275	PRELID1,HLA-B,LILRB2,IRF1,IKZF1,TYROBP,SASH3,CCL3,CCL3L3,NLRP3,LYN,TRIB1,IL4R
GO:0022409	positive regulation of cell-cell adhesion	5.098e-06	0.01925	0.0001008	0.0008885	13	276	LILRB2,TNFRSF14,HLA-E,IRF1,IKZF1,PTAFR,SASH3,RICTOR,NLRP3,TNFSF13B,CD274,LYN,IL4R
GO:0034112	positive regulation of homotypic cell-cell adhesion	5.467e-06	0.02065	0.0001076	0.000948	12	236	LILRB2,TNFRSF14,HLA-E,IRF1,IKZF1,SASH3,RICTOR,NLRP3,TNFSF13B,CD274,LYN,IL4R
GO:0050817	coagulation	5.548e-06	0.02095	0.000108	0.000952	15	368	IRF1,IRF2,FCER1G,EHD1,MAFF,PLEK,PLSCR1,RAC2,CAPZA1,LCP2,SH2B2,RHOG,GNA13,H3F3B,LYN
GO:0007599	hemostasis	5.548e-06	0.02095	0.000108	0.000952	15	368	IRF1,IRF2,FCER1G,EHD1,MAFF,PLEK,PLSCR1,RAC2,CAPZA1,LCP2,SH2B2,RHOG,GNA13,H3F3B,LYN
GO:2000145	regulation of cell motility	5.872e-06	0.02218	0.0001134	0.0009996	23	793	RELN,DDX58,TNFRSF14,PTAFR,STX4,CXCR4,CCL3,CCL4,FGR,RAC2,SELL,ADGRG3,ICAM1,PPM1F,GNA13,FURIN,TLR2,CD274,IRS2,TNFAIP6,LYN,IL1RN,TRIB1
GO:0050701	interleukin-1 secretion	5.915e-06	0.02234	0.0001134	0.0009996	6	45	GBP5,CCL3,CASP1,CASP4,CCL3L3,NLRP3
GO:0033003	regulation of mast cell activation	5.915e-06	0.02234	0.0001134	0.0009996	6	45	FCER1G,FGR,PLSCR1,RAC2,LYN,IL4R
GO:0071396	cellular response to lipid	6.096e-06	0.02302	0.0001163	0.001025	19	572	LILRB2,B2M,GBP2,LY96,PTAFR,SERPINB9,DGAT2,NFKBIA,CCL3,LITAF,ICAM1,NLRP3,SBNO2,CD14,TLR2,TNFAIP3,TNFRSF1B,LYN,TRIB1
GO:0009967	positive regulation of signal transduction	6.125e-06	0.02313	0.0001163	0.001025	34	1488	GADD45B,RELN,TRIM25,TNFRSF14,LY96,LRG1,FFAR4,FGD4,CXCR4,CCL3,CCL4,FGR,NOS1,PLSCR1,SECTM1,PROK2,PIM2,LITAF,ICAM1,CASP1,CHSY1,PELI2,RICTOR,CCL3L3,SH2B2,PPIF,LAMTOR4,LMNB1,FURIN,TLR1,TLR2,TNFRSF1B,LYN,IL1RN
GO:0051272	positive regulation of cellular component movement	6.382e-06	0.0241	0.0001205	0.001062	17	470	RELN,TNFRSF14,PTAFR,STX4,CCL3,CCL4,FGR,RAC2,SELL,ICAM1,PPM1F,FURIN,TLR2,CD274,IRS2,TNFAIP6,LYN
GO:0002286	T cell activation involved in immune response	6.488e-06	0.02451	0.0001219	0.001074	8	97	IRF1,FCER1G,BATF,ICAM1,RELB,LCP1,NLRP3,IL4R
GO:0042592	homeostatic process	6.517e-06	0.02461	0.0001219	0.001074	38	1767	HCAR2,B2M,NBN,IKZF1,BCL2A1,SLC25A37,CKB,ADM,GK,STX4,FCER1G,DGAT2,SASH3,CXCR4,EHD1,TMC8,CCL3,NOS1,TAP1,RAC2,PROK2,CACNA1E,ICAM1,GRINA,CCL3L3,IFIT1,SH2B2,AQP9,ISG15,GNA13,TNFSF13B,FTH1,FTL,IRS2,TNFAIP3,LYN,IL1RN,SOD2
GO:0050863	regulation of T cell activation	6.59e-06	0.02489	0.0001226	0.001081	14	327	PRELID1,LILRB2,TNFRSF14,HLA-E,IRF1,IKZF1,SASH3,RAC2,RICTOR,NLRP3,TNFSF13B,CD274,LYN,IL4R
GO:0031401	positive regulation of protein modification process	6.682e-06	0.02524	0.0001237	0.001091	30	1230	GADD45B,RELN,TNFRSF14,NBN,ARID5A,FFAR4,ACSL1,RASSF5,UBE2D1,FGD4,CXCR4,CCL3,CCL4,PLEK,NOS1,PROK2,FAM129A,ICAM1,PELI2,RICTOR,LCP2,CCL3L3,LMNB1,TLR1,TLR2,TNFRSF1B,LYN,IL1RN,TRIB1,MARCKS
GO:0002888	positive regulation of myeloid leukocyte mediated immunity	6.876e-06	0.02597	0.0001261	0.001111	5	27	PTAFR,STX4,FCER1G,FGR,IL4R
GO:0050718	positive regulation of interleukin-1 beta secretion	6.876e-06	0.02597	0.0001261	0.001111	5	27	CCL3,CASP1,CASP4,CCL3L3,NLRP3
GO:0016477	cell migration	7.229e-06	0.02731	0.0001319	0.001163	31	1300	RELN,DDX58,TNFRSF14,PTAFR,ITGAX,STX4,FCER1G,CXCR4,CCL3,CCL4,FGR,RAC2,SELL,SELPLG,ADGRG3,ICAM1,LCP1,CCL3L3,RHOG,PPM1F,GNA13,FURIN,TLR2,CD274,SLC7A5,IRS2,TNFAIP6,LYN,IL1RN,TRIB1,CXCR1
GO:0002285	lymphocyte activation involved in immune response	7.321e-06	0.02765	0.0001329	0.001172	10	165	NBN,IRF1,FCER1G,BATF,ICAM1,RELB,LCP1,NLRP3,TNFAIP3,IL4R
GO:0040017	positive regulation of locomotion	7.747e-06	0.02926	0.00014	0.001234	17	477	RELN,TNFRSF14,PTAFR,STX4,CCL3,CCL4,FGR,RAC2,SELL,ICAM1,PPM1F,FURIN,TLR2,CD274,IRS2,TNFAIP6,LYN
GO:2000106	regulation of leukocyte apoptotic process	8.141e-06	0.03075	0.0001464	0.001291	8	100	HCAR2,PRELID1,BCL2A1,SERPINB9,FCER1G,CD274,IRS2,LYN
GO:0050716	positive regulation of interleukin-1 secretion	8.302e-06	0.03136	0.0001486	0.00131	5	28	CCL3,CASP1,CASP4,CCL3L3,NLRP3
GO:0030155	regulation of cell adhesion	1.01e-05	0.03813	0.0001789	0.001577	21	704	PRELID1,LILRB2,TNFRSF14,HLA-E,GBP1,IRF1,IKZF1,PTAFR,STX4,SASH3,RAC2,ICAM1,RICTOR,NLRP3,PPM1F,TNFSF13B,CD274,TNFAIP3,LYN,IL1RN,IL4R
GO:0071724	response to diacyl bacterial lipopeptide	1.014e-05	0.03828	0.0001789	0.001577	3	5	CD14,TLR1,TLR2
GO:0071726	cellular response to diacyl bacterial lipopeptide	1.014e-05	0.03828	0.0001789	0.001577	3	5	CD14,TLR1,TLR2
GO:0046631	alpha-beta T cell activation	1.043e-05	0.03941	0.0001833	0.001616	9	136	TNFRSF14,HLA-E,IRF1,IKZF1,SASH3,BATF,RELB,NLRP3,IL4R
GO:0002377	immunoglobulin production	1.089e-05	0.04112	0.0001904	0.001678	8	104	HLA-E,NBN,STX4,SASH3,BATF,TNFSF13B,TNFAIP3,IL4R
GO:0036230	granulocyte activation	1.184e-05	0.04472	0.0002052	0.001808	5	30	PTAFR,TYROBP,STX4,FCER1G,CCL3
GO:0009595	detection of biotic stimulus	1.184e-05	0.04472	0.0002052	0.001808	5	30	HLA-B,LY96,NLRP3,TLR1,TLR2
GO:0051249	regulation of lymphocyte activation	1.299e-05	0.04907	0.0002241	0.001975	16	445	PRELID1,LILRB2,TNFRSF14,HLA-E,IRF1,IKZF1,SASH3,RAC2,RICTOR,NLRP3,TNFSF13B,CD274,IRS2,TNFAIP3,LYN,IL4R
GO:0050777	negative regulation of immune response	1.319e-05	0.0498	0.0002264	0.001995	9	140	HLA-B,LILRB2,HLA-E,IRF1,SERPINB9,TAP1,TNFAIP3,LYN,IL4R
GO:0034110	regulation of homotypic cell-cell adhesion	1.332e-05	0.05029	0.0002276	0.002006	14	348	PRELID1,LILRB2,TNFRSF14,HLA-E,IRF1,IKZF1,SASH3,RAC2,RICTOR,NLRP3,TNFSF13B,CD274,LYN,IL4R
GO:0019058	viral life cycle	1.373e-05	0.05186	0.0002336	0.002059	16	447	TRIM25,TNFRSF14,NBN,IFITM3,CXCR4,CCL3,CCL4,TAP1,PLSCR1,SELPLG,ICAM1,NUP98,IFITM2,IFIT1,ISG15,FURIN
GO:0034121	regulation of toll-like receptor signaling pathway	1.559e-05	0.05887	0.000264	0.002327	6	53	IRF1,LY96,CD14,TLR2,TNFAIP3,LYN
GO:0034109	homotypic cell-cell adhesion	1.585e-05	0.05988	0.0002663	0.002348	15	402	PRELID1,LILRB2,TNFRSF14,HLA-E,IRF1,IKZF1,SASH3,PLEK,RAC2,RICTOR,NLRP3,TNFSF13B,CD274,LYN,IL4R
GO:0043903	regulation of symbiosis, encompassing mutualism through parasitism	1.587e-05	0.05993	0.0002663	0.002348	11	220	TRIM25,NBN,IFITM3,CCL3,CCL4,TAP1,PLSCR1,IFITM2,IFIT1,ISG15,TLR2
GO:0032612	interleukin-1 production	1.687e-05	0.06372	0.0002816	0.002482	7	80	GBP5,CCL3,CASP1,CASP4,CCL3L3,NLRP3,TNFAIP3
GO:0045064	T-helper 2 cell differentiation	1.7e-05	0.06421	0.0002816	0.002482	4	16	IRF1,BATF,NLRP3,IL4R
GO:0002483	antigen processing and presentation of endogenous peptide antigen	1.7e-05	0.06421	0.0002816	0.002482	4	16	HLA-B,B2M,HLA-E,TAP1
GO:0032651	regulation of interleukin-1 beta production	1.739e-05	0.06568	0.0002856	0.002517	6	54	CCL3,CASP1,CASP4,CCL3L3,NLRP3,TNFAIP3
GO:0002448	mast cell mediated immunity	1.739e-05	0.06568	0.0002856	0.002517	6	54	SERPINB9,FCER1G,FGR,RAC2,LYN,IL4R
GO:0048870	cell motility	1.778e-05	0.06716	0.0002895	0.002552	32	1428	RELN,DDX58,TNFRSF14,PTAFR,ITGAX,STX4,FCER1G,CXCR4,CCL3,CCL4,FGR,RAC2,SELL,SELPLG,CACNA1E,ADGRG3,ICAM1,LCP1,CCL3L3,RHOG,PPM1F,GNA13,FURIN,TLR2,CD274,SLC7A5,IRS2,TNFAIP6,LYN,IL1RN,TRIB1,CXCR1
GO:0051674	localization of cell	1.778e-05	0.06716	0.0002895	0.002552	32	1428	RELN,DDX58,TNFRSF14,PTAFR,ITGAX,STX4,FCER1G,CXCR4,CCL3,CCL4,FGR,RAC2,SELL,SELPLG,CACNA1E,ADGRG3,ICAM1,LCP1,CCL3L3,RHOG,PPM1F,GNA13,FURIN,TLR2,CD274,SLC7A5,IRS2,TNFAIP6,LYN,IL1RN,TRIB1,CXCR1
GO:0051251	positive regulation of lymphocyte activation	1.827e-05	0.069	0.0002962	0.00261	13	311	LILRB2,TNFRSF14,HLA-E,IRF1,IKZF1,SASH3,RICTOR,NLRP3,TNFSF13B,CD274,IRS2,LYN,IL4R
GO:0050706	regulation of interleukin-1 beta secretion	1.924e-05	0.07267	0.0003105	0.002737	5	33	CCL3,CASP1,CASP4,CCL3L3,NLRP3
GO:0071220	cellular response to bacterial lipoprotein	2.012e-05	0.07599	0.0003206	0.002826	3	6	CD14,TLR1,TLR2
GO:0071221	cellular response to bacterial lipopeptide	2.012e-05	0.07599	0.0003206	0.002826	3	6	CD14,TLR1,TLR2
GO:0070339	response to bacterial lipopeptide	2.012e-05	0.07599	0.0003206	0.002826	3	6	CD14,TLR1,TLR2
GO:0051270	regulation of cellular component movement	2.157e-05	0.08145	0.0003422	0.003017	23	860	RELN,DDX58,TNFRSF14,PTAFR,STX4,CXCR4,CCL3,CCL4,FGR,RAC2,SELL,ADGRG3,ICAM1,PPM1F,GNA13,FURIN,TLR2,CD274,IRS2,TNFAIP6,LYN,IL1RN,TRIB1
GO:0045953	negative regulation of natural killer cell mediated cytotoxicity	2.206e-05	0.0833	0.0003485	0.003072	4	17	HLA-B,HLA-E,SERPINB9,TAP1
GO:0032731	positive regulation of interleukin-1 beta production	2.237e-05	0.0845	0.0003506	0.00309	5	34	CCL3,CASP1,CASP4,CCL3L3,NLRP3
GO:0034142	toll-like receptor 4 signaling pathway	2.237e-05	0.0845	0.0003506	0.00309	5	34	LY96,NFKBIA,CD14,TNFAIP3,LYN
GO:0042742	defense response to bacterium	2.274e-05	0.08589	0.0003549	0.003128	12	272	B2M,TNFRSF14,HLA-E,GBP2,ADM,DEFA4,SERPINB9,FCER1G,FGR,ISG15,TLR1,TLR2
GO:1903036	positive regulation of response to wounding	2.286e-05	0.08635	0.0003553	0.003132	10	188	FCER1G,GBP5,CCL3,CCL4,PLEK,ALOX5AP,CCL3L3,TLR10,SCARF1,TLR2
GO:0051336	regulation of hydrolase activity	2.309e-05	0.0872	0.0003574	0.00315	31	1379	PRELID1,TAGAP,BCL2A1,PTAFR,ASAP1,SERPINB9,FGD4,PLIN5,CCL3,CCL4,PLEK,NOS1,PLSCR1,GPR65,ICAM1,CASP1,RICTOR,CCL3L3,IFIT1,NLRP3,PPIF,RHOG,RHOH,LAMTOR4,PPM1F,GNA13,FURIN,SERPINB1,IRS2,MARCKS,CYTH4
GO:0002768	immune response-regulating cell surface receptor signaling pathway	2.332e-05	0.08809	0.0003595	0.003169	14	366	LILRB2,CLEC7A,GBP1,BCL2A1,UBE2D1,FCER1G,NFKBIA,FGR,PLSCR1,RELB,LCP2,SH2B2,TLR2,LYN
GO:0050792	regulation of viral process	2.393e-05	0.09038	0.0003674	0.003238	10	189	TRIM25,NBN,IFITM3,CCL3,CCL4,TAP1,PLSCR1,IFITM2,IFIT1,ISG15
GO:0002698	negative regulation of immune effector process	2.421e-05	0.09145	0.0003702	0.003263	8	116	HLA-B,HLA-E,IRF1,SERPINB9,TAP1,IFIT1,TNFAIP3,IL4R
GO:0070661	leukocyte proliferation	2.463e-05	0.09304	0.0003752	0.003307	13	320	LILRB2,TNFRSF14,HLA-E,IRF1,ITGAX,SASH3,CXCR4,RAC2,TNFSF13B,CD274,IRS2,TNFAIP3,LYN
GO:0042127	regulation of cell proliferation	2.662e-05	0.1005	0.0004038	0.003559	35	1666	LILRB2,TNFRSF14,HLA-E,NBN,IRF1,PTAFR,LRG1,ADM,RASSF5,STX4,SASH3,IFITM3,NFKBIA,GLUL,FGR,NOS1,RAC2,PROK2,PIM2,RICTOR,CCL3L3,IFIT3,RHOG,NAMPT,TNFSF13B,TLR2,FTH1,CD274,IRS2,TNFAIP3,TNFRSF1B,LYN,TRIB1,IL4R,SOD2
GO:0070663	regulation of leukocyte proliferation	2.701e-05	0.102	0.0004079	0.003596	11	233	LILRB2,TNFRSF14,HLA-E,IRF1,SASH3,RAC2,TNFSF13B,CD274,IRS2,TNFAIP3,LYN
GO:0046634	regulation of alpha-beta T cell activation	2.711e-05	0.1024	0.0004079	0.003596	7	86	TNFRSF14,HLA-E,IRF1,IKZF1,SASH3,NLRP3,IL4R
GO:0002716	negative regulation of natural killer cell mediated immunity	2.813e-05	0.1063	0.0004217	0.003716	4	18	HLA-B,HLA-E,SERPINB9,TAP1
GO:0043304	regulation of mast cell degranulation	2.982e-05	0.1126	0.0004416	0.003893	5	36	FCER1G,FGR,RAC2,LYN,IL4R
GO:0001782	B cell homeostasis	2.982e-05	0.1126	0.0004416	0.003893	5	36	BCL2A1,SH2B2,TNFSF13B,TNFAIP3,LYN
GO:0033006	regulation of mast cell activation involved in immune response	2.982e-05	0.1126	0.0004416	0.003893	5	36	FCER1G,FGR,RAC2,LYN,IL4R
GO:0042327	positive regulation of phosphorylation	2.994e-05	0.1131	0.0004417	0.003894	25	1003	GADD45B,RELN,TNFRSF14,NBN,FFAR4,ACSL1,FGD4,CXCR4,CCL3,CCL4,FGR,PROK2,FAM129A,ICAM1,PELI2,RICTOR,LCP2,CCL3L3,LMNB1,TLR1,TLR2,TNFRSF1B,LYN,IL1RN,MARCKS
GO:0045785	positive regulation of cell adhesion	3.025e-05	0.1142	0.0004445	0.003918	15	425	LILRB2,TNFRSF14,HLA-E,IRF1,IKZF1,PTAFR,STX4,SASH3,RICTOR,NLRP3,PPM1F,TNFSF13B,CD274,LYN,IL4R
GO:0071887	leukocyte apoptotic process	3.094e-05	0.1169	0.0004512	0.003977	8	120	HCAR2,PRELID1,BCL2A1,SERPINB9,FCER1G,CD274,IRS2,LYN
GO:0046718	viral entry into host cell	3.094e-05	0.1169	0.0004512	0.003977	8	120	TRIM25,TNFRSF14,NBN,IFITM3,CXCR4,SELPLG,ICAM1,IFITM2
GO:0002292	T cell differentiation involved in immune response	3.205e-05	0.1211	0.000465	0.004099	6	60	IRF1,FCER1G,BATF,RELB,NLRP3,IL4R
GO:0048878	chemical homeostasis	3.213e-05	0.1214	0.000465	0.004099	27	1136	B2M,SLC25A37,CKB,ADM,GK,STX4,DGAT2,CXCR4,EHD1,TMC8,CCL3,NOS1,TAP1,PROK2,CACNA1E,ICAM1,GRINA,CCL3L3,IFIT1,SH2B2,AQP9,GNA13,FTH1,FTL,IRS2,LYN,SOD2
GO:0050704	regulation of interleukin-1 secretion	3.419e-05	0.1291	0.0004929	0.004345	5	37	CCL3,CASP1,CASP4,CCL3L3,NLRP3
GO:0032675	regulation of interleukin-6 production	3.485e-05	0.1316	0.0005	0.004407	8	122	DDX58,HLA-B,LILRB2,PTAFR,FCER1G,TLR1,TLR2,TNFAIP3
GO:0032493	response to bacterial lipoprotein	3.495e-05	0.132	0.0005	0.004407	3	7	CD14,TLR1,TLR2
GO:0019883	antigen processing and presentation of endogenous antigen	3.535e-05	0.1335	0.0005039	0.004441	4	19	HLA-B,B2M,HLA-E,TAP1
GO:0002429	immune response-activating cell surface receptor signaling pathway	3.609e-05	0.1363	0.0005094	0.00449	13	332	CLEC7A,GBP1,BCL2A1,UBE2D1,FCER1G,NFKBIA,FGR,PLSCR1,RELB,LCP2,SH2B2,TLR2,LYN
GO:0002456	T cell mediated immunity	3.643e-05	0.1376	0.0005094	0.00449	7	90	HLA-B,B2M,HLA-E,SERPINB9,SASH3,ICAM1,NLRP3
GO:0043122	regulation of I-kappaB kinase/NF-kappaB signaling	3.68e-05	0.139	0.0005094	0.00449	11	241	TRIM25,NFKBIA,SECTM1,PIM2,LITAF,CASP1,PELI2,NLRP3,RHOH,TLR2,TNFAIP3
GO:0052192	movement in environment of other organism involved in symbiotic interaction	3.695e-05	0.1396	0.0005094	0.00449	8	123	TRIM25,TNFRSF14,NBN,IFITM3,CXCR4,SELPLG,ICAM1,IFITM2
GO:0051828	entry into other organism involved in symbiotic interaction	3.695e-05	0.1396	0.0005094	0.00449	8	123	TRIM25,TNFRSF14,NBN,IFITM3,CXCR4,SELPLG,ICAM1,IFITM2
GO:0030260	entry into host cell	3.695e-05	0.1396	0.0005094	0.00449	8	123	TRIM25,TNFRSF14,NBN,IFITM3,CXCR4,SELPLG,ICAM1,IFITM2
GO:0044409	entry into host	3.695e-05	0.1396	0.0005094	0.00449	8	123	TRIM25,TNFRSF14,NBN,IFITM3,CXCR4,SELPLG,ICAM1,IFITM2
GO:0052126	movement in host environment	3.695e-05	0.1396	0.0005094	0.00449	8	123	TRIM25,TNFRSF14,NBN,IFITM3,CXCR4,SELPLG,ICAM1,IFITM2
GO:0051806	entry into cell of other organism involved in symbiotic interaction	3.695e-05	0.1396	0.0005094	0.00449	8	123	TRIM25,TNFRSF14,NBN,IFITM3,CXCR4,SELPLG,ICAM1,IFITM2
GO:0002711	positive regulation of T cell mediated immunity	3.905e-05	0.1475	0.0005364	0.004727	5	38	HLA-B,B2M,HLA-E,SASH3,NLRP3
GO:0001934	positive regulation of protein phosphorylation	4.108e-05	0.1552	0.0005622	0.004955	24	959	GADD45B,RELN,TNFRSF14,NBN,FFAR4,ACSL1,FGD4,CXCR4,CCL3,CCL4,PROK2,FAM129A,ICAM1,PELI2,RICTOR,LCP2,CCL3L3,LMNB1,TLR1,TLR2,TNFRSF1B,LYN,IL1RN,MARCKS
GO:0046635	positive regulation of alpha-beta T cell activation	4.242e-05	0.1602	0.0005763	0.005079	6	63	HLA-E,IRF1,IKZF1,SASH3,NLRP3,IL4R
GO:0042116	macrophage activation	4.242e-05	0.1602	0.0005763	0.005079	6	63	TYROBP,CASP1,SBNO2,TLR1,TLR2,IL4R
GO:0002718	regulation of cytokine production involved in immune response	4.641e-05	0.1753	0.0006283	0.005538	6	64	B2M,TNFRSF14,FCER1G,SASH3,NLRP3,TLR2
GO:0032635	interleukin-6 production	4.914e-05	0.1856	0.0006629	0.005843	8	128	DDX58,HLA-B,LILRB2,PTAFR,FCER1G,TLR1,TLR2,TNFAIP3
GO:0002687	positive regulation of leukocyte migration	5.194e-05	0.1962	0.0006981	0.006153	8	129	TNFRSF14,PTAFR,CCL3,CCL4,RAC2,SELL,ICAM1,TLR2
GO:0001911	negative regulation of leukocyte mediated cytotoxicity	5.373e-05	0.2029	0.0007196	0.006343	4	21	HLA-B,HLA-E,SERPINB9,TAP1
GO:0046632	alpha-beta T cell differentiation	5.523e-05	0.2086	0.0007356	0.006483	7	96	IRF1,IKZF1,SASH3,BATF,RELB,NLRP3,IL4R
GO:0043367	CD4-positive, alpha-beta T cell differentiation	5.531e-05	0.2089	0.0007356	0.006483	6	66	IRF1,SASH3,BATF,RELB,NLRP3,IL4R
GO:0001910	regulation of leukocyte mediated cytotoxicity	6.024e-05	0.2275	0.0007968	0.007023	6	67	HLA-B,B2M,HLA-E,SERPINB9,TAP1,ICAM1
GO:0006468	protein phosphorylation	6.033e-05	0.2279	0.0007968	0.007023	38	1952	GADD45B,RELN,TNFRSF14,GBP1,NBN,IRF1,FFAR4,ACSL1,FGD4,CXCR4,CCL3,CCL4,FGR,NOS1,RAC2,PROK2,FAM129A,PIM2,ICAM1,RNF149,PELI2,RICTOR,LCP2,CCL3L3,MKNK1,LIMK2,LMNB1,PPM1F,TLR1,TLR2,IRS2,TNFAIP3,TNFRSF1B,LYN,IL1RN,TRIB1,MARCKS,HERC5
GO:0046651	lymphocyte proliferation	6.089e-05	0.23	0.0007992	0.007044	12	301	LILRB2,TNFRSF14,HLA-E,IRF1,ITGAX,SASH3,CXCR4,RAC2,TNFSF13B,CD274,IRS2,LYN
GO:0050729	positive regulation of inflammatory response	6.115e-05	0.231	0.0007992	0.007044	8	132	FCER1G,GBP5,CCL3,CCL4,ALOX5AP,CCL3L3,TLR10,TLR2
GO:0002706	regulation of lymphocyte mediated immunity	6.115e-05	0.231	0.0007992	0.007044	8	132	HLA-B,B2M,HLA-E,SERPINB9,FCER1G,SASH3,TAP1,NLRP3
GO:0032732	positive regulation of interleukin-1 production	6.404e-05	0.2419	0.0008341	0.007352	5	42	CCL3,CASP1,CASP4,CCL3L3,NLRP3
GO:0032943	mononuclear cell proliferation	6.695e-05	0.2529	0.000869	0.007659	12	304	LILRB2,TNFRSF14,HLA-E,IRF1,ITGAX,SASH3,CXCR4,RAC2,TNFSF13B,CD274,IRS2,LYN
GO:0001906	cell killing	6.801e-05	0.2569	0.0008798	0.007754	8	134	HLA-B,B2M,RNF19B,HLA-E,DEFA4,SERPINB9,TAP1,ICAM1
GO:0032652	regulation of interleukin-1 production	7.116e-05	0.2688	0.0009161	0.008074	6	69	CCL3,CASP1,CASP4,CCL3L3,NLRP3,TNFAIP3
GO:0042098	T cell proliferation	7.131e-05	0.2693	0.0009161	0.008074	10	215	LILRB2,TNFRSF14,HLA-E,IRF1,ITGAX,SASH3,CXCR4,RAC2,TNFSF13B,CD274
GO:0001776	leukocyte homeostasis	7.169e-05	0.2708	0.0009178	0.00809	7	100	HCAR2,BCL2A1,FCER1G,SH2B2,TNFSF13B,TNFAIP3,LYN
GO:0042060	wound healing	7.378e-05	0.2786	0.0009414	0.008297	17	570	IRF1,IRF2,FCER1G,EHD1,MAFF,PLEK,PLSCR1,RAC2,CAPZA1,LCP1,LCP2,SH2B2,RHOG,GNA13,H3F3B,TNFAIP3,LYN
GO:0051241	negative regulation of multicellular organismal process	7.475e-05	0.2823	0.0009507	0.008379	26	1127	TRIM25,DDX58,B2M,GBP1,NBN,IRF1,ASAP1,FFAR4,ADM,NFKBIA,CCL3,NOS1,CHSY1,RELB,ZFP36,NLRP3,ISG15,SRGN,FURIN,TLR2,CD274,TNFAIP3,LYN,TRIB1,IL4R,HERC5
GO:0070228	regulation of lymphocyte apoptotic process	7.718e-05	0.2915	0.0009782	0.008622	6	70	PRELID1,BCL2A1,SERPINB9,CD274,IRS2,LYN
GO:0046597	negative regulation of viral entry into host cell	7.824e-05	0.2955	0.0009883	0.008711	4	23	TRIM25,NBN,IFITM3,IFITM2
GO:0002685	regulation of leukocyte migration	7.992e-05	0.3019	0.001003	0.008839	9	176	TNFRSF14,PTAFR,CCL3,CCL4,RAC2,SELL,ICAM1,TLR2,LYN
GO:1903900	regulation of viral life cycle	7.992e-05	0.3019	0.001003	0.008839	9	176	TRIM25,NBN,IFITM3,CCL3,CCL4,PLSCR1,IFITM2,IFIT1,ISG15
GO:0002428	antigen processing and presentation of peptide antigen via MHC class Ib	8.262e-05	0.3121	0.001027	0.009048	3	9	B2M,HLA-E,TAP1
GO:0032621	interleukin-18 production	8.262e-05	0.3121	0.001027	0.009048	3	9	GBP5,NLRP3,TLR2
GO:0002480	antigen processing and presentation of exogenous peptide antigen via MHC class I, TAP-independent	8.262e-05	0.3121	0.001027	0.009048	3	9	HLA-B,B2M,HLA-E
GO:0001909	leukocyte mediated cytotoxicity	8.649e-05	0.3267	0.001071	0.009441	7	103	HLA-B,B2M,RNF19B,HLA-E,SERPINB9,TAP1,ICAM1
GO:0010942	positive regulation of cell death	8.784e-05	0.3318	0.001084	0.009557	19	695	GADD45B,HCAR2,PRELID1,IRF1,BCL2A1,ADM,BNIP3L,FGD4,CCL3,NOS1,PLSCR1,NSMAF,CASP1,CCL3L3,IFIT2,NLRP3,PPIF,PPM1F,LYN
GO:0050670	regulation of lymphocyte proliferation	8.964e-05	0.3386	0.001101	0.0097	10	221	LILRB2,TNFRSF14,HLA-E,IRF1,SASH3,RAC2,TNFSF13B,CD274,IRS2,LYN
GO:0046638	positive regulation of alpha-beta T cell differentiation	8.974e-05	0.339	0.001101	0.0097	5	45	IRF1,IKZF1,SASH3,NLRP3,IL4R
GO:0031342	negative regulation of cell killing	9.315e-05	0.3518	0.001139	0.01004	4	24	HLA-B,HLA-E,SERPINB9,TAP1
GO:0032944	regulation of mononuclear cell proliferation	9.658e-05	0.3648	0.001177	0.01037	10	223	LILRB2,TNFRSF14,HLA-E,IRF1,SASH3,RAC2,TNFSF13B,CD274,IRS2,LYN
GO:0097028	dendritic cell differentiation	9.987e-05	0.3772	0.001209	0.01066	5	46	HLA-B,LILRB2,BATF,RELB,LYN
GO:0045824	negative regulation of innate immune response	9.987e-05	0.3772	0.001209	0.01066	5	46	HLA-B,HLA-E,SERPINB9,TAP1,TNFAIP3
GO:0042495	detection of triacyl bacterial lipopeptide	0.0001035	0.3909	0.001249	0.01101	2	2	TLR1,TLR2
GO:0002220	innate immune response activating cell surface receptor signaling pathway	0.00011	0.4156	0.001323	0.01166	7	107	CLEC7A,UBE2D1,FCER1G,NFKBIA,RELB,TLR2,LYN
GO:0035710	CD4-positive, alpha-beta T cell activation	0.0001224	0.4622	0.001467	0.01293	6	76	IRF1,SASH3,BATF,RELB,NLRP3,IL4R
GO:0050878	regulation of body fluid levels	0.0001248	0.4714	0.001492	0.01315	16	538	IRF1,IRF2,FCER1G,EHD1,MAFF,PLEK,GPAT4,PLSCR1,RAC2,CAPZA1,LCP2,SH2B2,RHOG,GNA13,H3F3B,LYN
GO:0032755	positive regulation of interleukin-6 production	0.0001316	0.4971	0.001568	0.01382	6	77	DDX58,LILRB2,PTAFR,FCER1G,TLR1,TLR2
GO:0009719	response to endogenous stimulus	0.0001477	0.558	0.001751	0.01544	34	1740	TRIM25,IRF1,PTAFR,LRG1,ZYX,FFAR4,ACSL1,ADM,SERPINB9,UBE2D1,UBE2D3,FCER1G,NFKBIA,EHD1,NOS1,ALPL,SELL,ICAM1,CASP1,CASP4,SH2B2,CREM,AQP9,NAMPT,LAMTOR4,FURIN,TLR2,H3F3B,IRS2,TNFAIP3,LYN,IL1RN,IL4R,MARCKS
GO:1903708	positive regulation of hemopoiesis	0.000149	0.5627	0.001751	0.01544	9	191	LILRB2,IRF1,IKZF1,SASH3,CCL3L3,NLRP3,ISG15,TRIB1,IL4R
GO:1902532	negative regulation of intracellular signal transduction	0.000149	0.5628	0.001751	0.01544	15	490	GBP1,IRF1,NFKBIA,PLEK,ADGRG3,LITAF,RNF149,GRINA,NLRP3,PPIF,IVNS1ABP,RHOH,TNFAIP3,LYN,SOD2
GO:0042093	T-helper cell differentiation	0.0001494	0.5642	0.001751	0.01544	5	50	IRF1,BATF,RELB,NLRP3,IL4R
GO:0035666	TRIF-dependent toll-like receptor signaling pathway	0.0001502	0.5674	0.001751	0.01544	4	27	LY96,UBE2D1,UBE2D3,CD14
GO:0042832	defense response to protozoan	0.0001502	0.5674	0.001751	0.01544	4	27	CLEC7A,GBP2,BATF,IL4R
GO:0098581	detection of external biotic stimulus	0.0001502	0.5674	0.001751	0.01544	4	27	HLA-B,LY96,TLR1,TLR2
GO:0002367	cytokine production involved in immune response	0.0001517	0.5731	0.001763	0.01554	6	79	B2M,TNFRSF14,FCER1G,SASH3,NLRP3,TLR2
GO:0042886	amide transport	0.0001564	0.5908	0.001812	0.01597	13	384	STX4,NFKBIA,GLUL,NOS1,TAP1,CACNA1E,LITAF,AQP9,NLRP3,TLR2,IRS2,IL1RN,MARCKS
GO:0001875	lipopolysaccharide receptor activity	9.915e-06	0.006752	0.002251	0.01598	3	5	LY96,PTAFR,TLR2
GO:0031341	regulation of cell killing	0.0001627	0.6144	0.001879	0.01656	6	80	HLA-B,B2M,HLA-E,SERPINB9,TAP1,ICAM1
GO:0030099	myeloid cell differentiation	0.0001732	0.6541	0.001994	0.01758	13	388	IKZF1,TYROBP,NFKBIA,CCL3,PLSCR1,BATF,RELB,CCL3L3,ZFP36,SBNO2,ISG15,LYN,TRIB1
GO:0045071	negative regulation of viral genome replication	0.0001803	0.6808	0.002051	0.01808	5	52	IFITM3,PLSCR1,IFITM2,IFIT1,ISG15
GO:0002294	CD4-positive, alpha-beta T cell differentiation involved in immune response	0.0001803	0.6808	0.002051	0.01808	5	52	IRF1,BATF,RELB,NLRP3,IL4R
GO:0002279	mast cell activation involved in immune response	0.0001803	0.6808	0.002051	0.01808	5	52	FCER1G,FGR,RAC2,LYN,IL4R
GO:0043303	mast cell degranulation	0.0001803	0.6808	0.002051	0.01808	5	52	FCER1G,FGR,RAC2,LYN,IL4R
GO:0043408	regulation of MAPK cascade	0.000181	0.6838	0.002053	0.0181	19	735	GADD45B,TNFRSF14,GBP1,FFAR4,FGD4,CXCR4,CCL3,CCL4,PROK2,ICAM1,RNF149,PELI2,CCL3L3,LMNB1,TLR2,TNFRSF1B,LYN,IL1RN,TRIB1
GO:0051345	positive regulation of hydrolase activity	0.0001935	0.7308	0.002188	0.01928	22	929	PRELID1,TAGAP,PTAFR,ASAP1,FGD4,PLIN5,CCL3,CCL4,PLEK,PLSCR1,GPR65,ICAM1,CASP1,CCL3L3,NLRP3,RHOG,LAMTOR4,PPM1F,GNA13,IRS2,MARCKS,CYTH4
GO:1902107	positive regulation of leukocyte differentiation	0.0001958	0.7397	0.002208	0.01946	8	156	LILRB2,IRF1,IKZF1,SASH3,CCL3L3,NLRP3,TRIB1,IL4R
GO:0002293	alpha-beta T cell differentiation involved in immune response	0.0001974	0.7456	0.002219	0.01956	5	53	IRF1,BATF,RELB,NLRP3,IL4R
GO:0002708	positive regulation of lymphocyte mediated immunity	0.0001993	0.7526	0.002233	0.01968	6	83	HLA-B,B2M,HLA-E,FCER1G,SASH3,NLRP3
GO:0043372	positive regulation of CD4-positive, alpha-beta T cell differentiation	0.0002001	0.7558	0.002236	0.01971	4	29	IRF1,SASH3,NLRP3,IL4R
GO:0030595	leukocyte chemotaxis	0.0002104	0.7947	0.002343	0.02066	9	200	FCER1G,CXCR4,CCL3,CCL4,RAC2,SELL,CCL3L3,LYN,CXCR1
GO:0032490	detection of molecule of bacterial origin	0.0002116	0.7991	0.002343	0.02066	3	12	LY96,TLR1,TLR2
GO:0045628	regulation of T-helper 2 cell differentiation	0.0002116	0.7991	0.002343	0.02066	3	12	IRF1,NLRP3,IL4R
GO:0002637	regulation of immunoglobulin production	0.0002158	0.815	0.002369	0.02088	5	54	HLA-E,STX4,SASH3,TNFAIP3,IL4R
GO:0002532	production of molecular mediator involved in inflammatory response	0.0002158	0.815	0.002369	0.02088	5	54	FCER1G,GBP5,ALOX5AP,LYN,IL4R
GO:0002287	alpha-beta T cell activation involved in immune response	0.0002158	0.815	0.002369	0.02088	5	54	IRF1,BATF,RELB,NLRP3,IL4R
GO:0007015	actin filament organization	0.0002189	0.8269	0.002397	0.02113	12	345	ZYX,PLEK,RAC2,GPR65,ICAM1,CAPZA1,CASP4,RICTOR,LCP1,PPM1F,SSH2,MARCKS
GO:0001562	response to protozoan	0.0002291	0.8652	0.002486	0.02191	4	30	CLEC7A,GBP2,BATF,IL4R
GO:0034122	negative regulation of toll-like receptor signaling pathway	0.0002291	0.8652	0.002486	0.02191	4	30	LY96,CD14,TNFAIP3,LYN
GO:0002507	tolerance induction	0.0002291	0.8652	0.002486	0.02191	4	30	HLA-B,LILRB2,TNFAIP3,LYN
GO:0070227	lymphocyte apoptotic process	0.000242	0.9142	0.00262	0.02309	6	86	PRELID1,BCL2A1,SERPINB9,CD274,IRS2,LYN
GO:0045637	regulation of myeloid cell differentiation	0.0002528	0.9548	0.002728	0.02404	9	205	IKZF1,TYROBP,NFKBIA,CCL3,CCL3L3,ZFP36,ISG15,LYN,TRIB1
GO:1903307	positive regulation of regulated secretory pathway	0.0002564	0.9684	0.002751	0.02425	5	56	PTAFR,STX4,FCER1G,FGR,IL4R
GO:0046637	regulation of alpha-beta T cell differentiation	0.0002564	0.9684	0.002751	0.02425	5	56	IRF1,IKZF1,SASH3,NLRP3,IL4R
GO:0045582	positive regulation of T cell differentiation	0.0002578	0.9738	0.002759	0.02431	6	87	LILRB2,IRF1,IKZF1,SASH3,NLRP3,IL4R
GO:0002756	MyD88-independent toll-like receptor signaling pathway	0.0002609	0.9855	0.002784	0.02454	4	31	LY96,UBE2D1,UBE2D3,CD14
GO:0031331	positive regulation of cellular catabolic process	0.0002631	0.9935	0.002799	0.02467	12	352	RNF19B,UBE2D1,BNIP3L,PLIN5,PIM2,ZFP36,FURIN,TLR2,IRS2,TNFAIP3,TNFRSF1B,TRIB1
GO:0006935	chemotaxis	0.0002648	1	0.002809	0.02476	16	575	RELN,PTAFR,CMTM6,STX4,FCER1G,CXCR4,CCL3,CCL4,RAC2,SELL,PROK2,CCL3L3,RHOG,PPM1F,LYN,CXCR1
GO:0042330	taxis	0.0002752	1	0.002912	0.02566	16	577	RELN,PTAFR,CMTM6,STX4,FCER1G,CXCR4,CCL3,CCL4,RAC2,SELL,PROK2,CCL3L3,RHOG,PPM1F,LYN,CXCR1
GO:0060326	cell chemotaxis	0.0002868	1	0.003026	0.02667	10	255	FCER1G,CXCR4,CCL3,CCL4,RAC2,SELL,CCL3L3,RHOG,LYN,CXCR1
GO:0043410	positive regulation of MAPK cascade	0.0002941	1	0.003094	0.02727	15	522	GADD45B,TNFRSF14,FFAR4,FGD4,CXCR4,CCL3,CCL4,PROK2,ICAM1,PELI2,CCL3L3,LMNB1,TLR2,TNFRSF1B,IL1RN
GO:0032733	positive regulation of interleukin-10 production	0.0002959	1	0.003095	0.02728	4	32	FCER1G,SASH3,TLR2,CD274
GO:0046596	regulation of viral entry into host cell	0.0002959	1	0.003095	0.02728	4	32	TRIM25,NBN,IFITM3,IFITM2
GO:0015833	peptide transport	0.000299	1	0.00312	0.0275	12	357	STX4,NFKBIA,GLUL,NOS1,TAP1,CACNA1E,LITAF,NLRP3,TLR2,IRS2,IL1RN,MARCKS
GO:0045658	regulation of neutrophil differentiation	0.0003053	1	0.003159	0.02785	2	3	IKZF1,TRIB1
GO:0002774	Fc receptor mediated inhibitory signaling pathway	0.0003053	1	0.003159	0.02785	2	3	LILRB2,LYN
GO:0070340	detection of bacterial lipopeptide	0.0003053	1	0.003159	0.02785	2	3	TLR1,TLR2
GO:0032091	negative regulation of protein binding	0.00031	1	0.003199	0.0282	6	90	B2M,TMC8,PLSCR1,PIM2,IFIT2,IFIT1
GO:0030168	platelet activation	0.0003239	1	0.003334	0.02938	8	168	FCER1G,PLEK,PLSCR1,RAC2,LCP2,RHOG,GNA13,LYN
GO:0043124	negative regulation of I-kappaB kinase/NF-kappaB signaling	0.0003279	1	0.003338	0.02942	5	59	NFKBIA,LITAF,NLRP3,RHOH,TNFAIP3
GO:0032418	lysosome localization	0.0003279	1	0.003338	0.02942	5	59	FCER1G,FGR,RAC2,LYN,IL4R
GO:0002709	regulation of T cell mediated immunity	0.0003279	1	0.003338	0.02942	5	59	HLA-B,B2M,HLA-E,SASH3,NLRP3
GO:0000768	syncytium formation by plasma membrane fusion	0.0003279	1	0.003338	0.02942	5	59	EHD1,NOS1,CASP1,SBNO2,IL4R
GO:2000516	positive regulation of CD4-positive, alpha-beta T cell activation	0.000334	1	0.003391	0.02989	4	33	IRF1,SASH3,NLRP3,IL4R
GO:0043065	positive regulation of apoptotic process	0.0003434	1	0.003455	0.03045	17	649	GADD45B,HCAR2,PRELID1,BCL2A1,ADM,BNIP3L,FGD4,CCL3,PLSCR1,NSMAF,CASP1,CCL3L3,IFIT2,NLRP3,PPIF,PPM1F,LYN
GO:0046339	diacylglycerol metabolic process	0.0003449	1	0.003455	0.03045	3	14	DGAT2,GPAT4,PGS1
GO:0002726	positive regulation of T cell cytokine production	0.0003449	1	0.003455	0.03045	3	14	B2M,SASH3,NLRP3
GO:0019885	antigen processing and presentation of endogenous peptide antigen via MHC class I	0.0003449	1	0.003455	0.03045	3	14	HLA-B,B2M,TAP1
GO:0034134	toll-like receptor 2 signaling pathway	0.0003449	1	0.003455	0.03045	3	14	TLR2,TNFAIP3,LYN
GO:0030593	neutrophil chemotaxis	0.0003491	1	0.003486	0.03073	6	92	FCER1G,CCL3,CCL4,RAC2,SELL,CCL3L3
GO:0008637	apoptotic mitochondrial changes	0.0003498	1	0.003486	0.03073	7	129	PRELID1,BCL2A1,BNIP3L,PIM2,IFIT2,PPIF,SOD2
GO:0030036	actin cytoskeleton organization	0.0003587	1	0.003558	0.03136	16	591	ZYX,FGD4,FGR,PLEK,RAC2,GPR65,ICAM1,CAPZA1,CASP4,RICTOR,LCP1,SH2B2,RHOG,PPM1F,SSH2,MARCKS
GO:0002573	myeloid leukocyte differentiation	0.0003589	1	0.003558	0.03136	9	215	IKZF1,TYROBP,CCL3,BATF,RELB,CCL3L3,SBNO2,LYN,TRIB1
GO:0043549	regulation of kinase activity	0.0003686	1	0.003645	0.03213	20	842	GADD45B,RELN,NBN,ACSL1,FGD4,CXCR4,FGR,RAC2,PROK2,LCP2,LMNB1,PPM1F,TLR1,IRS2,TNFAIP3,LYN,IL1RN,TRIB1,MARCKS,HERC5
GO:0043068	positive regulation of programmed cell death	0.0003816	1	0.003763	0.03317	17	655	GADD45B,HCAR2,PRELID1,BCL2A1,ADM,BNIP3L,FGD4,CCL3,PLSCR1,NSMAF,CASP1,CCL3L3,IFIT2,NLRP3,PPIF,PPM1F,LYN
GO:0042129	regulation of T cell proliferation	0.0003943	1	0.003879	0.03419	8	173	LILRB2,TNFRSF14,HLA-E,IRF1,SASH3,RAC2,TNFSF13B,CD274
GO:1901698	response to nitrogen compound	0.0004103	1	0.004026	0.03548	22	981	DDX58,IRF1,PTAFR,FFAR4,ADM,NFKBIA,NOS1,SELL,ICAM1,CASP1,CASP4,IFIT1,SH2B2,CREM,AQP9,NAMPT,LAMTOR4,TLR2,IRS2,TNFAIP3,LYN,MARCKS
GO:0034612	response to tumor necrosis factor	0.0004126	1	0.004037	0.03558	10	267	TNFRSF14,IRF1,CCL3,CCL4,ICAM1,CCL3L3,CD14,TNFSF13B,TNFAIP3,TNFRSF1B
GO:0007229	integrin-mediated signaling pathway	0.000415	1	0.00405	0.0357	6	95	ITGAX,ZYX,TYROBP,FCER1G,FGR,PLEK
GO:0002639	positive regulation of immunoglobulin production	0.0004207	1	0.004095	0.03609	4	35	HLA-E,STX4,SASH3,IL4R
GO:0045580	regulation of T cell differentiation	0.0004404	1	0.004276	0.03769	7	134	PRELID1,LILRB2,IRF1,IKZF1,SASH3,NLRP3,IL4R
GO:0031328	positive regulation of cellular biosynthetic process	0.000442	1	0.004281	0.03773	35	1921	RELN,TRIM25,CEBPD,DDX58,BACH1,ETS2,IRF1,IRF2,IKZF1,PTAFR,ARID5A,ADM,DGAT2,PLIN5,NFKBIA,MAFF,NOS1,PLSCR1,NSMAF,FAM129A,GPR65,PIM2,BATF,ICAM1,RELB,CCL3L3,CREM,NLRP3,SBNO2,RHOG,NAMPT,TLR1,TLR2,IRS2,SOD2
GO:0006949	syncytium formation	0.0004455	1	0.004304	0.03794	5	63	EHD1,NOS1,CASP1,SBNO2,IL4R
GO:0051130	positive regulation of cellular component organization	0.0004499	1	0.004335	0.03821	26	1263	RELN,B2M,NBN,IKZF1,ITGAX,ARID5A,STX4,UBE2D3,FCER1G,GBP5,EHD1,PLEK,NOS1,RAC2,GPR65,ICAM1,RICTOR,LCP1,PPIF,SCARF1,RHOG,CD14,PPM1F,LYN,IL4R,MARCKS
GO:0045595	regulation of cell differentiation	0.0004568	1	0.00439	0.03869	32	1699	RELN,CEBPD,PRELID1,HLA-B,LILRB2,B2M,GBP1,NBN,IRF1,IKZF1,ASAP1,ADM,TYROBP,SASH3,CXCR4,NFKBIA,EHD1,CCL3,MAFF,NOS1,CCL3L3,ZFP36,NLRP3,SCARF1,ISG15,TLR2,SSH2,LYN,TRIB1,IL4R,MARCKS,SOD2
GO:0071347	cellular response to interleukin-1	0.0004641	1	0.004449	0.03921	6	97	IRF1,CCL3,CCL4,ICAM1,CCL3L3,IL1RN
GO:0042092	type 2 immune response	0.0004695	1	0.00449	0.03957	4	36	IRF1,BATF,NLRP3,IL4R
GO:0051250	negative regulation of lymphocyte activation	0.0004814	1	0.004592	0.04047	7	136	LILRB2,TNFRSF14,IRF1,CD274,TNFAIP3,LYN,IL4R
GO:0002475	antigen processing and presentation via MHC class Ib	0.0005227	1	0.004973	0.04383	3	16	B2M,HLA-E,TAP1
GO:0010243	response to organonitrogen compound	0.0005263	1	0.004995	0.04402	20	866	IRF1,PTAFR,FFAR4,ADM,NFKBIA,NOS1,SELL,ICAM1,CASP1,CASP4,SH2B2,CREM,AQP9,NAMPT,LAMTOR4,TLR2,IRS2,TNFAIP3,LYN,MARCKS
GO:0045621	positive regulation of lymphocyte differentiation	0.000546	1	0.005168	0.04555	6	100	LILRB2,IRF1,IKZF1,SASH3,NLRP3,IL4R
GO:0048872	homeostasis of number of cells	0.0005497	1	0.005191	0.04575	10	277	HCAR2,IKZF1,BCL2A1,FCER1G,SASH3,SH2B2,ISG15,TNFSF13B,TNFAIP3,LYN
GO:0042267	natural killer cell mediated cytotoxicity	0.0005528	1	0.005207	0.04589	5	66	HLA-B,RNF19B,HLA-E,SERPINB9,TAP1
GO:0030670	phagocytic vesicle membrane	2.902e-05	0.0105	0.007228	0.04677	6	60	HLA-B,B2M,HLA-E,RAC2,TLR1,TLR2
GO:0072559	NLRP3 inflammasome complex	5.262e-05	0.01905	0.007228	0.04677	3	8	CASP1,CASP4,NLRP3
GO:0008043	intracellular ferritin complex	9.984e-05	0.03614	0.007228	0.04677	2	2	FTH1,FTL
GO:0035354	Toll-like receptor 1-Toll-like receptor 2 protein complex	9.984e-05	0.03614	0.007228	0.04677	2	2	TLR1,TLR2
GO:0070288	ferritin complex	9.984e-05	0.03614	0.007228	0.04677	2	2	FTH1,FTL
GO:0097300	programmed necrotic cell death	0.0005792	1	0.005441	0.04796	4	38	LY96,CASP1,PPIF,CD14
GO:0042612	MHC class I protein complex	0.0001517	0.0549	0.007635	0.0494	3	11	HLA-B,B2M,HLA-E
GO:0098857	membrane microdomain	0.0001764	0.06385	0.007635	0.0494	12	343	FCER1G,NOS1,PLSCR1,ICAM1,LCP2,LAMTOR4,CD14,FURIN,TLR1,TLR2,TNFRSF1B,LYN
GO:0045121	membrane raft	0.0001764	0.06385	0.007635	0.0494	12	343	FCER1G,NOS1,PLSCR1,ICAM1,LCP2,LAMTOR4,CD14,FURIN,TLR1,TLR2,TNFRSF1B,LYN
GO:0098552	side of membrane	0.0001898	0.06871	0.007635	0.0494	15	510	HLA-B,B2M,TNFRSF14,HLA-E,ITGAX,FCER1G,CXCR4,FGR,SELL,ICAM1,CD14,GNA13,TLR2,CD274,LYN
GO:0042494	detection of bacterial lipoprotein	0.0006065	1	0.005657	0.04986	2	4	TLR1,TLR2
GO:0034136	negative regulation of toll-like receptor 2 signaling pathway	0.0006065	1	0.005657	0.04986	2	4	TNFAIP3,LYN
GO:0038124	toll-like receptor TLR6:TLR2 signaling pathway	0.0006065	1	0.005657	0.04986	2	4	CD14,TLR2
GO:0005615	extracellular space	0.000244	0.08832	0.007814	0.05056	29	1449	RELN,LILRB2,B2M,LY96,LRG1,CKB,ADM,DEFA4,CMTM6,SERPINB9,STX4,TMC8,CCL3,CCL4,ALPL,SECTM1,ICAM1,LCP1,CCL3L3,NAMPT,CD14,SRGN,TNFSF13B,FURIN,SERPINB1,SSH2,TNFAIP6,IL1RN,IL4R
GO:0045335	phagocytic vesicle	0.0002494	0.0903	0.007814	0.05056	6	88	HLA-B,B2M,HLA-E,RAC2,TLR1,TLR2
GO:0061702	inflammasome complex	0.000259	0.09377	0.007814	0.05056	3	13	CASP1,CASP4,NLRP3
GO:1903707	negative regulation of hemopoiesis	0.0006232	1	0.005797	0.0511	7	142	IRF1,NFKBIA,CCL3,ZFP36,LYN,TRIB1,IL4R
GO:0002283	neutrophil activation involved in immune response	0.00063	1	0.005846	0.05153	3	17	PTAFR,TYROBP,FCER1G
GO:0009891	positive regulation of biosynthetic process	0.0006327	1	0.005857	0.05163	35	1959	RELN,TRIM25,CEBPD,DDX58,BACH1,ETS2,IRF1,IRF2,IKZF1,PTAFR,ARID5A,ADM,DGAT2,PLIN5,NFKBIA,MAFF,NOS1,PLSCR1,NSMAF,FAM129A,GPR65,PIM2,BATF,ICAM1,RELB,CCL3L3,CREM,NLRP3,SBNO2,RHOG,NAMPT,TLR1,TLR2,IRS2,SOD2
GO:1990266	neutrophil migration	0.0006387	1	0.005898	0.05198	6	103	FCER1G,CCL3,CCL4,RAC2,SELL,CCL3L3
GO:0001913	T cell mediated cytotoxicity	0.0006403	1	0.005898	0.05199	4	39	HLA-B,B2M,HLA-E,SERPINB9
GO:0035355	Toll-like receptor 2-Toll-like receptor 6 protein complex	0.0002946	0.1066	0.008203	0.05308	2	3	TLR1,TLR2
GO:0002223	stimulatory C-type lectin receptor signaling pathway	0.0006721	1	0.006177	0.05444	6	104	CLEC7A,UBE2D1,FCER1G,NFKBIA,RELB,LYN
GO:1903305	regulation of regulated secretory pathway	0.0006772	1	0.006204	0.05468	7	144	PTAFR,STX4,FCER1G,FGR,RAC2,LYN,IL4R
GO:0002228	natural killer cell mediated immunity	0.0006783	1	0.006204	0.05468	5	69	HLA-B,RNF19B,HLA-E,SERPINB9,TAP1
GO:0044092	negative regulation of molecular function	0.0006802	1	0.006206	0.0547	24	1157	GADD45B,B2M,BCL2A1,SERPINB9,UBE2D1,PLIN5,NFKBIA,TMC8,NOS1,PLSCR1,ADGRG3,PIM2,IFIT2,IFIT1,NLRP3,PPIF,RHOH,PPM1F,FURIN,SERPINB1,IRS2,TNFAIP3,LYN,TRIB1
GO:0043370	regulation of CD4-positive, alpha-beta T cell differentiation	0.0007058	1	0.006424	0.05662	4	40	IRF1,SASH3,NLRP3,IL4R
GO:0043306	positive regulation of mast cell degranulation	0.0007503	1	0.006796	0.0599	3	18	FCER1G,FGR,IL4R
GO:0033008	positive regulation of mast cell activation involved in immune response	0.0007503	1	0.006796	0.0599	3	18	FCER1G,FGR,IL4R
GO:0090087	regulation of peptide transport	0.0007622	1	0.006887	0.0607	10	289	STX4,NFKBIA,GLUL,NOS1,CACNA1E,LITAF,NLRP3,TLR2,IRS2,MARCKS
GO:0008360	regulation of cell shape	0.0007962	1	0.007178	0.06326	7	148	CDC42SE2,FGD4,CCL3,FGR,ICAM1,CCL3L3,GNA13
GO:0070665	positive regulation of leukocyte proliferation	0.0008285	1	0.00745	0.06567	7	149	LILRB2,HLA-E,SASH3,TNFSF13B,CD274,IRS2,LYN
GO:0055082	cellular chemical homeostasis	0.0008504	1	0.007616	0.06713	18	768	CKB,ADM,STX4,DGAT2,CXCR4,CCL3,NOS1,PROK2,CACNA1E,ICAM1,GRINA,CCL3L3,AQP9,GNA13,FTH1,FTL,IRS2,LYN
GO:0042269	regulation of natural killer cell mediated cytotoxicity	0.0008509	1	0.007616	0.06713	4	42	HLA-B,HLA-E,SERPINB9,TAP1
GO:0051100	negative regulation of binding	0.0008617	1	0.007694	0.06782	7	150	B2M,NFKBIA,TMC8,PLSCR1,PIM2,IFIT2,IFIT1
GO:0071621	granulocyte chemotaxis	0.0009025	1	0.008039	0.07086	6	110	FCER1G,CCL3,CCL4,RAC2,SELL,CCL3L3
GO:0009968	negative regulation of signal transduction	0.0009049	1	0.008041	0.07088	24	1181	PRELID1,GBP1,IRF1,LY96,ADM,PLIN5,NFKBIA,PLEK,NOS1,ADGRG3,LITAF,ICAM1,RNF149,GRINA,NLRP3,PPIF,IVNS1ABP,RHOH,CD14,TNFAIP3,LYN,IL1RN,TRIB1,SOD2
GO:0071356	cellular response to tumor necrosis factor	0.0009168	1	0.008128	0.07164	9	245	TNFRSF14,IRF1,CCL3,CCL4,ICAM1,CCL3L3,TNFSF13B,TNFAIP3,TNFRSF1B
GO:0002715	regulation of natural killer cell mediated immunity	0.0009308	1	0.008233	0.07257	4	43	HLA-B,HLA-E,SERPINB9,TAP1
GO:0045859	regulation of protein kinase activity	0.0009429	1	0.008321	0.07334	18	775	GADD45B,RELN,ACSL1,FGD4,CXCR4,FGR,RAC2,PROK2,LCP2,LMNB1,PPM1F,TLR1,TNFAIP3,LYN,IL1RN,TRIB1,MARCKS,HERC5
GO:0050920	regulation of chemotaxis	0.0009888	1	0.008699	0.07667	8	199	STX4,CXCR4,CCL3,CCL4,RAC2,SELL,PPM1F,LYN
GO:0008285	negative regulation of cell proliferation	0.0009989	1	0.008699	0.07667	17	714	LILRB2,TNFRSF14,IRF1,ADM,RASSF5,IFITM3,NOS1,PIM2,CCL3L3,IFIT3,TLR2,FTH1,CD274,TNFAIP3,LYN,TRIB1,SOD2
GO:0070427	nucleotide-binding oligomerization domain containing 1 signaling pathway	0.001004	1	0.008699	0.07667	2	5	NFKBIA,TNFAIP3
GO:0030581	symbiont intracellular protein transport in host	0.001004	1	0.008699	0.07667	2	5	TAP1,IFIT1
GO:0019060	intracellular transport of viral protein in host cell	0.001004	1	0.008699	0.07667	2	5	TAP1,IFIT1
GO:0060368	regulation of Fc receptor mediated stimulatory signaling pathway	0.001004	1	0.008699	0.07667	2	5	PLSCR1,LYN
GO:0051708	intracellular protein transport in other organism involved in symbiotic interaction	0.001004	1	0.008699	0.07667	2	5	TAP1,IFIT1
GO:0001922	B-1 B cell homeostasis	0.001004	1	0.008699	0.07667	2	5	SH2B2,TNFAIP3
GO:0002707	negative regulation of lymphocyte mediated immunity	0.001016	1	0.00878	0.07739	4	44	HLA-B,HLA-E,SERPINB9,TAP1
GO:0016045	detection of bacterium	0.001033	1	0.008905	0.07849	3	20	HLA-B,TLR1,TLR2
GO:0097193	intrinsic apoptotic signaling pathway	0.001038	1	0.008933	0.07873	10	301	NBN,BCL2A1,PLSCR1,CASP4,GRINA,PPIF,IVNS1ABP,PPM1F,TNFRSF1B,SOD2
GO:0033674	positive regulation of kinase activity	0.001061	1	0.009105	0.08025	14	530	GADD45B,RELN,NBN,ACSL1,FGD4,CXCR4,FGR,PROK2,LCP2,LMNB1,TLR1,LYN,IL1RN,MARCKS
GO:0046879	hormone secretion	0.001086	1	0.009302	0.08199	11	357	HCAR2,FFAR4,ADM,STX4,GLUL,NOS1,CACNA1E,IRS2,LYN,IL1RN,MARCKS
GO:0055065	metal ion homeostasis	0.001092	1	0.009328	0.08221	15	593	B2M,SLC25A37,ADM,CXCR4,TMC8,CCL3,NOS1,PROK2,GRINA,CCL3L3,GNA13,FTH1,FTL,LYN,SOD2
GO:0009896	positive regulation of catabolic process	0.001102	1	0.009395	0.08281	12	414	RNF19B,UBE2D1,BNIP3L,PLIN5,PIM2,ZFP36,FURIN,TLR2,IRS2,TNFAIP3,TNFRSF1B,TRIB1
GO:0007520	myoblast fusion	0.001106	1	0.00941	0.08294	4	45	EHD1,NOS1,CASP1,IL4R
GO:0055072	iron ion homeostasis	0.001117	1	0.009471	0.08348	5	77	B2M,SLC25A37,FTH1,FTL,SOD2
GO:0042326	negative regulation of phosphorylation	0.001118	1	0.009471	0.08348	13	473	GADD45B,GBP1,IRF1,NOS1,FAM129A,RNF149,PPIF,RHOH,PPM1F,IRS2,TNFAIP3,LYN,TRIB1
GO:0022408	negative regulation of cell-cell adhesion	0.001125	1	0.009505	0.08377	7	157	LILRB2,TNFRSF14,IRF1,CD274,TNFAIP3,IL1RN,IL4R
GO:0002260	lymphocyte homeostasis	0.001184	1	0.009983	0.08799	5	78	BCL2A1,SH2B2,TNFSF13B,TNFAIP3,LYN
GO:0045063	T-helper 1 cell differentiation	0.001196	1	0.009993	0.08808	3	21	IRF1,RELB,IL4R
GO:0001774	microglial cell activation	0.001196	1	0.009993	0.08808	3	21	CASP1,TLR1,TLR2
GO:0098543	detection of other organism	0.001196	1	0.009993	0.08808	3	21	HLA-B,TLR1,TLR2
GO:0002902	regulation of B cell apoptotic process	0.001196	1	0.009993	0.08808	3	21	BCL2A1,IRS2,LYN
GO:0019432	triglyceride biosynthetic process	0.001202	1	0.01002	0.08834	4	46	GK,DGAT2,PLIN5,GPAT4
GO:0002695	negative regulation of leukocyte activation	0.001211	1	0.01005	0.08857	7	159	LILRB2,TNFRSF14,IRF1,CD274,TNFAIP3,LYN,IL4R
GO:0002526	acute inflammatory response	0.001211	1	0.01005	0.08857	7	159	SERPINB9,FCER1G,PLSCR1,ALOX5AP,ICAM1,NLRP3,IL1RN
GO:0000165	MAPK cascade	0.00123	1	0.01019	0.08983	20	928	GADD45B,TNFRSF14,GBP1,FFAR4,FGD4,CXCR4,CCL3,CCL4,PROK2,ICAM1,RNF149,PELI2,CCL3L3,LMNB1,TLR2,IRS2,TNFRSF1B,LYN,IL1RN,TRIB1
GO:0051347	positive regulation of transferase activity	0.001261	1	0.01042	0.09187	16	665	GADD45B,RELN,NBN,ACSL1,UBE2D1,FGD4,CXCR4,FGR,PROK2,LCP2,LMNB1,TLR1,LYN,IL1RN,TRIB1,MARCKS
GO:0006928	movement of cell or subcellular component	0.00127	1	0.01047	0.09228	33	1882	RELN,DDX58,TNFRSF14,PTAFR,ITGAX,STX4,FCER1G,CXCR4,CCL3,CCL4,FGR,RAC2,SELL,SELPLG,CACNA1E,ADGRG3,ICAM1,CAPZA1,LCP1,CCL3L3,RHOG,PPM1F,GNA13,FURIN,TLR2,CD274,SLC7A5,IRS2,TNFAIP6,LYN,IL1RN,TRIB1,CXCR1
GO:0042113	B cell activation	0.00128	1	0.01053	0.09286	9	257	NBN,IKZF1,SASH3,ADGRG3,BATF,TNFSF13B,IRS2,TNFAIP3,LYN
GO:0070098	chemokine-mediated signaling pathway	0.001327	1	0.01087	0.0958	5	80	CXCR4,CCL3,CCL4,CCL3L3,CXCR1
GO:0045069	regulation of viral genome replication	0.001327	1	0.01087	0.0958	5	80	IFITM3,PLSCR1,IFITM2,IFIT1,ISG15
GO:0045619	regulation of lymphocyte differentiation	0.001349	1	0.01103	0.09718	7	162	PRELID1,LILRB2,IRF1,IKZF1,SASH3,NLRP3,IL4R
GO:0001916	positive regulation of T cell mediated cytotoxicity	0.001374	1	0.01114	0.09819	3	22	HLA-B,B2M,HLA-E
GO:0033005	positive regulation of mast cell activation	0.001374	1	0.01114	0.09819	3	22	FCER1G,FGR,IL4R
GO:0045624	positive regulation of T-helper cell differentiation	0.001374	1	0.01114	0.09819	3	22	IRF1,NLRP3,IL4R
GO:0002724	regulation of T cell cytokine production	0.001374	1	0.01114	0.09819	3	22	B2M,SASH3,NLRP3
GO:0051338	regulation of transferase activity	0.00138	1	0.01116	0.09839	21	1006	GADD45B,RELN,NBN,ACSL1,UBE2D1,FGD4,CXCR4,FGR,RAC2,PROK2,LCP2,LMNB1,PPM1F,TLR1,IRS2,TNFAIP3,LYN,IL1RN,TRIB1,MARCKS,HERC5
GO:0032386	regulation of intracellular transport	0.001383	1	0.01116	0.0984	16	671	DDX58,ITGAX,BNIP3L,UBE2D3,FCER1G,NFKBIA,EHD1,FGR,NOS1,RAC2,LITAF,LCP1,NLRP3,TLR2,LYN,IL4R
GO:0042497	triacyl lipopeptide binding	0.000102	0.06945	0.01389	0.09865	2	2	TLR1,TLR2
GO:0016230	sphingomyelin phosphodiesterase activator activity	0.000102	0.06945	0.01389	0.09865	2	2	STX4,NSMAF
GO:0019722	calcium-mediated signaling	0.001397	1	0.01122	0.09888	7	163	GBP1,CXCR4,CCL3,CCL4,PLEK,NOS1,MCTP1
GO:2000026	regulation of multicellular organismal development	0.001399	1	0.01122	0.09888	33	1893	RELN,PRELID1,HLA-B,LILRB2,B2M,NBN,IRF1,IKZF1,LRG1,ASAP1,ADM,TYROBP,SASH3,CXCR4,NFKBIA,CCL3,MAFF,NOS1,PROK2,CCL3L3,ZFP36,NLRP3,SCARF1,ISG15,SRGN,TLR2,TNFAIP3,SSH2,LYN,IL1RN,TRIB1,IL4R,MARCKS
GO:0034113	heterotypic cell-cell adhesion	0.001411	1	0.01122	0.09888	4	48	LILRB2,ITGAX,TNFAIP3,IL1RN
GO:0046460	neutral lipid biosynthetic process	0.001411	1	0.01122	0.09888	4	48	GK,DGAT2,PLIN5,GPAT4
GO:2000514	regulation of CD4-positive, alpha-beta T cell activation	0.001411	1	0.01122	0.09888	4	48	IRF1,SASH3,NLRP3,IL4R
GO:0032648	regulation of interferon-beta production	0.001411	1	0.01122	0.09888	4	48	DDX58,IRF1,RELB,TLR2
GO:0046463	acylglycerol biosynthetic process	0.001411	1	0.01122	0.09888	4	48	GK,DGAT2,PLIN5,GPAT4
GO:0055076	transition metal ion homeostasis	0.001416	1	0.01124	0.09904	6	120	B2M,SLC25A37,TMC8,FTH1,FTL,SOD2
GO:0042277	peptide binding	0.0001239	0.08437	0.01406	0.09986	11	278	HLA-B,HLA-E,FFAR4,NFKBIA,TAP1,NUP98,PPIF,FURIN,TLR1,TLR2,SLC7A5
GO:0009914	hormone transport	0.001445	1	0.01144	0.1009	11	370	HCAR2,FFAR4,ADM,STX4,GLUL,NOS1,CACNA1E,IRS2,LYN,IL1RN,MARCKS
GO:0045055	regulated exocytosis	0.001459	1	0.01153	0.1016	10	315	PTAFR,STX4,FCER1G,CCL3,FGR,PLEK,RAC2,SRGN,LYN,IL4R
GO:0050728	negative regulation of inflammatory response	0.001478	1	0.0116	0.1023	6	121	FFAR4,ZFP36,NLRP3,TNFAIP3,TNFAIP6,TNFRSF1B
GO:0031295	T cell costimulation	0.001481	1	0.0116	0.1023	5	82	TNFRSF14,RICTOR,TNFSF13B,CD274,LYN
GO:0070664	negative regulation of leukocyte proliferation	0.001481	1	0.0116	0.1023	5	82	LILRB2,TNFRSF14,CD274,TNFAIP3,LYN
GO:0002767	immune response-inhibiting cell surface receptor signaling pathway	0.001496	1	0.0116	0.1023	2	6	LILRB2,LYN
GO:2000564	regulation of CD8-positive, alpha-beta T cell proliferation	0.001496	1	0.0116	0.1023	2	6	HLA-E,IRF1
GO:0032020	ISG15-protein conjugation	0.001496	1	0.0116	0.1023	2	6	ISG15,HERC5
GO:0002238	response to molecule of fungal origin	0.001496	1	0.0116	0.1023	2	6	CLEC7A,TLR2
GO:0034201	response to oleic acid	0.001496	1	0.0116	0.1023	2	6	ACSL1,DGAT2
GO:2000503	positive regulation of natural killer cell chemotaxis	0.001496	1	0.0116	0.1023	2	6	CCL3,CCL4
GO:0010817	regulation of hormone levels	0.001504	1	0.01164	0.1026	14	550	HCAR2,RELN,FFAR4,ADM,STX4,DGAT2,GLUL,NOS1,CACNA1E,FURIN,IRS2,LYN,IL1RN,MARCKS
GO:0031294	lymphocyte costimulation	0.001564	1	0.01207	0.1064	5	83	TNFRSF14,RICTOR,TNFSF13B,CD274,LYN
GO:0035458	cellular response to interferon-beta	0.001569	1	0.01207	0.1064	3	23	GBP2,IRF1,IFIT3
GO:0031664	regulation of lipopolysaccharide-mediated signaling pathway	0.001569	1	0.01207	0.1064	3	23	LY96,TNFAIP3,TRIB1
GO:0097530	granulocyte migration	0.001607	1	0.01234	0.1087	6	123	FCER1G,CCL3,CCL4,RAC2,SELL,CCL3L3
GO:0042348	NF-kappaB import into nucleus	0.001644	1	0.01254	0.1106	4	50	NFKBIA,LITAF,NLRP3,TLR2
GO:0042345	regulation of NF-kappaB import into nucleus	0.001644	1	0.01254	0.1106	4	50	NFKBIA,LITAF,NLRP3,TLR2
GO:0032608	interferon-beta production	0.001644	1	0.01254	0.1106	4	50	DDX58,IRF1,RELB,TLR2
GO:0002761	regulation of myeloid leukocyte differentiation	0.001675	1	0.01273	0.1122	6	124	IKZF1,TYROBP,CCL3,CCL3L3,LYN,TRIB1
GO:0070555	response to interleukin-1	0.001675	1	0.01273	0.1122	6	124	IRF1,CCL3,CCL4,ICAM1,CCL3L3,IL1RN
GO:0030029	actin filament-based process	0.001708	1	0.01295	0.1141	16	685	ZYX,FGD4,FGR,PLEK,RAC2,GPR65,ICAM1,CAPZA1,CASP4,RICTOR,LCP1,SH2B2,RHOG,PPM1F,SSH2,MARCKS
GO:0050848	regulation of calcium-mediated signaling	0.001738	1	0.01315	0.1159	5	85	GBP1,CCL3,CCL4,PLEK,NOS1
GO:0050829	defense response to Gram-negative bacterium	0.00177	1	0.01334	0.1176	4	51	B2M,TNFRSF14,ADM,DEFA4
GO:0032653	regulation of interleukin-10 production	0.00177	1	0.01334	0.1176	4	51	FCER1G,SASH3,TLR2,CD274
GO:0032897	negative regulation of viral transcription	0.00178	1	0.01336	0.1178	3	24	IFITM3,CCL3,CCL4
GO:0042347	negative regulation of NF-kappaB import into nucleus	0.00178	1	0.01336	0.1178	3	24	NFKBIA,LITAF,NLRP3
GO:1902679	negative regulation of RNA biosynthetic process	0.001843	1	0.01381	0.1217	25	1318	CEBPD,BACH2,BACH1,ETS2,IRF1,IRF2,IKZF1,ARID5A,PRDM8,UBE2D1,UBE2D3,IFITM3,NFKBIA,CCL3,CCL4,ADGRG3,RELB,CREM,ZFP36,NLRP3,SBNO2,PPM1F,H3F3B,TNFAIP3,TRIB1
GO:0031226	intrinsic component of plasma membrane	0.0008291	0.3001	0.019	0.1229	31	1714	IGSF6,HLA-B,LILRB2,TNFRSF14,LY96,PTAFR,ITGAX,ZYX,FFAR4,TYROBP,HCAR3,NTNG2,FCER1G,PLSCR1,SELL,SELPLG,ADGRG3,GPR65,ICAM1,AQP9,TLR10,IFNGR2,SIGLEC7,CD14,GYPC,TLR1,TLR2,SLC7A5,TNFRSF1B,LYN,IL4R
GO:0043657	host cell	0.0008398	0.304	0.019	0.1229	3	19	GBP2,TAP1,IFIT1
GO:0018995	host	0.0008398	0.304	0.019	0.1229	3	19	GBP2,TAP1,IFIT1
GO:0023014	signal transduction by protein phosphorylation	0.001884	1	0.01409	0.1242	20	962	GADD45B,TNFRSF14,GBP1,FFAR4,FGD4,CXCR4,CCL3,CCL4,PROK2,ICAM1,RNF149,PELI2,CCL3L3,LMNB1,TLR2,IRS2,TNFRSF1B,LYN,IL1RN,TRIB1
GO:0050710	negative regulation of cytokine secretion	0.001902	1	0.0142	0.1251	4	52	GBP1,FFAR4,NLRP3,SRGN
GO:0050801	ion homeostasis	0.001919	1	0.0143	0.126	17	759	B2M,SLC25A37,CKB,ADM,DGAT2,CXCR4,TMC8,CCL3,NOS1,PROK2,GRINA,CCL3L3,GNA13,FTH1,FTL,LYN,SOD2
GO:0006639	acylglycerol metabolic process	0.001967	1	0.01463	0.1289	6	128	ACSL1,GK,DGAT2,PLIN5,GPAT4,PGS1
GO:0032753	positive regulation of interleukin-4 production	0.002007	1	0.01487	0.131	3	25	HLA-E,SASH3,NLRP3
GO:0048305	immunoglobulin secretion	0.002007	1	0.01487	0.131	3	25	HLA-E,STX4,TNFSF13B
GO:0097529	myeloid leukocyte migration	0.002028	1	0.01497	0.1319	7	174	FCER1G,CCL3,CCL4,RAC2,SELL,CCL3L3,LYN
GO:0070265	necrotic cell death	0.002041	1	0.01497	0.1319	4	53	LY96,CASP1,PPIF,CD14
GO:0006638	neutral lipid metabolic process	0.002046	1	0.01497	0.1319	6	129	ACSL1,GK,DGAT2,PLIN5,GPAT4,PGS1
GO:0098771	inorganic ion homeostasis	0.002064	1	0.01497	0.1319	16	698	B2M,SLC25A37,CKB,ADM,CXCR4,TMC8,CCL3,NOS1,PROK2,GRINA,CCL3L3,GNA13,FTH1,FTL,LYN,SOD2
GO:0035740	CD8-positive, alpha-beta T cell proliferation	0.002081	1	0.01497	0.1319	2	7	HLA-E,IRF1
GO:0030223	neutrophil differentiation	0.002081	1	0.01497	0.1319	2	7	IKZF1,TRIB1
GO:0034128	negative regulation of MyD88-independent toll-like receptor signaling pathway	0.002081	1	0.01497	0.1319	2	7	LY96,CD14
GO:0002489	antigen processing and presentation of endogenous peptide antigen via MHC class Ib via ER pathway, TAP-dependent	0.002081	1	0.01497	0.1319	2	7	HLA-E,TAP1
GO:0002488	antigen processing and presentation of endogenous peptide antigen via MHC class Ib via ER pathway	0.002081	1	0.01497	0.1319	2	7	HLA-E,TAP1
GO:0002278	eosinophil activation involved in immune response	0.002081	1	0.01497	0.1319	2	7	STX4,CCL3
GO:0045630	positive regulation of T-helper 2 cell differentiation	0.002081	1	0.01497	0.1319	2	7	NLRP3,IL4R
GO:0031584	activation of phospholipase D activity	0.002081	1	0.01497	0.1319	2	7	GNA13,MARCKS
GO:0043308	eosinophil degranulation	0.002081	1	0.01497	0.1319	2	7	STX4,CCL3
GO:0002765	immune response-inhibiting signal transduction	0.002081	1	0.01497	0.1319	2	7	LILRB2,LYN
GO:0002447	eosinophil mediated immunity	0.002081	1	0.01497	0.1319	2	7	STX4,CCL3
GO:0050921	positive regulation of chemotaxis	0.002128	1	0.01528	0.1347	6	130	STX4,CCL3,CCL4,RAC2,SELL,PPM1F
GO:0030666	endocytic vesicle membrane	0.0009778	0.354	0.02082	0.1347	7	156	HLA-B,B2M,HLA-E,RAC2,SCARF1,TLR1,TLR2
GO:0016004	phospholipase activator activity	0.0002071	0.141	0.01915	0.136	3	12	STX4,CCL3,NSMAF
GO:0042287	MHC protein binding	0.0002537	0.1728	0.01915	0.136	4	31	LILRB2,HLA-E,CLEC7A,TAP1
GO:0042605	peptide antigen binding	0.0002877	0.1959	0.01915	0.136	4	32	HLA-B,HLA-E,TAP1,SLC7A5
GO:0033218	amide binding	0.0003091	0.2105	0.01915	0.136	11	309	HLA-B,HLA-E,FFAR4,NFKBIA,TAP1,NUP98,PPIF,FURIN,TLR1,TLR2,SLC7A5
GO:0005102	receptor binding	0.0003109	0.2117	0.01915	0.136	31	1601	RELN,HLA-B,LILRB2,HLA-E,ETS2,CLEC7A,LRG1,ADM,CMTM6,TYROBP,TMC8,CCL3,CCL4,FGR,TAP1,PLSCR1,NSMAF,SECTM1,PROK2,SELPLG,ICAM1,CCL3L3,SH2B2,NAMPT,GNA13,TNFSF13B,TLR1,TLR2,IRS2,LYN,IL1RN
GO:0060229	lipase activator activity	0.0003375	0.2299	0.01915	0.136	3	14	STX4,CCL3,NSMAF
GO:0051173	positive regulation of nitrogen compound metabolic process	0.002162	1	0.0155	0.1366	33	1944	RELN,TRIM25,CEBPD,DDX58,BACH1,ETS2,NBN,IRF1,IRF2,IKZF1,PTAFR,ARID5A,ADM,NFKBIA,MAFF,NOS1,PLSCR1,NSMAF,FAM129A,GPR65,PIM2,BATF,ICAM1,RELB,CCL3L3,CREM,ZFP36,NLRP3,SBNO2,RHOG,NAMPT,TLR2,SOD2
GO:0043066	negative regulation of apoptotic process	0.002192	1	0.01568	0.1382	19	905	PRELID1,BCL2A1,FFAR4,SERPINB9,BNIP3L,FCER1G,NFKBIA,NOS1,PROK2,PIM2,ICAM1,GRINA,IFIT3,PPIF,IVNS1ABP,IRS2,TNFAIP3,IL1RN,SOD2
GO:0002438	acute inflammatory response to antigenic stimulus	0.002252	1	0.01605	0.1415	3	26	SERPINB9,FCER1G,ICAM1
GO:0042119	neutrophil activation	0.002252	1	0.01605	0.1415	3	26	PTAFR,TYROBP,FCER1G
GO:0071900	regulation of protein serine/threonine kinase activity	0.002292	1	0.01631	0.1437	13	513	GADD45B,ACSL1,FGD4,CXCR4,PROK2,LMNB1,TLR1,TNFAIP3,LYN,IL1RN,TRIB1,MARCKS,HERC5
GO:0032613	interleukin-10 production	0.00234	1	0.01659	0.1462	4	55	FCER1G,SASH3,TLR2,CD274
GO:0002704	negative regulation of leukocyte mediated immunity	0.00234	1	0.01659	0.1462	4	55	HLA-B,HLA-E,SERPINB9,TAP1
GO:1902106	negative regulation of leukocyte differentiation	0.002347	1	0.0166	0.1463	5	91	IRF1,CCL3,LYN,TRIB1,IL4R
GO:0009897	external side of plasma membrane	0.001134	0.4106	0.02281	0.1476	10	310	B2M,TNFRSF14,ITGAX,FCER1G,CXCR4,SELL,ICAM1,CD14,TLR2,CD274
GO:0050866	negative regulation of cell activation	0.002379	1	0.0168	0.1481	7	179	LILRB2,TNFRSF14,IRF1,CD274,TNFAIP3,LYN,IL4R
GO:0050864	regulation of B cell activation	0.002386	1	0.01681	0.1482	6	133	IKZF1,SASH3,TNFSF13B,IRS2,TNFAIP3,LYN
GO:0070482	response to oxygen levels	0.002443	1	0.01718	0.1514	10	338	BACH1,ADM,UBE2D1,BNIP3L,UBE2D3,CXCR4,NOS1,ICAM1,CASP1,SOD2
GO:0071417	cellular response to organonitrogen compound	0.002451	1	0.01721	0.1517	13	517	IRF1,PTAFR,NOS1,ICAM1,CASP4,SH2B2,AQP9,NAMPT,LAMTOR4,TLR2,IRS2,LYN,MARCKS
GO:0030139	endocytic vesicle	0.0014	0.5069	0.02376	0.1537	9	265	HLA-B,B2M,HLA-E,FFAR4,EHD1,RAC2,SCARF1,TLR1,TLR2
GO:0072557	IPAF inflammasome complex	0.001444	0.5228	0.02376	0.1537	2	6	CASP1,CASP4
GO:0046696	lipopolysaccharide receptor complex	0.001444	0.5228	0.02376	0.1537	2	6	LY96,CD14
GO:0097169	AIM2 inflammasome complex	0.001444	0.5228	0.02376	0.1537	2	6	CASP1,CASP4
GO:0019899	enzyme binding	0.000415	0.2826	0.02174	0.1544	35	1929	LILRB2,RNF19B,TNFRSF14,GBP1,PTAFR,CKB,SERPINB9,STX4,FGD4,CXCR4,XPO6,PLIN5,NFKBIA,EHD1,FGR,PLEK,NOS1,PLSCR1,ALOX5AP,SELL,RICTOR,LCP1,SH2B2,ZFP36,RHOH,LMNB1,FURIN,PPP1R18,IRS2,TNFAIP3,TNFRSF1B,LYN,TRIB1,MARCKS,SOD2
GO:0019731	antibacterial humoral response	0.002501	1	0.01752	0.1545	4	56	B2M,HLA-E,ADM,DEFA4
GO:0001783	B cell apoptotic process	0.002515	1	0.01759	0.1551	3	27	BCL2A1,IRS2,LYN
GO:0043123	positive regulation of I-kappaB kinase/NF-kappaB signaling	0.002532	1	0.01768	0.1558	7	181	TRIM25,SECTM1,PIM2,LITAF,CASP1,PELI2,TLR2
GO:0019233	sensory perception of pain	0.002571	1	0.01792	0.1579	6	135	PTAFR,CCL3,NOS1,PROK2,CACNA1E,IL1RN
GO:0045921	positive regulation of exocytosis	0.00258	1	0.01795	0.1582	5	93	PTAFR,STX4,FCER1G,FGR,IL4R
GO:0044216	other organism cell	0.001691	0.6122	0.02449	0.1584	3	24	GBP2,TAP1,IFIT1
GO:0044215	other organism	0.001691	0.6122	0.02449	0.1584	3	24	GBP2,TAP1,IFIT1
GO:0044217	other organism part	0.001691	0.6122	0.02449	0.1584	3	24	GBP2,TAP1,IFIT1
GO:0019882	antigen processing and presentation	0.002599	1	0.01802	0.1588	8	232	HLA-B,LILRB2,B2M,HLA-E,FCER1G,TAP1,ICAM1,RELB
GO:0043069	negative regulation of programmed cell death	0.0026	1	0.01802	0.1588	19	919	PRELID1,BCL2A1,FFAR4,SERPINB9,BNIP3L,FCER1G,NFKBIA,NOS1,PROK2,PIM2,ICAM1,GRINA,IFIT3,PPIF,IVNS1ABP,IRS2,TNFAIP3,IL1RN,SOD2
GO:0010628	positive regulation of gene expression	0.002646	1	0.01831	0.1613	32	1890	RELN,TRIM25,CEBPD,DDX58,BACH1,ETS2,IRF1,IRF2,IKZF1,PTAFR,ARID5A,SERPINB9,NFKBIA,CCL3,MAFF,NOS1,PLSCR1,FAM129A,PIM2,BATF,ICAM1,RELB,CCL3L3,CREM,ZFP36,NLRP3,SBNO2,RHOG,NAMPT,PPM1F,TLR2,H3F3B
GO:0045638	negative regulation of myeloid cell differentiation	0.002703	1	0.01862	0.1641	5	94	NFKBIA,CCL3,ZFP36,LYN,TRIB1
GO:0002474	antigen processing and presentation of peptide antigen via MHC class I	0.002703	1	0.01862	0.1641	5	94	HLA-B,B2M,HLA-E,FCER1G,TAP1
GO:0045934	negative regulation of nucleobase-containing compound metabolic process	0.002738	1	0.01862	0.1641	27	1508	CEBPD,BACH2,BACH1,ETS2,NBN,IRF1,IRF2,IKZF1,ARID5A,PRDM8,UBE2D1,UBE2D3,IFITM3,NFKBIA,CCL3,CCL4,ADGRG3,RELB,CREM,ZFP36,NLRP3,SBNO2,PPIF,PPM1F,H3F3B,TNFAIP3,TRIB1
GO:0034127	regulation of MyD88-independent toll-like receptor signaling pathway	0.002756	1	0.01862	0.1641	2	8	LY96,CD14
GO:0034135	regulation of toll-like receptor 2 signaling pathway	0.002756	1	0.01862	0.1641	2	8	TNFAIP3,LYN
GO:0043307	eosinophil activation	0.002756	1	0.01862	0.1641	2	8	STX4,CCL3
GO:0002477	antigen processing and presentation of exogenous peptide antigen via MHC class Ib	0.002756	1	0.01862	0.1641	2	8	B2M,TAP1
GO:0070269	pyroptosis	0.002756	1	0.01862	0.1641	2	8	CASP1,CASP4
GO:0002481	antigen processing and presentation of exogenous protein antigen via MHC class Ib, TAP-dependent	0.002756	1	0.01862	0.1641	2	8	B2M,TAP1
GO:0070587	regulation of cell-cell adhesion involved in gastrulation	0.002756	1	0.01862	0.1641	2	8	TNFAIP3,IL1RN
GO:0002476	antigen processing and presentation of endogenous peptide antigen via MHC class Ib	0.002756	1	0.01862	0.1641	2	8	HLA-E,TAP1
GO:0034144	negative regulation of toll-like receptor 4 signaling pathway	0.002756	1	0.01862	0.1641	2	8	TNFAIP3,LYN
GO:0034115	negative regulation of heterotypic cell-cell adhesion	0.002756	1	0.01862	0.1641	2	8	TNFAIP3,IL1RN
GO:0008284	positive regulation of cell proliferation	0.002761	1	0.01862	0.1641	19	924	LILRB2,HLA-E,NBN,PTAFR,LRG1,ADM,STX4,SASH3,GLUL,RAC2,PROK2,RICTOR,RHOG,NAMPT,TNFSF13B,CD274,IRS2,TNFAIP3,LYN
GO:0001914	regulation of T cell mediated cytotoxicity	0.002796	1	0.01876	0.1654	3	28	HLA-B,B2M,HLA-E
GO:0002828	regulation of type 2 immune response	0.002796	1	0.01876	0.1654	3	28	IRF1,NLRP3,IL4R
GO:0051051	negative regulation of transport	0.002797	1	0.01876	0.1654	13	525	LILRB2,GBP1,FFAR4,NFKBIA,NOS1,LITAF,ICAM1,SH2B2,NLRP3,PPIF,SRGN,IRS2,IL1RN
GO:0009628	response to abiotic stimulus	0.002919	1	0.01955	0.1723	23	1216	BACH1,IRF1,PTAFR,ADM,GK,UBE2D1,BNIP3L,UBE2D3,CXCR4,NFKBIA,NOS1,CACNA1E,GPR65,ICAM1,NUP98,CASP1,RELB,AQP9,MKNK1,CD14,N4BP1,LYN,SOD2
GO:0051253	negative regulation of RNA metabolic process	0.002971	1	0.01986	0.175	25	1366	CEBPD,BACH2,BACH1,ETS2,IRF1,IRF2,IKZF1,ARID5A,PRDM8,UBE2D1,UBE2D3,IFITM3,NFKBIA,CCL3,CCL4,ADGRG3,RELB,CREM,ZFP36,NLRP3,SBNO2,PPM1F,H3F3B,TNFAIP3,TRIB1
GO:0030888	regulation of B cell proliferation	0.003027	1	0.02013	0.1774	4	59	SASH3,TNFSF13B,IRS2,LYN
GO:2000107	negative regulation of leukocyte apoptotic process	0.003027	1	0.02013	0.1774	4	59	BCL2A1,SERPINB9,FCER1G,IRS2
GO:0009620	response to fungus	0.003027	1	0.02013	0.1774	4	59	CLEC7A,ADM,DEFA4,TLR2
GO:0046636	negative regulation of alpha-beta T cell activation	0.003096	1	0.02051	0.1808	3	29	TNFRSF14,IRF1,IL4R
GO:0002369	T cell cytokine production	0.003096	1	0.02051	0.1808	3	29	B2M,SASH3,NLRP3
GO:1901699	cellular response to nitrogen compound	0.003178	1	0.02102	0.1853	14	597	IRF1,PTAFR,NOS1,ICAM1,CASP4,IFIT1,SH2B2,AQP9,NAMPT,LAMTOR4,TLR2,IRS2,LYN,MARCKS
GO:0050671	positive regulation of lymphocyte proliferation	0.003191	1	0.02107	0.1857	6	141	LILRB2,HLA-E,SASH3,TNFSF13B,CD274,IRS2
GO:1902041	regulation of extrinsic apoptotic signaling pathway via death domain receptors	0.003218	1	0.02121	0.1869	4	60	STX4,TMC8,ICAM1,TNFAIP3
GO:1903827	regulation of cellular protein localization	0.003226	1	0.02123	0.1871	14	598	DDX58,GBP1,ITGAX,RASSF5,BNIP3L,STX4,UBE2D3,NFKBIA,RAC2,LITAF,LCP1,NLRP3,RHOG,TLR2
GO:0045936	negative regulation of phosphate metabolic process	0.003274	1	0.02147	0.1892	14	599	GADD45B,GBP1,IRF1,PLEK,NOS1,FAM129A,RNF149,PPIF,RHOH,PPM1F,IRS2,TNFAIP3,LYN,TRIB1
GO:0010563	negative regulation of phosphorus metabolic process	0.003274	1	0.02147	0.1892	14	599	GADD45B,GBP1,IRF1,PLEK,NOS1,FAM129A,RNF149,PPIF,RHOH,PPM1F,IRS2,TNFAIP3,LYN,TRIB1
GO:0032008	positive regulation of TOR signaling	0.003414	1	0.0222	0.1957	3	30	RELN,RICTOR,LAMTOR4
GO:0045622	regulation of T-helper cell differentiation	0.003414	1	0.0222	0.1957	3	30	IRF1,NLRP3,IL4R
GO:0002548	monocyte chemotaxis	0.003416	1	0.0222	0.1957	4	61	CCL3,CCL4,CCL3L3,LYN
GO:0001836	release of cytochrome c from mitochondria	0.003416	1	0.0222	0.1957	4	61	PRELID1,BCL2A1,PPIF,SOD2
GO:0006826	iron ion transport	0.003416	1	0.0222	0.1957	4	61	B2M,SLC25A37,FTH1,FTL
GO:0032946	positive regulation of mononuclear cell proliferation	0.003421	1	0.0222	0.1957	6	143	LILRB2,HLA-E,SASH3,TNFSF13B,CD274,IRS2
GO:0043269	regulation of ion transport	0.003482	1	0.02253	0.1986	15	669	RELN,PRELID1,LILRB2,B2M,PTAFR,CXCR4,CCL3,CCL4,NOS1,CACNA1E,ICAM1,PPIF,IRS2,LYN,IL1RN
GO:0002484	antigen processing and presentation of endogenous peptide antigen via MHC class I via ER pathway	0.003519	1	0.02253	0.1986	2	9	HLA-B,TAP1
GO:2000501	regulation of natural killer cell chemotaxis	0.003519	1	0.02253	0.1986	2	9	CCL3,CCL4
GO:0071223	cellular response to lipoteichoic acid	0.003519	1	0.02253	0.1986	2	9	CD14,TLR2
GO:0043615	astrocyte cell migration	0.003519	1	0.02253	0.1986	2	9	CCL3,CCL3L3
GO:0070586	cell-cell adhesion involved in gastrulation	0.003519	1	0.02253	0.1986	2	9	TNFAIP3,IL1RN
GO:0070391	response to lipoteichoic acid	0.003519	1	0.02253	0.1986	2	9	CD14,TLR2
GO:0045410	positive regulation of interleukin-6 biosynthetic process	0.003519	1	0.02253	0.1986	2	9	PTAFR,TLR1
GO:1901652	response to peptide	0.003554	1	0.02271	0.2002	12	477	IRF1,FFAR4,ADM,NFKBIA,NOS1,CASP4,SH2B2,NAMPT,IRS2,TNFAIP3,LYN,MARCKS
GO:0023057	negative regulation of signaling	0.003592	1	0.02292	0.202	24	1311	PRELID1,GBP1,IRF1,LY96,ADM,PLIN5,NFKBIA,PLEK,NOS1,ADGRG3,LITAF,ICAM1,RNF149,GRINA,NLRP3,PPIF,IVNS1ABP,RHOH,CD14,TNFAIP3,LYN,IL1RN,TRIB1,SOD2
GO:0043271	negative regulation of ion transport	0.003662	1	0.02333	0.2056	6	145	LILRB2,NOS1,ICAM1,PPIF,IRS2,IL1RN
GO:0050868	negative regulation of T cell activation	0.003686	1	0.0234	0.2062	5	101	LILRB2,TNFRSF14,IRF1,CD274,IL4R
GO:0042990	regulation of transcription factor import into nucleus	0.003686	1	0.0234	0.2062	5	101	DDX58,NFKBIA,LITAF,NLRP3,TLR2
GO:0023029	MHC class Ib protein binding	0.0005977	0.4071	0.02908	0.2065	2	4	LILRB2,TAP1
GO:0070266	necroptotic process	0.003752	1	0.02374	0.2092	3	31	LY96,PPIF,CD14
GO:0046640	regulation of alpha-beta T cell proliferation	0.003752	1	0.02374	0.2092	3	31	TNFRSF14,HLA-E,IRF1
GO:0042493	response to drug	0.003798	1	0.02399	0.2114	12	481	B2M,ACSL1,GK,CCL4,NOS1,ICAM1,RNF149,CASP1,PPM1F,TLR2,LYN,SOD2
GO:0019730	antimicrobial humoral response	0.003839	1	0.0242	0.2133	4	63	B2M,HLA-E,ADM,DEFA4
GO:0019079	viral genome replication	0.003844	1	0.0242	0.2133	5	102	IFITM3,PLSCR1,IFITM2,IFIT1,ISG15
GO:0042611	MHC protein complex	0.002391	0.8655	0.03329	0.2154	3	27	HLA-B,B2M,HLA-E
GO:0019725	cellular homeostasis	0.003986	1	0.02505	0.2208	18	885	CKB,ADM,STX4,DGAT2,CXCR4,CCL3,NOS1,PROK2,CACNA1E,ICAM1,GRINA,CCL3L3,AQP9,GNA13,FTH1,FTL,IRS2,LYN
GO:0007162	negative regulation of cell adhesion	0.00409	1	0.02565	0.2261	8	250	LILRB2,TNFRSF14,GBP1,IRF1,CD274,TNFAIP3,IL1RN,IL4R
GO:0032728	positive regulation of interferon-beta production	0.004109	1	0.02565	0.2261	3	32	DDX58,IRF1,TLR2
GO:2000403	positive regulation of lymphocyte migration	0.004109	1	0.02565	0.2261	3	32	TNFRSF14,CCL3,CCL4
GO:0046320	regulation of fatty acid oxidation	0.004109	1	0.02565	0.2261	3	32	DGAT2,PLIN5,IRS2
GO:0055080	cation homeostasis	0.004158	1	0.02592	0.2284	15	682	B2M,SLC25A37,ADM,CXCR4,TMC8,CCL3,NOS1,PROK2,GRINA,CCL3L3,GNA13,FTH1,FTL,LYN,SOD2
GO:0042991	transcription factor import into nucleus	0.004176	1	0.02599	0.229	5	104	DDX58,NFKBIA,LITAF,NLRP3,TLR2
GO:0033256	I-kappaB/NF-kappaB complex	0.00266	0.9631	0.03567	0.2308	2	8	NFKBIA,RELB
GO:0010648	negative regulation of cell communication	0.004221	1	0.02622	0.2311	24	1328	PRELID1,GBP1,IRF1,LY96,ADM,PLIN5,NFKBIA,PLEK,NOS1,ADGRG3,LITAF,ICAM1,RNF149,GRINA,NLRP3,PPIF,IVNS1ABP,RHOH,CD14,TNFAIP3,LYN,IL1RN,TRIB1,SOD2
GO:0019915	lipid storage	0.004296	1	0.0266	0.2344	4	65	DGAT2,PLIN5,NFKBIA,EHD1
GO:0006968	cellular defense response	0.004296	1	0.0266	0.2344	4	65	LILRB2,B2M,LY96,TYROBP
GO:0046322	negative regulation of fatty acid oxidation	0.00437	1	0.02693	0.2373	2	10	DGAT2,PLIN5
GO:0045837	negative regulation of membrane potential	0.00437	1	0.02693	0.2373	2	10	PRELID1,IL1RN
GO:0032000	positive regulation of fatty acid beta-oxidation	0.00437	1	0.02693	0.2373	2	10	PLIN5,IRS2
GO:0061418	regulation of transcription from RNA polymerase II promoter in response to hypoxia	0.004487	1	0.02756	0.2429	3	33	BACH1,UBE2D1,UBE2D3
GO:0002832	negative regulation of response to biotic stimulus	0.004487	1	0.02756	0.2429	3	33	IFIT1,TNFAIP3,TRIB1
GO:0045834	positive regulation of lipid metabolic process	0.004609	1	0.02826	0.2491	6	152	DGAT2,PLIN5,FGR,NSMAF,IRS2,LYN
GO:0001666	response to hypoxia	0.004688	1	0.0287	0.253	9	312	BACH1,ADM,UBE2D1,BNIP3L,UBE2D3,CXCR4,NOS1,ICAM1,CASP1
GO:0002688	regulation of leukocyte chemotaxis	0.004712	1	0.02875	0.2534	5	107	CCL3,CCL4,RAC2,SELL,LYN
GO:0042102	positive regulation of T cell proliferation	0.004712	1	0.02875	0.2534	5	107	LILRB2,HLA-E,SASH3,TNFSF13B,CD274
GO:0014070	response to organic cyclic compound	0.004807	1	0.02928	0.2581	20	1045	TRIM25,DDX58,PTAFR,ACSL1,ADM,SERPINB9,NFKBIA,CCL3,NOS1,ALPL,SELL,ICAM1,CASP1,IFIT1,CREM,AQP9,NAMPT,LYN,IL1RN,IL4R
GO:0019932	second-messenger-mediated signaling	0.004821	1	0.02928	0.2581	8	257	GBP1,ADM,CXCR4,CCL3,CCL4,PLEK,NOS1,MCTP1
GO:0002831	regulation of response to biotic stimulus	0.004821	1	0.02928	0.2581	8	257	DDX58,B2M,LY96,IFIT1,TLR2,TNFAIP3,TRIB1,HERC5
GO:0032673	regulation of interleukin-4 production	0.004885	1	0.02957	0.2606	3	34	HLA-E,SASH3,NLRP3
GO:2000108	positive regulation of leukocyte apoptotic process	0.004885	1	0.02957	0.2606	3	34	HCAR2,PRELID1,LYN
GO:0017157	regulation of exocytosis	0.005017	1	0.03032	0.2672	7	205	PTAFR,STX4,FCER1G,FGR,RAC2,LYN,IL4R
GO:0042590	antigen processing and presentation of exogenous peptide antigen via MHC class I	0.005047	1	0.03036	0.2676	4	68	HLA-B,B2M,HLA-E,FCER1G
GO:0060193	positive regulation of lipase activity	0.005047	1	0.03036	0.2676	4	68	PTAFR,PLIN5,GNA13,MARCKS
GO:0042108	positive regulation of cytokine biosynthetic process	0.005047	1	0.03036	0.2676	4	68	IRF1,PTAFR,TLR1,TLR2
GO:0051235	maintenance of location	0.005088	1	0.03055	0.2693	9	316	DGAT2,PLIN5,NFKBIA,EHD1,CCL3,NOS1,SRGN,FTH1,LYN
GO:1903038	negative regulation of leukocyte cell-cell adhesion	0.005295	1	0.03141	0.2768	5	110	LILRB2,TNFRSF14,IRF1,CD274,IL4R
GO:1903533	regulation of protein targeting	0.005298	1	0.03141	0.2768	9	318	DDX58,ITGAX,BNIP3L,UBE2D3,NFKBIA,RAC2,LITAF,NLRP3,TLR2
GO:0010543	regulation of platelet activation	0.005303	1	0.03141	0.2768	3	35	FCER1G,PLEK,LYN
GO:0035747	natural killer cell chemotaxis	0.005306	1	0.03141	0.2768	2	11	CCL3,CCL4
GO:2001185	regulation of CD8-positive, alpha-beta T cell activation	0.005306	1	0.03141	0.2768	2	11	HLA-E,IRF1
GO:0002634	regulation of germinal center formation	0.005306	1	0.03141	0.2768	2	11	TNFSF13B,TNFAIP3
GO:0030854	positive regulation of granulocyte differentiation	0.005306	1	0.03141	0.2768	2	11	IKZF1,TRIB1
GO:0031665	negative regulation of lipopolysaccharide-mediated signaling pathway	0.005306	1	0.03141	0.2768	2	11	TNFAIP3,TRIB1
GO:0046719	regulation by virus of viral protein levels in host cell	0.005306	1	0.03141	0.2768	2	11	TAP1,IFIT1
GO:0071495	cellular response to endogenous stimulus	0.005345	1	0.03159	0.2785	23	1278	IRF1,PTAFR,LRG1,ZYX,FFAR4,ACSL1,SERPINB9,UBE2D1,UBE2D3,FCER1G,EHD1,NOS1,ICAM1,CASP4,SH2B2,AQP9,NAMPT,LAMTOR4,FURIN,TLR2,IRS2,LYN,MARCKS
GO:0065010	extracellular membrane-bounded organelle	0.003398	1	0.04393	0.2843	2	9	GBP2,ALPL
GO:0036293	response to decreased oxygen levels	0.005625	1	0.03314	0.2921	9	321	BACH1,ADM,UBE2D1,BNIP3L,UBE2D3,CXCR4,NOS1,ICAM1,CASP1
GO:0071902	positive regulation of protein serine/threonine kinase activity	0.005625	1	0.03314	0.2921	9	321	GADD45B,ACSL1,FGD4,CXCR4,PROK2,LMNB1,TLR1,IL1RN,MARCKS
GO:0009894	regulation of catabolic process	0.005822	1	0.03425	0.3019	16	777	HCAR2,RNF19B,UBE2D1,BNIP3L,PLIN5,PIM2,CASP1,ZFP36,FURIN,TLR2,SERPINB1,N4BP1,IRS2,TNFAIP3,TNFRSF1B,TRIB1
GO:0005887	integral component of plasma membrane	0.003814	1	0.04761	0.3081	28	1651	IGSF6,HLA-B,LILRB2,TNFRSF14,PTAFR,ITGAX,ZYX,FFAR4,TYROBP,HCAR3,FCER1G,PLSCR1,SELL,SELPLG,ADGRG3,GPR65,ICAM1,AQP9,TLR10,IFNGR2,SIGLEC7,GYPC,TLR1,TLR2,SLC7A5,TNFRSF1B,LYN,IL4R
GO:0070891	lipoteichoic acid binding	0.0009896	0.6739	0.04493	0.3191	2	5	CD14,TLR2
GO:0032481	positive regulation of type I interferon production	0.00618	1	0.0363	0.3199	4	72	DDX58,IRF1,CD14,TLR2
GO:0070372	regulation of ERK1 and ERK2 cascade	0.006304	1	0.03652	0.3219	8	269	GBP1,FFAR4,CCL3,CCL4,ICAM1,CCL3L3,TLR2,LYN
GO:0061081	positive regulation of myeloid leukocyte cytokine production involved in immune response	0.006324	1	0.03652	0.3219	2	12	FCER1G,TLR2
GO:0070431	nucleotide-binding oligomerization domain containing 2 signaling pathway	0.006324	1	0.03652	0.3219	2	12	NFKBIA,TNFAIP3
GO:0045623	negative regulation of T-helper cell differentiation	0.006324	1	0.03652	0.3219	2	12	IRF1,IL4R
GO:0051024	positive regulation of immunoglobulin secretion	0.006324	1	0.03652	0.3219	2	12	HLA-E,STX4
GO:0002281	macrophage activation involved in immune response	0.006324	1	0.03652	0.3219	2	12	TYROBP,SBNO2
GO:0045906	negative regulation of vasoconstriction	0.006324	1	0.03652	0.3219	2	12	ADM,NOS1
GO:0035457	cellular response to interferon-alpha	0.006324	1	0.03652	0.3219	2	12	IFIT2,IFIT3
GO:0044546	NLRP3 inflammasome complex assembly	0.006324	1	0.03652	0.3219	2	12	GBP5,NLRP3
GO:0043922	negative regulation by host of viral transcription	0.006324	1	0.03652	0.3219	2	12	CCL3,CCL4
GO:2001198	regulation of dendritic cell differentiation	0.006324	1	0.03652	0.3219	2	12	HLA-B,LILRB2
GO:0035821	modification of morphology or physiology of other organism	0.006377	1	0.03671	0.3236	5	115	DEFA4,SERPINB9,CCL3,CCL4,TLR2
GO:0006641	triglyceride metabolic process	0.006377	1	0.03671	0.3236	5	115	ACSL1,GK,DGAT2,PLIN5,GPAT4
GO:0060548	negative regulation of cell death	0.006488	1	0.0373	0.3287	19	1001	PRELID1,BCL2A1,FFAR4,SERPINB9,BNIP3L,FCER1G,NFKBIA,NOS1,PROK2,PIM2,ICAM1,GRINA,IFIT3,PPIF,IVNS1ABP,IRS2,TNFAIP3,IL1RN,SOD2
GO:0042288	MHC class I protein binding	0.001171	0.7974	0.04744	0.3369	3	21	LILRB2,HLA-E,TAP1
GO:0042802	identical protein binding	0.001184	0.8065	0.04744	0.3369	26	1359	CEBPD,DDX58,B2M,GBP1,BCL2A1,TYROBP,BNIP3L,GBP5,DGAT2,PLIN5,NFKBIA,GLUL,GCA,CCL3,CCL4,PLEK,NOS1,TAP1,ALOX5AP,RILPL2,LCP1,SH2B2,IFIT3,NAMPT,FTL,SOD2
GO:0046633	alpha-beta T cell proliferation	0.006685	1	0.03826	0.3372	3	38	TNFRSF14,HLA-E,IRF1
GO:0014003	oligodendrocyte development	0.006685	1	0.03826	0.3372	3	38	PRDM8,TLR2,LYN
GO:0070229	negative regulation of lymphocyte apoptotic process	0.006685	1	0.03826	0.3372	3	38	BCL2A1,SERPINB9,IRS2
GO:0034111	negative regulation of homotypic cell-cell adhesion	0.00685	1	0.03914	0.345	5	117	LILRB2,TNFRSF14,IRF1,CD274,IL4R
GO:0010557	positive regulation of macromolecule biosynthetic process	0.007067	1	0.04032	0.3554	29	1777	RELN,TRIM25,CEBPD,DDX58,BACH1,ETS2,IRF1,IRF2,IKZF1,PTAFR,ARID5A,NFKBIA,MAFF,NOS1,PLSCR1,FAM129A,PIM2,BATF,ICAM1,RELB,CCL3L3,CREM,NLRP3,SBNO2,RHOG,NAMPT,TLR1,TLR2,IRS2
GO:0010827	regulation of glucose transport	0.007096	1	0.04042	0.3563	5	118	FFAR4,NUP98,SH2B2,IRS2,MARCKS
GO:0006809	nitric oxide biosynthetic process	0.007132	1	0.04057	0.3576	4	75	NOS1,ICAM1,TLR2,SOD2
GO:0030890	positive regulation of B cell proliferation	0.007189	1	0.04083	0.3599	3	39	SASH3,TNFSF13B,IRS2
GO:0051090	regulation of DNA binding transcription factor activity	0.007236	1	0.04103	0.3617	10	395	RELN,TRIM25,DDX58,NFKBIA,ADGRG3,ICAM1,NLRP3,TLR2,TNFAIP3,TRIB1
GO:0042535	positive regulation of tumor necrosis factor biosynthetic process	0.007425	1	0.04192	0.3695	2	13	TLR1,TLR2
GO:0045625	regulation of T-helper 1 cell differentiation	0.007425	1	0.04192	0.3695	2	13	IRF1,IL4R
GO:0043371	negative regulation of CD4-positive, alpha-beta T cell differentiation	0.007425	1	0.04192	0.3695	2	13	IRF1,IL4R
GO:0050672	negative regulation of lymphocyte proliferation	0.007818	1	0.044	0.3879	4	77	LILRB2,TNFRSF14,CD274,LYN
GO:0032945	negative regulation of mononuclear cell proliferation	0.007818	1	0.044	0.3879	4	77	LILRB2,TNFRSF14,CD274,LYN
GO:0031329	regulation of cellular catabolic process	0.007853	1	0.04409	0.3886	14	663	RNF19B,UBE2D1,BNIP3L,PLIN5,PIM2,CASP1,ZFP36,FURIN,TLR2,N4BP1,IRS2,TNFAIP3,TNFRSF1B,TRIB1
GO:0045944	positive regulation of transcription by RNA polymerase II	0.007856	1	0.04409	0.3886	20	1094	CEBPD,DDX58,BACH1,ETS2,IRF1,IRF2,IKZF1,ARID5A,NFKBIA,MAFF,NOS1,PLSCR1,BATF,RELB,CCL3L3,CREM,NLRP3,SBNO2,NAMPT,TLR2
GO:0007204	positive regulation of cytosolic calcium ion concentration	0.007947	1	0.04453	0.3925	8	280	ADM,CXCR4,CCL3,NOS1,PROK2,CCL3L3,GNA13,LYN
GO:0008610	lipid biosynthetic process	0.008256	1	0.04603	0.4057	14	667	B3GNT5,ACSL1,ADM,GK,DGAT2,PLIN5,GPAT4,PLSCR1,ALOX5AP,NSMAF,PGS1,ST3GAL2,IDI1,IRS2
GO:0010883	regulation of lipid storage	0.008263	1	0.04603	0.4057	3	41	PLIN5,NFKBIA,EHD1
GO:0032633	interleukin-4 production	0.008263	1	0.04603	0.4057	3	41	HLA-E,SASH3,NLRP3
GO:0033157	regulation of intracellular protein transport	0.008272	1	0.04603	0.4057	10	403	DDX58,ITGAX,BNIP3L,UBE2D3,NFKBIA,RAC2,LITAF,LCP1,NLRP3,TLR2
GO:0071705	nitrogen compound transport	0.008275	1	0.04603	0.4057	17	879	STX4,FCER1G,NFKBIA,GLUL,NOS1,TAP1,CACNA1E,LITAF,NUP98,AQP9,NLRP3,TLR2,SLC7A5,IRS2,LYN,IL1RN,MARCKS
GO:0051172	negative regulation of nitrogen compound metabolic process	0.008349	1	0.04638	0.4088	27	1640	CEBPD,BACH2,BACH1,ETS2,NBN,IRF1,IRF2,IKZF1,ARID5A,PRDM8,UBE2D1,UBE2D3,IFITM3,NFKBIA,CCL3,CCL4,ADGRG3,RELB,CREM,ZFP36,NLRP3,SBNO2,PPIF,PPM1F,H3F3B,TNFAIP3,TRIB1
GO:0051224	negative regulation of protein transport	0.008407	1	0.04661	0.4108	7	226	GBP1,FFAR4,NFKBIA,NOS1,LITAF,NLRP3,SRGN
GO:0050709	negative regulation of protein secretion	0.008417	1	0.04661	0.4108	5	123	GBP1,FFAR4,NOS1,NLRP3,SRGN
GO:0046209	nitric oxide metabolic process	0.008545	1	0.04726	0.4165	4	79	NOS1,ICAM1,TLR2,SOD2
GO:0002664	regulation of T cell tolerance induction	0.008605	1	0.04731	0.417	2	14	HLA-B,LILRB2
GO:0002903	negative regulation of B cell apoptotic process	0.008605	1	0.04731	0.417	2	14	BCL2A1,IRS2
GO:0097286	iron ion import	0.008605	1	0.04731	0.417	2	14	B2M,FTH1
GO:0043270	positive regulation of ion transport	0.008618	1	0.04731	0.417	8	284	RELN,PRELID1,B2M,PTAFR,CXCR4,CCL3,CCL4,NOS1
GO:0070371	ERK1 and ERK2 cascade	0.008618	1	0.04731	0.417	8	284	GBP1,FFAR4,CCL3,CCL4,ICAM1,CCL3L3,TLR2,LYN
GO:2001234	negative regulation of apoptotic signaling pathway	0.008801	1	0.04825	0.4253	7	228	PRELID1,ICAM1,GRINA,PPIF,IVNS1ABP,TNFAIP3,SOD2
GO:1903792	negative regulation of anion transport	0.008833	1	0.04835	0.4262	3	42	NOS1,IRS2,IL1RN
GO:0032609	interferon-gamma production	0.00899	1	0.04914	0.4331	5	125	RNF19B,SASH3,CD14,ISG15,CD274
GO:0045892	negative regulation of transcription, DNA-templated	0.009089	1	0.04961	0.4373	22	1261	CEBPD,BACH2,BACH1,ETS2,IRF1,IRF2,IKZF1,ARID5A,PRDM8,UBE2D1,UBE2D3,NFKBIA,ADGRG3,RELB,CREM,ZFP36,NLRP3,SBNO2,PPM1F,H3F3B,TNFAIP3,TRIB1
GO:2001233	regulation of apoptotic signaling pathway	0.009123	1	0.04972	0.4382	10	409	PRELID1,STX4,TMC8,PLSCR1,ICAM1,GRINA,PPIF,IVNS1ABP,TNFAIP3,SOD2
