# Supplementary material for: Inflammatory pathways are upregulated in the nasal epithelium in patients with idiopathic pulmonary fibrosis
Source: Respir Res. 2018 Nov 26;19:233. doi: 10.1186/s12931-018-0932-7 (PMC6257973; doi:10.1186/s12931-018-0932-7)
Supplement: Supplementary file 6 — Table S7. Gene Ontology: Biological Processes obtained with Toppgene Suite. Table S8. Pathways obtained by Toppgene Suite. (ZIP 79 kb) [file 12931_2018_932_MOESM6_ESM.zip › Additional Table S8.xls]

## Sheet: TableSupp8
Supplementary Table 8. Pathways obtained by Toppgene Suite
ID	Name	Source	p-value	q-value Bonferroni	q-value FDR B&H	q-value FDR B&Y	Hit Count in Query List	Hit Count in Genome	Hit in Query List
1269311	Interferon Signaling	BioSystems: REACTOME	1.573e-13	1.586e-10	1.586e-10	1.188e-09	21	202	TRIM25,DDX58,HLA-B,B2M,HLA-E,GBP1,GBP2,IRF1,IRF2,PTAFR,GBP5,IFITM3,ICAM1,NUP98,IFITM2,IFIT2,IFIT1,IFIT3,IFNGR2,ISG15,HERC5
1269310	Cytokine Signaling in Immune system	BioSystems: REACTOME	3.702e-13	3.731e-10	1.866e-10	1.398e-09	38	763	TRIM25,CEBPD,DDX58,HLA-B,B2M,TNFRSF14,HLA-E,GBP1,GBP2,IRF1,IRF2,PTAFR,ITGAX,STX4,GBP5,IFITM3,CCL3,CCL4,BATF,ICAM1,NUP98,CASP1,PELI2,RELB,IFITM2,CCL3L3,IFIT2,IFIT1,IFIT3,IFNGR2,ISG15,TNFSF13B,IRS2,TNFRSF1B,LYN,IL1RN,IL4R,HERC5
1269203	Innate Immune System	BioSystems: REACTOME	9.126e-13	9.199e-10	3.066e-10	2.298e-09	50	1312	TRIM25,DDX58,HLA-B,LILRB2,B2M,HLA-E,CLEC7A,IRF1,IRF2,LY96,PTAFR,ITGAX,LRG1,DEFA4,CMTM6,TYROBP,UBE2D1,UBE2D3,FCER1G,NFKBIA,GCA,FGR,NOS1,SELL,ADGRG3,CAPZA1,CASP1,CASP4,PELI2,RICTOR,RELB,LCP2,NLRP3,TLR10,RHOG,CD14,ISG15,TLR1,TLR2,FTH1,SERPINB1,FTL,IRS2,TNFAIP3,TNFAIP6,TNFRSF1B,LYN,HERC5,MCEMP1,CXCR1
634527	NF-kappa B signaling pathway	BioSystems: KEGG	2.622e-10	2.643e-07	6.608e-08	4.952e-07	13	95	GADD45B,TRIM25,DDX58,BCL2A1,LY96,NFKBIA,CCL4,ICAM1,RELB,CD14,TNFSF13B,TNFAIP3,LYN
1269312	Interferon alpha/beta signaling	BioSystems: REACTOME	1.225e-09	1.235e-06	2.47e-07	1.851e-06	11	69	HLA-B,HLA-E,GBP2,IRF1,IRF2,IFITM3,IFITM2,IFIT2,IFIT1,IFIT3,ISG15
1269314	Interferon gamma signaling	BioSystems: REACTOME	2.975e-09	2.999e-06	4.998e-07	3.745e-06	12	94	TRIM25,HLA-B,B2M,HLA-E,GBP1,GBP2,IRF1,IRF2,PTAFR,GBP5,ICAM1,IFNGR2
1457780	Neutrophil degranulation	BioSystems: REACTOME	2.157e-08	2.175e-05	3.107e-06	2.328e-05	24	492	HLA-B,LILRB2,B2M,PTAFR,ITGAX,LRG1,DEFA4,CMTM6,TYROBP,FCER1G,GCA,FGR,SELL,ADGRG3,RHOG,CD14,TLR2,FTH1,SERPINB1,FTL,TNFAIP6,TNFRSF1B,MCEMP1,CXCR1
1269259	RIG-I/MDA5 mediated induction of IFN-alpha/beta pathways	BioSystems: REACTOME	1.272e-07	0.0001282	1.602e-05	0.0001201	10	84	TRIM25,DDX58,IRF1,IRF2,UBE2D1,UBE2D3,NFKBIA,ISG15,TNFAIP3,HERC5
1269264	Negative regulators of RIG-I/MDA5 signaling	BioSystems: REACTOME	3.372e-07	0.0003399	3.776e-05	0.000283	7	36	TRIM25,DDX58,UBE2D1,UBE2D3,ISG15,TNFAIP3,HERC5
1269157	Diseases associated with the TLR signaling cascade	BioSystems: REACTOME	4.905e-07	0.0004944	4.495e-05	0.0003368	6	24	LY96,NFKBIA,TLR10,CD14,TLR1,TLR2
1269156	Diseases of Immune System	BioSystems: REACTOME	4.905e-07	0.0004944	4.495e-05	0.0003368	6	24	LY96,NFKBIA,TLR10,CD14,TLR1,TLR2
1269340	Hemostasis	BioSystems: REACTOME	7.579e-07	0.000764	6.366e-05	0.0004771	25	640	IRF1,IRF2,ITGAX,STX4,FCER1G,EHD1,MAFF,FGR,PLEK,NOS1,RAC2,PDE11A,SELL,SELPLG,CAPZA1,LCP2,SH2B2,FAM49B,RHOG,GNA13,SRGN,GYPC,SLC7A5,H3F3B,LYN
1269197	ER-Phagosome pathway	BioSystems: REACTOME	1.844e-06	0.001859	0.000143	0.001072	9	87	HLA-B,B2M,HLA-E,LY96,STX4,TAP1,CD14,TLR1,TLR2
1470924	Interleukin-10 signaling	BioSystems: REACTOME	3.01e-06	0.003034	0.0002167	0.001624	7	49	PTAFR,CCL3,CCL4,ICAM1,CCL3L3,TNFRSF1B,IL1RN
1269195	Antigen processing-Cross presentation	BioSystems: REACTOME	7.558e-06	0.007618	0.0004754	0.003563	9	103	HLA-B,B2M,HLA-E,LY96,STX4,TAP1,CD14,TLR1,TLR2
1269171	Adaptive Immune System	BioSystems: REACTOME	7.783e-06	0.007845	0.0004754	0.003563	27	826	HLA-B,LILRB2,B2M,RNF19B,TNFRSF14,HLA-E,LY96,TYROBP,UBE2D1,STX4,UBE2D3,NFKBIA,TAP1,LILRA5,SELL,ICAM1,LILRA6,RICTOR,LCP2,SIGLEC7,CD14,TLR1,TLR2,CD274,IRS2,LYN,HERC5
1269158	IRAK4 deficiency (TLR2/4)	BioSystems: REACTOME	8.49e-06	0.008558	0.0004754	0.003563	4	11	LY96,CD14,TLR1,TLR2
1269160	MyD88 deficiency (TLR2/4)	BioSystems: REACTOME	8.49e-06	0.008558	0.0004754	0.003563	4	11	LY96,CD14,TLR1,TLR2
1269201	Immunoregulatory interactions between a Lymphoid and a non-Lymphoid cell	BioSystems: REACTOME	1.097e-05	0.01106	0.000582	0.004361	10	136	HLA-B,LILRB2,B2M,HLA-E,TYROBP,LILRA5,SELL,ICAM1,LILRA6,SIGLEC7
M4047	Selective expression of chemokine receptors during T-cell polarization	MSigDB C2 BIOCARTA (v6.0)	3.235e-05	0.0326	0.00163	0.01222	5	29	CXCR4,CCL3,CCL4,IFNGR2,IL4R
P00054	Toll receptor signaling pathway	PantherDB	4.379e-05	0.04414	0.002039	0.01528	6	50	LY96,NFKBIA,TLR10,CD14,TLR2,TNFAIP3
1427857	Regulation of TLR by endogenous ligand	BioSystems: REACTOME	4.45e-05	0.04486	0.002039	0.01528	4	16	LY96,CD14,TLR1,TLR2
83076	Toll-like receptor signaling pathway	BioSystems: KEGG	6.178e-05	0.06227	0.002707	0.02029	8	104	LY96,NFKBIA,CCL3,CCL4,CCL3L3,CD14,TLR1,TLR2
217173	Influenza A	BioSystems: KEGG	8.685e-05	0.08755	0.003648	0.02733	10	173	TRIM25,DDX58,NFKBIA,ICAM1,NUP98,CASP1,NLRP3,IVNS1ABP,IFNGR2,FURIN
M984	Toll-Like Receptor Pathway	MSigDB C2 BIOCARTA (v6.0)	0.0001092	0.11	0.004401	0.03298	5	37	LY96,NFKBIA,TLR10,CD14,TLR2
1269236	Activated TLR4 signalling	BioSystems: REACTOME	0.0001257	0.1267	0.0047	0.03522	8	115	LY96,UBE2D1,UBE2D3,NFKBIA,PELI2,CD14,TLR1,TLR2
375172	Salmonella infection	BioSystems: KEGG	0.0001259	0.1269	0.0047	0.03522	7	86	CCL3,CCL4,CASP1,CCL3L3,IFNGR2,RHOG,CD14
1269204	Toll-Like Receptors Cascades	BioSystems: REACTOME	0.0001726	0.174	0.006213	0.04655	9	153	LY96,UBE2D1,UBE2D3,NFKBIA,PELI2,TLR10,CD14,TLR1,TLR2
83030	Aminoacyl-tRNA biosynthesis	BioSystems: KEGG	0.0002109	0.2126	0.007332	0.05494	6	66	MT-TF,MT-TH,MT-TL1,MT-TM,MT-TP,MT-TY
1269234	Toll Like Receptor 4 (TLR4) Cascade	BioSystems: REACTOME	0.0002367	0.2386	0.007789	0.05837	8	126	LY96,UBE2D1,UBE2D3,NFKBIA,PELI2,CD14,TLR1,TLR2
1269223	IKK complex recruitment mediated by RIP1	BioSystems: REACTOME	0.0002396	0.2415	0.007789	0.05837	4	24	LY96,UBE2D1,UBE2D3,CD14
1269194	Antigen Presentation: Folding, assembly and peptide loading of class I MHC	BioSystems: REACTOME	0.0002823	0.2846	0.008893	0.06664	4	25	HLA-B,B2M,HLA-E,TAP1
193147	Osteoclast differentiation	BioSystems: KEGG	0.0002929	0.2953	0.008948	0.06705	8	130	LILRB2,TYROBP,NFKBIA,LILRA5,LILRA6,RELB,LCP2,IFNGR2
PW:0000234	innate immune response	Pathway Ontology	0.0003305	0.3331	0.009798	0.07342	3	11	CD14,TLR1,TLR2
83079	Natural killer cell mediated cytotoxicity	BioSystems: KEGG	0.000342	0.3447	0.009849	0.0738	8	133	HLA-B,HLA-E,TYROBP,FCER1G,RAC2,ICAM1,LCP2,IFNGR2
122191	NOD-like receptor signaling pathway	BioSystems: KEGG	0.0003784	0.3814	0.0106	0.0794	9	170	GBP1,GBP2,GBP5,NFKBIA,CASP1,CASP4,NLRP3,NAMPT,TNFAIP3
1269198	Endosomal/Vacuolar pathway	BioSystems: REACTOME	0.0004365	0.4399	0.01189	0.0891	3	12	HLA-B,B2M,HLA-E
1269316	Antiviral mechanism by IFN-stimulated genes	BioSystems: REACTOME	0.0004894	0.4934	0.01261	0.09452	6	77	TRIM25,DDX58,NUP98,IFIT1,ISG15,HERC5
1269317	ISG15 antiviral mechanism	BioSystems: REACTOME	0.0004894	0.4934	0.01261	0.09452	6	77	TRIM25,DDX58,NUP98,IFIT1,ISG15,HERC5
1269566	Hydroxycarboxylic acid-binding receptors	BioSystems: REACTOME	0.0005005	0.5046	0.01261	0.09452	2	3	HCAR2,HCAR3
99051	Chemokine signaling pathway	BioSystems: KEGG	0.0006215	0.6264	0.01528	0.1145	9	182	CXCR4,NFKBIA,CCL3,CCL4,FGR,RAC2,CCL3L3,LYN,CXCR1
1269357	GPVI-mediated activation cascade	BioSystems: REACTOME	0.000663	0.6683	0.01591	0.1192	5	54	FCER1G,RAC2,LCP2,RHOG,LYN
377873	Herpes simplex infection	BioSystems: KEGG	0.0006989	0.7045	0.01623	0.1216	9	185	DDX58,HLA-B,TNFRSF14,HLA-E,NFKBIA,TAP1,IFIT1,IFNGR2,TLR2
M5467	Adhesion and Diapedesis of Granulocytes	MSigDB C2 BIOCARTA (v6.0)	0.0007084	0.7141	0.01623	0.1216	3	14	SELL,SELPLG,ICAM1
1269262	TRAF6 mediated IRF7 activation	BioSystems: REACTOME	0.001056	1	0.02366	0.1773	4	35	TRIM25,DDX58,IRF1,IRF2
137922	IL12-mediated signaling events	BioSystems: Pathway Interaction Database	0.001159	1	0.0254	0.1904	5	61	GADD45B,B2M,CCL3,CCL4,RELB
1269192	Class I MHC mediated antigen processing & presentation	BioSystems: REACTOME	0.001264	1	0.0271	0.2031	13	376	HLA-B,B2M,RNF19B,HLA-E,LY96,UBE2D1,STX4,UBE2D3,TAP1,CD14,TLR1,TLR2,HERC5
1427863	Ovarian tumor domain proteases	BioSystems: REACTOME	0.001306	1	0.02742	0.2055	4	37	TRIM25,DDX58,UBE2D1,TNFAIP3
585562	Epstein-Barr virus infection	BioSystems: KEGG	0.001346	1	0.02751	0.2062	9	203	DDX58,HLA-B,HLA-E,NFKBIA,FGR,ICAM1,RELB,TNFAIP3,LYN
1269238	Toll Like Receptor 2 (TLR2) Cascade	BioSystems: REACTOME	0.001481	1	0.02751	0.2062	6	95	LY96,NFKBIA,PELI2,CD14,TLR1,TLR2
1269237	MyD88:Mal cascade initiated on plasma membrane	BioSystems: REACTOME	0.001481	1	0.02751	0.2062	6	95	LY96,NFKBIA,PELI2,CD14,TLR1,TLR2
1269239	Toll Like Receptor TLR1:TLR2 Cascade	BioSystems: REACTOME	0.001481	1	0.02751	0.2062	6	95	LY96,NFKBIA,PELI2,CD14,TLR1,TLR2
1269240	Toll Like Receptor TLR6:TLR2 Cascade	BioSystems: REACTOME	0.001481	1	0.02751	0.2062	6	95	LY96,NFKBIA,PELI2,CD14,TLR1,TLR2
1269318	Signaling by Interleukins	BioSystems: REACTOME	0.001516	1	0.02751	0.2062	16	531	CEBPD,PTAFR,ITGAX,STX4,CCL3,CCL4,BATF,ICAM1,CASP1,PELI2,CCL3L3,IRS2,TNFRSF1B,LYN,IL1RN,IL4R
M10082	TNFR2 Signaling Pathway	MSigDB C2 BIOCARTA (v6.0)	0.001529	1	0.02751	0.2062	3	18	NFKBIA,TNFAIP3,TNFRSF1B
P00008	Axon guidance mediated by Slit/Robo	PantherDB	0.001529	1	0.02751	0.2062	3	18	NTNG2,CXCR4,RAC2
M9546	Chaperones modulate interferon Signaling Pathway	MSigDB C2 BIOCARTA (v6.0)	0.001798	1	0.0318	0.2383	3	19	NFKBIA,IFNGR2,TNFRSF1B
83082	Fc epsilon RI signaling pathway	BioSystems: KEGG	0.001889	1	0.03282	0.246	5	68	FCER1G,ALOX5AP,RAC2,LCP2,LYN
1269373	Cell surface interactions at the vascular wall	BioSystems: REACTOME	0.002644	1	0.04518	0.3385	7	143	ITGAX,FCER1G,SELL,SELPLG,GYPC,SLC7A5,LYN
83051	Cytokine-cytokine receptor interaction	BioSystems: KEGG	0.002802	1	0.04707	0.3527	10	270	TNFRSF14,CXCR4,CCL3,CCL4,CCL3L3,IFNGR2,TNFSF13B,TNFRSF1B,IL4R,CXCR1
83069	Cell adhesion molecules (CAMs)	BioSystems: KEGG	0.002858	1	0.04723	0.3539	7	145	HLA-B,HLA-E,NTNG2,SELL,SELPLG,ICAM1,CD274
137910	CXCR4-mediated signaling events	BioSystems: Pathway Interaction Database	0.00308	1	0.04831	0.362	5	76	CXCR4,FGR,RICTOR,GNA13,LYN
218111	Pertussis	BioSystems: KEGG	0.00308	1	0.04831	0.362	5	76	IRF1,LY96,CASP1,NLRP3,CD14
138030	Canonical NF-kappaB pathway	BioSystems: Pathway Interaction Database	0.003163	1	0.04831	0.362	3	23	UBE2D3,NFKBIA,TNFAIP3
M15285	NF-kB Signaling Pathway	MSigDB C2 BIOCARTA (v6.0)	0.003163	1	0.04831	0.362	3	23	NFKBIA,TNFAIP3,TNFRSF1B
M17902	Caspase Cascade in Apoptosis	MSigDB C2 BIOCARTA (v6.0)	0.003163	1	0.04831	0.362	3	23	CASP1,CASP4,LMNB1
